# Supplementary material for: Bioinformatics identification of potentially involved microRNAs in Tibetan with gastric cancer based on microRNA profiling
Source: Cancer Cell Int. 2015 Dec 12;15:115. doi: 10.1186/s12935-015-0266-1 (PMC4676900; doi:10.1186/s12935-015-0266-1)
Supplement: Supplementary file 1 — 10.1186/s12935-015-0266-1 The significant KEGG and GO_BP terms of differentially expressed microRNAs. KEGG, Kyoto Encyclopedia of Genes and Genomes; GO Gene Ontology; BP, biological processes. [file 12935_2015_266_MOESM1_ESM.xlsx]

## Sheet: KEGG pathway
miRNA	ID	Description	GeneRatio	pvalue	p.adjust	geneID	Count
hsa-miR-148a-3p	hsa04510	Focal adhesion	20/179	2.15389e-06	0.000101233	SOS2/COL4A1/ITGA5/PPP1CB/PTEN/ROCK1/COL2A1/COL6A3/LAMA4/PPP1R12A/CAV2/FLT1/IGF1/ITGA11/ITGA9/ITGB8/MET/PIK3CA/PIK3R3/SOS1	20
hsa-miR-148a-3p	hsa05211	Renal cell carcinoma	11/179	6.78084e-06	0.00015935	SOS2/TGFA/NRAS/SLC2A1/TGFB2/EP300/EPAS1/MET/PIK3CA/PIK3R3/SOS1	11
hsa-miR-148a-3p	hsa05200	Pathways in cancer	24/179	4.38533e-05	0.000687036	MITF/SOS2/TGFA/CCDC6/COL4A1/KIT/PTEN/CDKN1B/LAMA4/NRAS/SLC2A1/TGFB2/WNT1/WNT10B/EP300/EPAS1/IGF1/KITLG/MAX/MET/PIK3CA/PIK3R3/RALBP1/SOS1	24
hsa-miR-148a-3p	hsa04810	Regulation of actin cytoskeleton	18/179	7.56098e-05	0.000888415	SOS2/ITGA5/PPP1CB/ROCK1/CFL2/MRAS/NRAS/PPP1R12A/ARHGEF12/BRK1/ITGA11/ITGA9/ITGB8/PIK3CA/PIK3R3/SOS1/TMSB4X/WASL	18
hsa-miR-148a-3p	hsa05410	Hypertrophic cardiomyopathy (HCM)	10/179	0.000184781	0.00173694	PRKAG2/ITGA5/PRKAA1/SGCB/TGFB2/ATP2A2/IGF1/ITGA11/ITGA9/ITGB8	10
hsa-miR-148a-3p	hsa04350	TGF-beta signaling pathway	10/179	0.000225562	0.0017669	NOG/ACVR1/INHBB/ROCK1/GDF6/LTBP1/SKP1/TGFB2/EP300/RPS6KB1	10
hsa-miR-148a-3p	hsa04012	ErbB signaling pathway	10/179	0.000273647	0.00183735	SOS2/TGFA/CDKN1B/NRAS/ABL2/ERBB3/PIK3CA/PIK3R3/RPS6KB1/SOS1	10
hsa-miR-148a-3p	hsa05215	Prostate cancer	10/179	0.000330036	0.00193896	SOS2/TGFA/PTEN/CDKN1B/NRAS/EP300/IGF1/PIK3CA/PIK3R3/SOS1	10
hsa-miR-148a-3p	hsa05214	Glioma	8/179	0.000711182	0.00371395	SOS2/TGFA/PTEN/NRAS/IGF1/PIK3CA/PIK3R3/SOS1	8
hsa-miR-148a-3p	hsa05414	Dilated cardiomyopathy	9/179	0.00152718	0.00717775	ITGA5/SGCB/TGFB2/ADCY2/ATP2A2/IGF1/ITGA11/ITGA9/ITGB8	9
hsa-miR-148a-3p	hsa05221	Acute myeloid leukemia	7/179	0.00172178	0.0073567	SOS2/KIT/NRAS/PIK3CA/PIK3R3/RPS6KB1/SOS1	7
hsa-miR-148a-3p	hsa04512	ECM-receptor interaction	8/179	0.00405224	0.0153653	COL4A1/ITGA5/COL2A1/COL6A3/LAMA4/ITGA11/ITGA9/ITGB8	8
hsa-miR-148a-3p	hsa04150	mTOR signaling pathway	6/179	0.00460504	0.0153653	PRKAA1/RICTOR/IGF1/PIK3CA/PIK3R3/RPS6KB1	6
hsa-miR-148a-3p	hsa05213	Endometrial cancer	6/179	0.00460504	0.0153653	SOS2/PTEN/NRAS/PIK3CA/PIK3R3/SOS1	6
hsa-miR-148a-3p	hsa04110	Cell cycle	10/179	0.00531432	0.0153653	CDC25B/GADD45A/YWHAB/CDC14A/CDKN1B/SKP1/TGFB2/EP300/STAG2/TFDP2	10
hsa-miR-148a-3p	hsa05218	Melanoma	7/179	0.00547393	0.0153653	MITF/PTEN/NRAS/IGF1/MET/PIK3CA/PIK3R3	7
hsa-miR-148a-3p	hsa05223	Non-small cell lung cancer	6/179	0.00555766	0.0153653	SOS2/TGFA/NRAS/PIK3CA/PIK3R3/SOS1	6
hsa-miR-148a-3p	hsa04360	Axon guidance	10/179	0.00592454	0.0154696	NRP1/ROBO1/ROBO2/ROCK1/CFL2/EFNB2/NRAS/ARHGEF12/MET/NFAT5	10
hsa-miR-148a-3p	hsa05220	Chronic myeloid leukemia	7/179	0.0063754	0.0157707	SOS2/CDKN1B/NRAS/TGFB2/PIK3CA/PIK3R3/SOS1	7
hsa-miR-148a-3p	hsa05412	Arrhythmogenic right ventricular cardiomyopathy (ARVC)	7/179	0.00686557	0.0161341	ITGA5/DSC2/SGCB/ATP2A2/ITGA11/ITGA9/ITGB8	7
hsa-miR-148a-3p	hsa00562	Inositol phosphate metabolism	6/179	0.00724634	0.016218	SYNJ1/PIK3C2A/PTEN/PI4KA/ITPK1/PIK3CA	6
hsa-miR-148a-3p	hsa04910	Insulin signaling pathway	10/179	0.00893056	0.0186162	PRKAG2/SOS2/PPP1CB/NRAS/PPARGC1A/PRKAA1/PIK3CA/PIK3R3/RPS6KB1/SOS1	10
hsa-miR-148a-3p	hsa04070	Phosphatidylinositol signaling system	7/179	0.00911006	0.0186162	SYNJ1/PIK3C2A/PTEN/PI4KA/ITPK1/PIK3CA/PIK3R3	7
hsa-miR-148a-3p	hsa04916	Melanogenesis	8/179	0.0113006	0.0221304	MITF/KIT/NRAS/WNT1/WNT10B/ADCY2/EP300/KITLG	8
hsa-miR-148a-3p	hsa04141	Protein processing in endoplasmic reticulum	11/179	0.0128733	0.0242018	PDIA3/DNAJB12/PLAA/UBE2D1/CANX/HSPA4L/SKP1/SSR1/UBE4B/LMAN1/UBE2D3	11
hsa-miR-148a-3p	hsa05222	Small cell lung cancer	7/179	0.0142672	0.0256421	COL4A1/PTEN/CDKN1B/LAMA4/MAX/PIK3CA/PIK3R3	7
hsa-miR-148a-3p	hsa04722	Neurotrophin signaling pathway	9/179	0.0147306	0.0256421	SOS2/YWHAB/NRAS/RPS6KA5/PIK3CA/PIK3R3/SH2B3/SOS1/ZNF274	9
hsa-miR-148a-3p	hsa04920	Adipocytokine signaling pathway	6/179	0.0166358	0.0279243	PRKAG2/TNFRSF1B/PPARGC1A/PRKAA1/SLC2A1/ACSL4	6
hsa-miR-148a-3p	hsa04115	p53 signaling pathway	6/179	0.0177752	0.0288081	GADD45A/PTEN/IGF1/MDM4/SERPINE1/SESN2	6
hsa-miR-148a-3p	hsa04144	Endocytosis	12/179	0.0201601	0.0296874	CHMP4B/EPS15/KIT/TGFB2/VPS37A/CAV2/EPN2/ERBB3/FLT1/HLA-A/LDLR/MET	12
hsa-miR-148a-3p	hsa03018	RNA degradation	6/179	0.0202127	0.0296874	DDX6/DCP2/CNOT4/CNOT6/CNOT6L/CNOT7	6
hsa-miR-148a-3p	hsa05100	Bacterial invasion of epithelial cells	6/179	0.0202127	0.0296874	ITGA5/CAV2/MET/PIK3CA/PIK3R3/WASL	6
hsa-miR-148a-3p	hsa04662	B cell receptor signaling pathway	6/179	0.0257497	0.0366738	SOS2/NRAS/NFAT5/PIK3CA/PIK3R3/SOS1	6
hsa-miR-148a-3p	hsa04664	Fc epsilon RI signaling pathway	6/179	0.0322162	0.0445342	SOS2/NRAS/LCP2/PIK3CA/PIK3R3/SOS1	6
hsa-miR-148a-3p	hsa04310	Wnt signaling pathway	9/179	0.039669	0.0532698	PRICKLE2/ROCK1/TBL1XR1/NLK/SKP1/WNT1/WNT10B/EP300/NFAT5	9
hsa-miR-148a-3p	hsa04660	T cell receptor signaling pathway	7/179	0.0453369	0.0591899	SOS2/NRAS/LCP2/NFAT5/PIK3CA/PIK3R3/SOS1	7
hsa-miR-148a-3p	hsa04650	Natural killer cell mediated cytotoxicity	8/179	0.0542392	0.0688984	SOS2/NRAS/HLA-A/LCP2/NFAT5/PIK3CA/PIK3R3/SOS1	8
hsa-miR-148a-3p	hsa04380	Osteoclast differentiation	7/179	0.0937655	0.115973	MITF/TGFB2/CSF1/FOSB/LCP2/PIK3CA/PIK3R3	7
hsa-miR-148a-3p	hsa05146	Amoebiasis	6/179	0.102544	0.123579	COL4A1/COL2A1/LAMA4/TGFB2/PIK3CA/PIK3R3	6
hsa-miR-148a-3p	hsa04062	Chemokine signaling pathway	9/179	0.120305	0.141359	SOS2/ROCK1/NRAS/ADCY2/PIK3CA/PIK3R3/PREX1/SOS1/WASL	9
hsa-miR-148a-3p	hsa04120	Ubiquitin mediated proteolysis	7/179	0.129314	0.148238	CUL5/UBE2D1/SKP1/UBE4B/UBA6/UBE2D3/UBE2W	7
hsa-miR-148a-3p	hsa04010	MAPK signaling pathway	11/179	0.190597	0.213288	MAP3K4/CDC25B/GADD45A/SOS2/MRAS/NLK/NRAS/RPS6KA5/TGFB2/MAX/SOS1	11
hsa-miR-148a-3p	hsa05160	Hepatitis C	6/179	0.226669	0.247431	SOS2/NRAS/LDLR/PIK3CA/PIK3R3/SOS1	6
hsa-miR-148a-3p	hsa04514	Cell adhesion molecules (CAMs)	6/179	0.231637	0.247431	ALCAM/CADM1/PTPRM/HLA-A/ITGA9/ITGB8	6
hsa-miR-148a-3p	hsa04060	Cytokine-cytokine receptor interaction	10/179	0.284588	0.297236	ACVR1/INHBB/KIT/TNFRSF1B/TGFB2/CSF1/FLT1/IL15/KITLG/MET	10
hsa-miR-148a-3p	hsa04630	Jak-STAT signaling pathway	6/179	0.331256	0.338457	SOS2/EP300/IL15/PIK3CA/PIK3R3/SOS1	6
hsa-miR-148b-3p	hsa04510	Focal adhesion	19/177	7.11792e-06	0.000327424	ROCK1/SOS2/COL4A1/IGF1/ITGA5/PPP1CB/PTEN/COL2A1/COL6A3/LAMA4/PIK3CA/PPP1R12A/CAV2/FLT1/ITGA11/ITGA9/ITGB8/PIK3R3/SOS1	19
hsa-miR-148b-3p	hsa04810	Regulation of actin cytoskeleton	18/177	6.52105e-05	0.00139867	ROCK1/SOS2/ITGA5/NRAS/PPP1CB/CFL2/MRAS/PIK3CA/PPP1R12A/ARHGEF12/BRK1/ITGA11/ITGA9/ITGB8/PIK3R3/SOS1/TMSB4X/WASL	18
hsa-miR-148b-3p	hsa05200	Pathways in cancer	23/177	0.000103597	0.00139867	WNT10B/CCDC6/MITF/SOS2/TGFA/COL4A1/IGF1/KIT/NRAS/PTEN/CDKN1B/LAMA4/PIK3CA/RALBP1/SLC2A1/TGFB2/WNT1/E2F3/EPAS1/KITLG/MAX/PIK3R3/SOS1	23
hsa-miR-148b-3p	hsa05214	Glioma	9/177	0.000121623	0.00139867	SOS2/TGFA/IGF1/NRAS/PTEN/PIK3CA/E2F3/PIK3R3/SOS1	9
hsa-miR-148b-3p	hsa05410	Hypertrophic cardiomyopathy (HCM)	10/177	0.000168462	0.00154985	PRKAA1/IGF1/ITGA5/SGCB/TGFB2/ATP2A2/ITGA11/ITGA9/ITGB8/PRKAG2	10
hsa-miR-148b-3p	hsa05211	Renal cell carcinoma	9/177	0.000217489	0.00166742	SOS2/TGFA/NRAS/PIK3CA/SLC2A1/TGFB2/EPAS1/PIK3R3/SOS1	9
hsa-miR-148b-3p	hsa05215	Prostate cancer	10/177	0.000301444	0.00198092	SOS2/TGFA/IGF1/NRAS/PTEN/CDKN1B/PIK3CA/E2F3/PIK3R3/SOS1	10
hsa-miR-148b-3p	hsa05223	Non-small cell lung cancer	7/177	0.00105134	0.00566026	SOS2/TGFA/NRAS/PIK3CA/E2F3/PIK3R3/SOS1	7
hsa-miR-148b-3p	hsa04012	ErbB signaling pathway	9/177	0.00110744	0.00566026	SOS2/TGFA/NRAS/CDKN1B/PIK3CA/ABL2/ERBB3/PIK3R3/SOS1	9
hsa-miR-148b-3p	hsa05414	Dilated cardiomyopathy	9/177	0.00141181	0.0059964	IGF1/ITGA5/SGCB/TGFB2/ADCY2/ATP2A2/ITGA11/ITGA9/ITGB8	9
hsa-miR-148b-3p	hsa05220	Chronic myeloid leukemia	8/177	0.00143392	0.0059964	SOS2/NRAS/CDKN1B/PIK3CA/TGFB2/E2F3/PIK3R3/SOS1	8
hsa-miR-148b-3p	hsa04350	TGF-beta signaling pathway	8/177	0.00378421	0.0124338	NOG/ROCK1/ACVR1/GDF6/INHBB/LTBP1/SKP1/TGFB2	8
hsa-miR-148b-3p	hsa04512	ECM-receptor interaction	8/177	0.00378421	0.0124338	COL4A1/ITGA5/COL2A1/COL6A3/LAMA4/ITGA11/ITGA9/ITGB8	8
hsa-miR-148b-3p	hsa05222	Small cell lung cancer	8/177	0.00378421	0.0124338	COL4A1/PTEN/CDKN1B/LAMA4/PIK3CA/E2F3/MAX/PIK3R3	8
hsa-miR-148b-3p	hsa05213	Endometrial cancer	6/177	0.00435869	0.0133666	SOS2/NRAS/PTEN/PIK3CA/PIK3R3/SOS1	6
hsa-miR-148b-3p	hsa04110	Cell cycle	10/177	0.00491154	0.0139352	GADD45A/YWHAB/CDC14A/CDKN1B/SKP1/TGFB2/CDC25B/E2F3/STAG2/TFDP2	10
hsa-miR-148b-3p	hsa05218	Melanoma	7/177	0.00514997	0.0139352	MITF/IGF1/NRAS/PTEN/PIK3CA/E2F3/PIK3R3	7
hsa-miR-148b-3p	hsa05412	Arrhythmogenic right ventricular cardiomyopathy (ARVC)	7/177	0.0064648	0.0165211	ITGA5/DSC2/SGCB/ATP2A2/ITGA11/ITGA9/ITGB8	7
hsa-miR-148b-3p	hsa00562	Inositol phosphate metabolism	6/177	0.00686835	0.0166286	PTEN/SYNJ1/PI4KA/PIK3C2A/PIK3CA/ITPK1	6
hsa-miR-148b-3p	hsa05221	Acute myeloid leukemia	6/177	0.00747465	0.0171917	SOS2/KIT/NRAS/PIK3CA/PIK3R3/SOS1	6
hsa-miR-148b-3p	hsa04070	Phosphatidylinositol signaling system	7/177	0.00858807	0.018812	PTEN/SYNJ1/PI4KA/PIK3C2A/PIK3CA/ITPK1/PIK3R3	7
hsa-miR-148b-3p	hsa04141	Protein processing in endoplasmic reticulum	11/177	0.0119019	0.0248858	PDIA3/PLAA/UBE2D1/CANX/DNAJB12/SKP1/SSR1/UBE4B/HSPA4L/LMAN1/UBE2D3	11
hsa-miR-148b-3p	hsa04920	Adipocytokine signaling pathway	6/177	0.0158164	0.0303758	PRKAA1/TNFRSF1B/PPARGC1A/SLC2A1/ACSL4/PRKAG2	6
hsa-miR-148b-3p	hsa04360	Axon guidance	9/177	0.0158482	0.0303758	ROBO1/NRP1/ROCK1/NRAS/ROBO2/CFL2/EFNB2/ARHGEF12/NFAT5	9
hsa-miR-148b-3p	hsa04115	p53 signaling pathway	6/177	0.0169043	0.031104	GADD45A/IGF1/PTEN/MDM4/SERPINE1/SESN2	6
hsa-miR-148b-3p	hsa05212	Pancreatic cancer	6/177	0.0180429	0.031922	TGFA/PIK3CA/RALBP1/TGFB2/E2F3/PIK3R3	6
hsa-miR-148b-3p	hsa03018	RNA degradation	6/177	0.019233	0.0327673	DCP2/DDX6/CNOT4/CNOT6/CNOT6L/CNOT7	6
hsa-miR-148b-3p	hsa04910	Insulin signaling pathway	9/177	0.022522	0.0370005	PRKAA1/SOS2/NRAS/PPP1CB/PIK3CA/PPARGC1A/PIK3R3/PRKAG2/SOS1	9
hsa-miR-148b-3p	hsa04662	B cell receptor signaling pathway	6/177	0.0245284	0.0389071	SOS2/NRAS/PIK3CA/NFAT5/PIK3R3/SOS1	6
hsa-miR-148b-3p	hsa04664	Fc epsilon RI signaling pathway	6/177	0.0307216	0.046872	SOS2/NRAS/PIK3CA/LCP2/PIK3R3/SOS1	6
hsa-miR-148b-3p	hsa04916	Melanogenesis	7/177	0.0315877	0.046872	WNT10B/MITF/KIT/NRAS/WNT1/ADCY2/KITLG	7
hsa-miR-148b-3p	hsa04722	Neurotrophin signaling pathway	8/177	0.0366215	0.0526434	SOS2/YWHAB/NRAS/PIK3CA/RPS6KA5/PIK3R3/SOS1/ZNF274	8
hsa-miR-148b-3p	hsa04144	Endocytosis	11/177	0.0412248	0.0574648	VPS37A/CHMP4B/EPS15/HLA-A/KIT/TGFB2/CAV2/EPN2/ERBB3/FLT1/LDLR	11
hsa-miR-148b-3p	hsa04660	T cell receptor signaling pathway	7/177	0.0430976	0.0583085	SOS2/NRAS/PIK3CA/LCP2/NFAT5/PIK3R3/SOS1	7
hsa-miR-148b-3p	hsa04650	Natural killer cell mediated cytotoxicity	8/177	0.0513898	0.0675409	SOS2/HLA-A/NRAS/PIK3CA/LCP2/NFAT5/PIK3R3/SOS1	8
hsa-miR-148b-3p	hsa04310	Wnt signaling pathway	8/177	0.0836214	0.10685	TBL1XR1/WNT10B/ROCK1/PRICKLE2/NLK/SKP1/WNT1/NFAT5	8
hsa-miR-148b-3p	hsa04380	Osteoclast differentiation	7/177	0.0896108	0.111408	MITF/CSF1/PIK3CA/TGFB2/FOSB/LCP2/PIK3R3	7
hsa-miR-148b-3p	hsa05146	Amoebiasis	6/177	0.0984839	0.119217	COL4A1/COL2A1/LAMA4/PIK3CA/TGFB2/PIK3R3	6
hsa-miR-148b-3p	hsa04062	Chemokine signaling pathway	9/177	0.114388	0.134919	ROCK1/SOS2/NRAS/PIK3CA/ADCY2/PIK3R3/PREX1/SOS1/WASL	9
hsa-miR-148b-3p	hsa04120	Ubiquitin mediated proteolysis	7/177	0.123936	0.142526	CUL5/UBE2D1/SKP1/UBE4B/UBA6/UBE2D3/UBE2W	7
hsa-miR-148b-3p	hsa04010	MAPK signaling pathway	11/177	0.181211	0.203309	GADD45A/MAP3K4/SOS2/NRAS/MRAS/NLK/RPS6KA5/TGFB2/CDC25B/MAX/SOS1	11
hsa-miR-148b-3p	hsa05160	Hepatitis C	6/177	0.219249	0.239743	SOS2/NRAS/PIK3CA/LDLR/PIK3R3/SOS1	6
hsa-miR-148b-3p	hsa04514	Cell adhesion molecules (CAMs)	6/177	0.224108	0.239743	ALCAM/HLA-A/PTPRM/CADM1/ITGA9/ITGB8	6
hsa-miR-148b-3p	hsa04060	Cytokine-cytokine receptor interaction	10/177	0.273073	0.285486	ACVR1/INHBB/KIT/TNFRSF1B/CSF1/TGFB2/FLT1/IL15/IL6ST/KITLG	10
hsa-miR-148b-3p	hsa04630	Jak-STAT signaling pathway	6/177	0.321876	0.329029	SOS2/PIK3CA/IL15/IL6ST/PIK3R3/SOS1	6
hsa-miR-363-3p	hsa05414	Dilated cardiomyopathy	8/153	0.00219605	0.046117	ACTC1/ATP2A2/ADCY3/ADRB1/ITGA5/ITGA6/ITGAV/TPM4	8
hsa-miR-363-3p	hsa04020	Calcium signaling pathway	11/153	0.006058	0.0466445	ATP2A2/ADCY3/CACNA1I/CAMK2A/ITPR1/ADRB1/CHRM5/VDAC2/ATP2B4/CHRM2/EDNRB	11
hsa-miR-363-3p	hsa04720	Long-term potentiation	6/153	0.00926621	0.0466445	CAMK2A/ITPR1/PPP1R12A/RAP1B/EP300/GRIA1	6
hsa-miR-363-3p	hsa04810	Regulation of actin cytoskeleton	12/153	0.00937891	0.0466445	PIKFYVE/IQGAP2/PPP1R12A/WASL/CHRM5/ITGA5/ITGA6/ITGAV/CHRM2/MYH9/PIK3R3/PIP5K1C	12
hsa-miR-363-3p	hsa04510	Focal adhesion	11/153	0.0144958	0.0466445	PTEN/PPP1R12A/COL11A1/COL1A2/ITGA5/ITGA6/ITGAV/RAP1B/CCND2/PIK3R3/PIP5K1C	11
hsa-miR-363-3p	hsa04070	Phosphatidylinositol signaling system	6/153	0.0153375	0.0466445	PIKFYVE/PTEN/ITPR1/SYNJ1/PIK3R3/PIP5K1C	6
hsa-miR-363-3p	hsa04916	Melanogenesis	7/153	0.0155482	0.0466445	ADCY3/CAMK2A/CREB3L2/EDNRB/EP300/FZD10/WNT5A	7
hsa-miR-363-3p	hsa05410	Hypertrophic cardiomyopathy (HCM)	6/153	0.0202929	0.0473522	ACTC1/ATP2A2/ITGA5/ITGA6/ITGAV/TPM4	6
hsa-miR-363-3p	hsa04512	ECM-receptor interaction	6/153	0.0225487	0.0473522	COL11A1/COL1A2/ITGA5/ITGA6/ITGAV/SDC2	6
hsa-miR-363-3p	hsa05222	Small cell lung cancer	6/153	0.0225487	0.0473522	PTEN/TRAF3/CCNE2/ITGA6/ITGAV/PIK3R3	6
hsa-miR-363-3p	hsa05215	Prostate cancer	6/153	0.0275551	0.0526051	PTEN/CCNE2/CREB3L2/CREB5/EP300/PIK3R3	6
hsa-miR-363-3p	hsa05200	Pathways in cancer	14/153	0.0437709	0.076599	PTEN/TRAF3/APPL1/CCNE2/HHIP/ITGA6/ITGAV/EP300/FASLG/FZD10/PIK3R3/RALA/RUNX1T1/WNT5A	14
hsa-miR-363-3p	hsa04114	Oocyte meiosis	6/153	0.0752783	0.121603	CDC27/ADCY3/CAMK2A/ITPR1/AURKA/CCNE2	6
hsa-miR-363-3p	hsa04080	Neuroactive ligand-receptor interaction	11/153	0.0950047	0.135828	S1PR1/ADRB1/CHRM5/GHR/GRIA3/CHRM2/EDNRB/GRIA1/GRM7/P2RY13/PTGER4	11
hsa-miR-363-3p	hsa04310	Wnt signaling pathway	7/153	0.0970196	0.135828	CAMK2A/NLK/TBL1XR1/CCND2/EP300/FZD10/WNT5A	7
hsa-miR-363-3p	hsa04110	Cell cycle	6/153	0.114895	0.1508	CDC27/CDKN1C/RAD21/CCNE2/CCND2/EP300	6
hsa-miR-363-3p	hsa05016	Huntington's disease	7/153	0.197198	0.243597	ITPR1/NRF1/VDAC2/CREB3L2/CREB5/EP300/REST	7
hsa-miR-363-3p	hsa04630	Jak-STAT signaling pathway	6/153	0.214389	0.25012	GHR/SOCS5/CCND2/EP300/PIK3R3/SOCS2	6
hsa-miR-363-3p	hsa04010	MAPK signaling pathway	8/153	0.3945	0.436027	CACNA1I/DUSP10/DUSP5/MAP2K4/NLK/RAP1B/RPS6KA4/FASLG	8

## Sheet: GOBP
miRNA	ID	Description	GeneRatio	pvalue	geneID	Count
hsa-miR-148a-3p	GO:0008150	biological_process	500/500	5.98479e-43	BCL2L11/SH2B3/TIMM23/ATP6AP2/CDK8/CDKN1B/UBE4B/RTN3/ATP8A1/ZBTB18/LRRC41/SYNCRIP/CEBPG/ARFGEF1/ERLIN1/TXNIP/FUT9/NFAT5/PTGES3/CFL2/STAG2/HBS1L/ZNF274/ADCY2/PPARGC1A/PNPLA6/RALBP1/CHD1/DNAJB4/ADAMTS5/CIT/TBC1D8/KAT7/RASSF8/HPS5/MGAT4A/TMEM54/PIK3IP1/TMEM132B/ESCO1/OSBPL11/ZNF618/MARCH3/LYSMD3/RAB39B/CLCN3/CLCN6/IKBIP/RXFP2/JDP2/HSF5/UHMK1/COL2A1/COL4A1/CHMP4B/COL6A3/XIRP2/KLF6/PPARGC1B/JMY/VPS37A/…	500
hsa-miR-148a-3p	GO:0009987	cellular process	465/500	1.72747e-30	BCL2L11/SH2B3/TIMM23/ATP6AP2/CDK8/CDKN1B/UBE4B/RTN3/ATP8A1/ZBTB18/LRRC41/SYNCRIP/CEBPG/ARFGEF1/ERLIN1/TXNIP/FUT9/NFAT5/PTGES3/CFL2/STAG2/HBS1L/ZNF274/ADCY2/PPARGC1A/PNPLA6/RALBP1/CHD1/DNAJB4/ADAMTS5/CIT/TBC1D8/KAT7/RASSF8/HPS5/MGAT4A/PIK3IP1/ESCO1/OSBPL11/ZNF618/MARCH3/LYSMD3/RAB39B/CLCN3/CLCN6/RXFP2/JDP2/HSF5/UHMK1/COL2A1/COL4A1/CHMP4B/COL6A3/XIRP2/KLF6/PPARGC1B/JMY/VPS37A/DYNLL2/CS/CSF1/E2F7/RC…	465
hsa-miR-148a-3p	GO:0050794	regulation of cellular process	337/500	2.12561e-24	BCL2L11/SH2B3/ATP6AP2/CDK8/CDKN1B/UBE4B/ZBTB18/SYNCRIP/CEBPG/ARFGEF1/TXNIP/NFAT5/PTGES3/CFL2/STAG2/HBS1L/ZNF274/ADCY2/PPARGC1A/RALBP1/CHD1/CIT/TBC1D8/KAT7/RASSF8/PIK3IP1/ESCO1/ZNF618/RAB39B/CLCN6/RXFP2/JDP2/UHMK1/COL2A1/KLF6/PPARGC1B/JMY/DYNLL2/CSF1/E2F7/RC3H1/SIK1/CNTN4/GADD45A/DDX3X/DMPK/DNMT1/SLC26A3/DSC2/DYRK1A/ABCA1/S1PR1/AGO4/EFNB2/EGR3/UBR1/ELAVL2/RAB12/EMR1/EP300/EPAS1/C3orf58/EPS15/ERBB3…	337
hsa-miR-148a-3p	GO:0050789	regulation of biological process	348/500	8.53094e-24	BCL2L11/SH2B3/ATP6AP2/CDK8/CDKN1B/UBE4B/ZBTB18/SYNCRIP/CEBPG/ARFGEF1/TXNIP/NFAT5/PTGES3/CFL2/STAG2/HBS1L/ZNF274/ADCY2/PPARGC1A/RALBP1/CHD1/CIT/TBC1D8/KAT7/RASSF8/PIK3IP1/ESCO1/OSBPL11/ZNF618/RAB39B/CLCN3/CLCN6/RXFP2/JDP2/UHMK1/COL2A1/KLF6/PPARGC1B/JMY/DYNLL2/CSF1/E2F7/RC3H1/SIK1/CNTN4/AP1G1/GADD45A/DDX3X/DMPK/DNMT1/SLC26A3/DSC2/DYRK1A/ABCA1/S1PR1/AGO4/EFNB2/EGR3/UBR1/ELAVL2/RAB12/EMR1/EP300/EPAS1…	348
hsa-miR-148a-3p	GO:0065007	biological regulation	361/500	1.00835e-23	BCL2L11/SH2B3/ATP6AP2/CDK8/CDKN1B/UBE4B/ATP8A1/ZBTB18/SYNCRIP/CEBPG/ARFGEF1/TXNIP/NFAT5/PTGES3/CFL2/STAG2/HBS1L/ZNF274/ADCY2/PPARGC1A/RALBP1/CHD1/CIT/TBC1D8/KAT7/RASSF8/HPS5/PIK3IP1/ESCO1/OSBPL11/ZNF618/RAB39B/CLCN3/CLCN6/RXFP2/JDP2/UHMK1/COL2A1/KLF6/PPARGC1B/JMY/DYNLL2/CSF1/E2F7/RC3H1/SIK1/CNTN4/AP1G1/GADD45A/DDX3X/DMPK/DNMT1/SLC26A3/DSC2/DYRK1A/ABCA1/S1PR1/AGO4/EFNB2/EGR3/UBR1/ELAVL2/RAB12/EMR1…	361
hsa-miR-148a-3p	GO:0023052	signaling	236/500	1.46283e-21	BCL2L11/SH2B3/ATP6AP2/CDK8/CDKN1B/UBE4B/ARFGEF1/TXNIP/NFAT5/PTGES3/HBS1L/ADCY2/PPARGC1A/RALBP1/CIT/RASSF8/PIK3IP1/RAB39B/CLCN6/RXFP2/COL2A1/KLF6/PPARGC1B/JMY/DYNLL2/CSF1/E2F7/RC3H1/SIK1/CNTN4/GADD45A/DDX3X/DMPK/DSC2/DYRK1A/ABCA1/S1PR1/AGO4/EFNB2/EGR3/UBR1/RAB12/EMR1/EP300/EPAS1/C3orf58/EPS15/ERBB3/ESR1/ALCAM/FBN1/GPR116/ITGA11/MRAS/EPN2/SCAP/FOXF1/STK38L/USP33/TNRC6B/FLT1/SULF1/ARHGEF12/ZDHHC17/R…	236
hsa-miR-148a-3p	GO:0044700	single organism signaling	236/500	1.46283e-21	BCL2L11/SH2B3/ATP6AP2/CDK8/CDKN1B/UBE4B/ARFGEF1/TXNIP/NFAT5/PTGES3/HBS1L/ADCY2/PPARGC1A/RALBP1/CIT/RASSF8/PIK3IP1/RAB39B/CLCN6/RXFP2/COL2A1/KLF6/PPARGC1B/JMY/DYNLL2/CSF1/E2F7/RC3H1/SIK1/CNTN4/GADD45A/DDX3X/DMPK/DSC2/DYRK1A/ABCA1/S1PR1/AGO4/EFNB2/EGR3/UBR1/RAB12/EMR1/EP300/EPAS1/C3orf58/EPS15/ERBB3/ESR1/ALCAM/FBN1/GPR116/ITGA11/MRAS/EPN2/SCAP/FOXF1/STK38L/USP33/TNRC6B/FLT1/SULF1/ARHGEF12/ZDHHC17/R…	236
hsa-miR-148a-3p	GO:0007154	cell communication	238/500	2.03993e-21	BCL2L11/SH2B3/ATP6AP2/CDK8/CDKN1B/UBE4B/ARFGEF1/TXNIP/NFAT5/PTGES3/HBS1L/ADCY2/PPARGC1A/RALBP1/CIT/RASSF8/PIK3IP1/RAB39B/CLCN6/RXFP2/COL2A1/KLF6/PPARGC1B/JMY/DYNLL2/CSF1/E2F7/RC3H1/SIK1/CNTN4/GADD45A/DDX3X/DMPK/DSC2/DYRK1A/ABCA1/S1PR1/AGO4/EFNB2/EGR3/UBR1/RAB12/EMR1/EP300/EPAS1/C3orf58/EPS15/ERBB3/ESR1/ALCAM/FBN1/GPR116/ITGA11/MRAS/ATG14/EPN2/SCAP/FOXF1/STK38L/USP33/TNRC6B/FLT1/SULF1/ARHGEF12/ZDH…	238
hsa-miR-148a-3p	GO:0044260	cellular macromolecule metabolic process	293/500	4.42147e-21	TIMM23/ATP6AP2/CDK8/CDKN1B/UBE4B/ZBTB18/LRRC41/SYNCRIP/CEBPG/ARFGEF1/ERLIN1/TXNIP/FUT9/NFAT5/PTGES3/STAG2/HBS1L/ZNF274/ADCY2/PPARGC1A/CHD1/DNAJB4/KAT7/MGAT4A/ESCO1/ZNF618/MARCH3/LYSMD3/JDP2/HSF5/UHMK1/COL2A1/KLF6/PPARGC1B/JMY/VPS37A/CSF1/E2F7/RC3H1/SIK1/RNF217/GADD45A/DDX3X/DDX6/DHX15/PAPD4/DCP2/DMPK/DNMT1/SLC26A3/DYRK1A/ABCA1/S1PR1/AGO4/EGR3/UBR1/ELAVL2/ELF5/RAB12/EP300/EPAS1/ERBB3/ESR1/ESRRG/US…	293
hsa-miR-148a-3p	GO:0043170	macromolecule metabolic process	310/500	1.75661e-19	BCL2L11/TIMM23/ATP6AP2/CDK8/CDKN1B/UBE4B/ZBTB18/LRRC41/SYNCRIP/CEBPG/ARFGEF1/ERLIN1/TXNIP/FUT9/NFAT5/PTGES3/STAG2/HBS1L/ZNF274/ADCY2/PPARGC1A/CHD1/DNAJB4/ADAMTS5/KAT7/MGAT4A/ESCO1/ZNF618/MARCH3/LYSMD3/JDP2/HSF5/UHMK1/COL2A1/COL4A1/COL6A3/KLF6/PPARGC1B/JMY/VPS37A/CSF1/E2F7/RC3H1/SIK1/RNF217/GADD45A/DDX3X/DDX6/DHX15/PAPD4/DCP2/ADAMTS15/ADAMTS18/ADAMTS19/DMPK/DNMT1/SLC26A3/DYRK1A/ABCA1/S1PR1/AGO4/EG…	310
hsa-miR-148a-3p	GO:0031323	regulation of cellular metabolic process	224/500	2.14583e-19	ATP6AP2/CDK8/CDKN1B/ZBTB18/SYNCRIP/CEBPG/ARFGEF1/TXNIP/NFAT5/STAG2/ZNF274/ADCY2/PPARGC1A/RALBP1/CHD1/KAT7/PIK3IP1/ESCO1/ZNF618/RXFP2/JDP2/UHMK1/KLF6/PPARGC1B/JMY/CSF1/E2F7/SIK1/GADD45A/DDX3X/DNMT1/SLC26A3/DYRK1A/ABCA1/S1PR1/AGO4/ELAVL2/EP300/EPAS1/ERBB3/ESR1/ESRRG/FBN1/ATG14/PPP6R1/TRAK1/SCAP/FOXF1/TNRC6B/KDM6B/FLT1/SULF1/PDS5A/MTCL1/FMR1/AFF2/DICER1/ZFPM2/FOSB/RBFOX2/DDAH1/CNOT6L/RICTOR/LSM14A/G…	224
hsa-miR-148a-3p	GO:0044238	primary metabolic process	350/500	3.75805e-19	BCL2L11/TIMM23/ATP6AP2/CDK8/CDKN1B/UBE4B/ZBTB18/LRRC41/SYNCRIP/CEBPG/ARFGEF1/ERLIN1/TXNIP/FUT9/NFAT5/PTGES3/STAG2/HBS1L/ZNF274/ADCY2/PPARGC1A/PNPLA6/RALBP1/CHD1/DNAJB4/ADAMTS5/KAT7/MGAT4A/PIK3IP1/ESCO1/ZNF618/MARCH3/RXFP2/JDP2/HSF5/UHMK1/COL2A1/KLF6/PPARGC1B/JMY/VPS37A/CS/CSF1/E2F7/RC3H1/LIPI/SIK1/RNF217/GADD45A/DDX3X/DDX6/DHX15/PAPD4/DCP2/ADAMTS15/ADAMTS18/ADAMTS19/DMPK/DNMT1/SLC26A3/DYRK1A/ABCA…	350
hsa-miR-148a-3p	GO:0007165	signal transduction	214/500	5.02189e-19	BCL2L11/SH2B3/ATP6AP2/CDK8/CDKN1B/UBE4B/ARFGEF1/TXNIP/NFAT5/PTGES3/HBS1L/ADCY2/PPARGC1A/RALBP1/CIT/RASSF8/PIK3IP1/RAB39B/CLCN6/RXFP2/COL2A1/KLF6/PPARGC1B/JMY/DYNLL2/CSF1/E2F7/RC3H1/SIK1/GADD45A/DDX3X/DMPK/DYRK1A/ABCA1/S1PR1/AGO4/EFNB2/UBR1/RAB12/EMR1/EP300/EPAS1/C3orf58/EPS15/ERBB3/ESR1/ALCAM/FBN1/GPR116/ITGA11/MRAS/EPN2/SCAP/FOXF1/STK38L/USP33/TNRC6B/FLT1/SULF1/ARHGEF12/ZDHHC17/RBFOX2/DDAH1/RICT…	214
hsa-miR-148a-3p	GO:0071704	organic substance metabolic process	357/500	6.8835e-19	BCL2L11/TIMM23/ATP6AP2/CDK8/CDKN1B/UBE4B/ZBTB18/LRRC41/SYNCRIP/CEBPG/ARFGEF1/ERLIN1/TXNIP/FUT9/NFAT5/PTGES3/STAG2/HBS1L/ZNF274/ADCY2/PPARGC1A/PNPLA6/RALBP1/CHD1/DNAJB4/ADAMTS5/KAT7/MGAT4A/PIK3IP1/ESCO1/ZNF618/MARCH3/LYSMD3/RXFP2/JDP2/HSF5/UHMK1/COL2A1/COL4A1/COL6A3/KLF6/PPARGC1B/JMY/VPS37A/CS/CSF1/E2F7/RC3H1/LIPI/SIK1/RNF217/GADD45A/DDX3X/DDX6/DHX15/PAPD4/DCP2/ADAMTS15/ADAMTS18/ADAMTS19/DMPK/DNMT…	357
hsa-miR-148a-3p	GO:0044237	cellular metabolic process	346/500	8.39565e-19	TIMM23/ATP6AP2/CDK8/CDKN1B/UBE4B/ZBTB18/LRRC41/SYNCRIP/CEBPG/ARFGEF1/ERLIN1/TXNIP/FUT9/NFAT5/PTGES3/STAG2/HBS1L/ZNF274/ADCY2/PPARGC1A/PNPLA6/RALBP1/CHD1/DNAJB4/KAT7/MGAT4A/PIK3IP1/ESCO1/ZNF618/MARCH3/LYSMD3/RXFP2/JDP2/HSF5/UHMK1/COL2A1/KLF6/PPARGC1B/JMY/VPS37A/CS/CSF1/E2F7/RC3H1/SIK1/RNF217/GADD45A/DDX3X/DDX6/DHX15/PAPD4/DCP2/DMPK/DNMT1/SLC26A3/DYRK1A/ABCA1/S1PR1/AGO4/EGR3/UBR1/ELAVL2/ELF5/RAB12/…	346
hsa-miR-148a-3p	GO:0019222	regulation of metabolic process	238/500	1.59469e-18	BCL2L11/ATP6AP2/CDK8/CDKN1B/ZBTB18/SYNCRIP/CEBPG/ARFGEF1/TXNIP/NFAT5/STAG2/ZNF274/ADCY2/PPARGC1A/RALBP1/CHD1/KAT7/PIK3IP1/ESCO1/ZNF618/RXFP2/JDP2/UHMK1/COL2A1/KLF6/PPARGC1B/JMY/CSF1/E2F7/RC3H1/SIK1/GADD45A/DDX3X/DMPK/DNMT1/SLC26A3/DYRK1A/ABCA1/S1PR1/AGO4/ELAVL2/EP300/EPAS1/ERBB3/ESR1/ESRRG/FBN1/GPR116/RBM24/LMTK2/ATG14/PPP6R1/TRAK1/SCAP/FOXF1/TNRC6B/KDM6B/FLT1/SULF1/PDS5A/MTCL1/FMR1/AFF2/DICER1/Z…	238
hsa-miR-148a-3p	GO:0080090	regulation of primary metabolic process	217/500	5.01785e-18	ATP6AP2/CDK8/CDKN1B/ZBTB18/SYNCRIP/CEBPG/ARFGEF1/TXNIP/NFAT5/STAG2/ZNF274/ADCY2/PPARGC1A/RALBP1/CHD1/KAT7/PIK3IP1/ESCO1/ZNF618/RXFP2/JDP2/UHMK1/KLF6/PPARGC1B/JMY/CSF1/E2F7/SIK1/GADD45A/DDX3X/DNMT1/SLC26A3/DYRK1A/ABCA1/S1PR1/AGO4/ELAVL2/EP300/EPAS1/ERBB3/ESR1/ESRRG/FBN1/GPR116/TRAK1/SCAP/FOXF1/TNRC6B/KDM6B/FLT1/SULF1/PDS5A/FMR1/AFF2/DICER1/ZFPM2/FOSB/RBFOX2/CNOT6L/RICTOR/LSM14A/GAPVD1/AGO1/NPTN/TN…	217
hsa-miR-148a-3p	GO:0044267	cellular protein metabolic process	176/500	5.27446e-18	TIMM23/ATP6AP2/CDKN1B/UBE4B/LRRC41/SYNCRIP/ARFGEF1/ERLIN1/FUT9/PTGES3/HBS1L/ADCY2/PPARGC1A/DNAJB4/KAT7/MGAT4A/ESCO1/MARCH3/JDP2/UHMK1/VPS37A/CSF1/RC3H1/SIK1/RNF217/GADD45A/DDX3X/DMPK/DNMT1/DYRK1A/ABCA1/AGO4/UBR1/RAB12/EP300/ERBB3/USP12/HSPA4L/LMTK2/TRAK1/STK38L/USP33/TNRC6B/KDM6B/FLT1/FMR1/JADE2/ZDHHC17/CNOT6L/RICTOR/FBXO33/ZDHHC23/LSM14A/SACS/AGO1/ABL2/NPTN/TNRC6A/GMFB/DLL1/EOGT/PDIA3/GTF2H1/CNO…	176
hsa-miR-148a-3p	GO:0044699	single-organism process	415/500	5.32413e-18	BCL2L11/SH2B3/TIMM23/ATP6AP2/CDK8/CDKN1B/UBE4B/RTN3/ATP8A1/ZBTB18/CEBPG/ARFGEF1/TXNIP/FUT9/NFAT5/PTGES3/CFL2/STAG2/HBS1L/ADCY2/PPARGC1A/PNPLA6/RALBP1/ADAMTS5/CIT/TBC1D8/KAT7/RASSF8/HPS5/MGAT4A/PIK3IP1/ESCO1/OSBPL11/RAB39B/CLCN3/CLCN6/RXFP2/JDP2/UHMK1/COL2A1/COL4A1/CHMP4B/COL6A3/XIRP2/KLF6/PPARGC1B/JMY/VPS37A/DYNLL2/CS/CSF1/E2F7/RC3H1/LIPI/SIK1/RNF38/CNTN4/MDGA2/AP1G1/GADD45A/DDX3X/PRICKLE2/ADAMTS…	415
hsa-miR-148a-3p	GO:0048522	positive regulation of cellular process	177/500	6.1109e-18	BCL2L11/CDK8/CDKN1B/CEBPG/ARFGEF1/TXNIP/NFAT5/CFL2/ADCY2/PPARGC1A/TBC1D8/RXFP2/JDP2/UHMK1/KLF6/PPARGC1B/JMY/DYNLL2/CSF1/E2F7/SIK1/GADD45A/DDX3X/DNMT1/DYRK1A/ABCA1/S1PR1/EFNB2/EGR3/EP300/EPAS1/ERBB3/ESR1/ESRRG/ACSL4/ATG14/SCAP/FOXF1/TNRC6B/KDM6B/FLT1/SULF1/ARHGEF12/ZDHHC17/DICER1/ZFPM2/DDAH1/CADM1/CNOT6L/RICTOR/LSM14A/ABL2/NPTN/GPM6A/DLL1/PDIA3/GTF2H1/CNOT7/MDFIC/HAS3/HHEX/HLA-A/HLA-DQB2/HOXD13/IG…	177
hsa-miR-148a-3p	GO:0048731	system development	177/500	1.24479e-17	BCL2L11/SH2B3/CDKN1B/ZBTB18/CEBPG/TXNIP/FUT9/PNPLA6/CIT/RXFP2/UHMK1/COL2A1/COL4A1/COL6A3/KLF6/PPARGC1B/DYNLL2/CSF1/E2F7/SIK1/RNF38/CNTN4/MDGA2/PRICKLE2/ADAMTS18/DYRK1A/S1PR1/EFNB2/EGR3/ELF5/EP300/EPAS1/C3orf58/ERBB3/ESR1/ALCAM/ACSL4/FBN1/ITGA11/MRAS/BTBD3/EPN2/FOXF1/USP33/FLT1/SULF1/FMR1/AFF2/ARHGEF12/DICER1/ZFPM2/RBFOX2/SNAPIN/DDAH1/SLC7A11/CADM1/GAP43/ABL2/NPTN/GMFB/GPM6A/DLL1/HHEX/HLF/HOXC8/HO…	177
hsa-miR-148a-3p	GO:0051716	cellular response to stimulus	240/500	2.60219e-17	BCL2L11/SH2B3/ATP6AP2/CDK8/CDKN1B/UBE4B/SYNCRIP/CEBPG/ARFGEF1/TXNIP/NFAT5/PTGES3/HBS1L/ADCY2/PPARGC1A/RALBP1/CIT/RASSF8/PIK3IP1/RAB39B/CLCN6/RXFP2/COL2A1/COL4A1/KLF6/PPARGC1B/JMY/DYNLL2/CSF1/E2F7/RC3H1/SIK1/GADD45A/DDX3X/DMPK/DNMT1/SLC26A3/DYRK1A/ABCA1/S1PR1/AGO4/EFNB2/EGR3/UBR1/RAB12/EMR1/EP300/EPAS1/C3orf58/EPS15/ERBB3/ESR1/ALCAM/FBN1/GPR116/ITGA11/MRAS/ATG14/EPN2/SCAP/FOXF1/STK38L/USP33/TNRC6B…	240
hsa-miR-148a-3p	GO:0048518	positive regulation of biological process	190/500	2.82277e-17	BCL2L11/ATP6AP2/CDK8/CDKN1B/CEBPG/ARFGEF1/TXNIP/NFAT5/CFL2/ADCY2/PPARGC1A/TBC1D8/OSBPL11/RXFP2/JDP2/UHMK1/KLF6/PPARGC1B/JMY/DYNLL2/CSF1/E2F7/RC3H1/SIK1/GADD45A/DDX3X/DNMT1/DYRK1A/ABCA1/S1PR1/EFNB2/EGR3/EP300/EPAS1/ERBB3/ESR1/ESRRG/ACSL4/ATG14/SCAP/FOXF1/TNRC6B/KDM6B/FLT1/SULF1/ARHGEF12/ZDHHC17/DICER1/ZFPM2/DDAH1/CADM1/CNOT6L/RICTOR/LSM14A/ABL2/NPTN/GPM6A/DLL1/PDIA3/GTF2H1/CNOT7/MDFIC/HAS3/HHEX/HL…	190
hsa-miR-148a-3p	GO:0048856	anatomical structure development	196/500	4.31425e-17	BCL2L11/SH2B3/CDKN1B/ZBTB18/CEBPG/TXNIP/FUT9/STAG2/PPARGC1A/PNPLA6/CIT/RXFP2/UHMK1/COL2A1/COL4A1/COL6A3/KLF6/PPARGC1B/DYNLL2/CSF1/E2F7/SIK1/RNF38/CNTN4/MDGA2/PRICKLE2/ADAMTS18/SLC26A3/DYRK1A/S1PR1/EFNB2/EGR3/ELF5/EP300/EPAS1/C3orf58/ERBB3/ESR1/ALCAM/ACSL4/FBN1/ITGA11/MRAS/BTBD3/EPN2/FOXF1/USP33/FLT1/SULF1/FMR1/AFF2/ARHGEF12/DICER1/ZFPM2/RBFOX2/SNAPIN/DDAH1/SLC7A11/CADM1/RICTOR/GAP43/ABL2/NPTN/GMF…	196
hsa-miR-148a-3p	GO:0010604	positive regulation of macromolecule metabolic process	121/500	5.74285e-17	CDK8/CDKN1B/CEBPG/ARFGEF1/NFAT5/ADCY2/PPARGC1A/JDP2/UHMK1/KLF6/PPARGC1B/CSF1/E2F7/GADD45A/DDX3X/DNMT1/DYRK1A/S1PR1/EP300/EPAS1/ERBB3/ESR1/ESRRG/SCAP/FOXF1/TNRC6B/KDM6B/FLT1/DICER1/ZFPM2/RICTOR/NPTN/DLL1/GTF2H1/CNOT7/MDFIC/HAS3/HHEX/HOXD13/IGF1/IL15/ITGA5/JARID2/ARF4/KIT/GDF6/MAF/MECP2/MAP3K4/MET/KITLG/MITF/MAP3K9/KMT2A/ASPH/MTF1/MYBL1/PPP1R12A/NDP/NEUROD1/NFYA/NRAS/OTX2/SERPINE1/PRKAG2/GPRC5B/SIX…	121
hsa-miR-148a-3p	GO:0019538	protein metabolic process	197/500	8.51812e-17	BCL2L11/TIMM23/ATP6AP2/CDKN1B/UBE4B/LRRC41/SYNCRIP/CEBPG/ARFGEF1/ERLIN1/FUT9/PTGES3/HBS1L/ADCY2/PPARGC1A/DNAJB4/ADAMTS5/KAT7/MGAT4A/ESCO1/MARCH3/JDP2/UHMK1/COL2A1/VPS37A/CSF1/RC3H1/SIK1/RNF217/GADD45A/DDX3X/ADAMTS15/ADAMTS18/ADAMTS19/DMPK/DNMT1/DYRK1A/ABCA1/AGO4/UBR1/RAB12/EP300/ERBB3/USP12/HSPA4L/LMTK2/TRAK1/STK38L/USP33/TNRC6B/KDM6B/FLT1/SULF1/FMR1/JADE2/ZDHHC17/CNOT6L/RICTOR/FBXO33/ZDHHC23/LSM…	197
hsa-miR-148a-3p	GO:0060255	regulation of macromolecule metabolic process	205/500	1.18454e-16	ATP6AP2/CDK8/CDKN1B/ZBTB18/SYNCRIP/CEBPG/ARFGEF1/TXNIP/NFAT5/STAG2/ZNF274/ADCY2/PPARGC1A/CHD1/KAT7/ESCO1/ZNF618/JDP2/UHMK1/COL2A1/KLF6/PPARGC1B/JMY/CSF1/E2F7/RC3H1/SIK1/GADD45A/DDX3X/DNMT1/SLC26A3/DYRK1A/S1PR1/AGO4/ELAVL2/EP300/EPAS1/ERBB3/ESR1/ESRRG/FBN1/RBM24/TRAK1/SCAP/FOXF1/TNRC6B/KDM6B/FLT1/SULF1/PDS5A/FMR1/AFF2/DICER1/ZFPM2/FOSB/RBFOX2/CNOT6L/RICTOR/LSM14A/AGO1/NPTN/TNRC6A/GMFB/DLL1/FRYL/GT…	205
hsa-miR-148a-3p	GO:0044767	single-organism developmental process	217/500	1.76148e-16	BCL2L11/SH2B3/CDKN1B/ZBTB18/CEBPG/TXNIP/FUT9/STAG2/PPARGC1A/PNPLA6/CIT/OSBPL11/RXFP2/JDP2/UHMK1/COL2A1/COL4A1/COL6A3/KLF6/PPARGC1B/DYNLL2/CSF1/E2F7/RC3H1/SIK1/RNF38/CNTN4/MDGA2/PRICKLE2/ADAMTS18/DMPK/SLC26A3/DYRK1A/ABCA1/S1PR1/EFNB2/EGR3/ELF5/EP300/EPAS1/C3orf58/ERBB3/ESR1/ALCAM/ACSL4/FBN1/GPR116/RBM24/ITGA11/MRAS/BTBD3/EPN2/WDR47/SCAP/FOXF1/USP33/FLT1/SULF1/FMR1/AFF2/ARHGEF12/DICER1/ZFPM2/PHF3/F…	217
hsa-miR-148a-3p	GO:0031325	positive regulation of cellular metabolic process	123/500	2.04191e-16	CDK8/CEBPG/ARFGEF1/NFAT5/ADCY2/PPARGC1A/RXFP2/JDP2/UHMK1/KLF6/PPARGC1B/CSF1/E2F7/GADD45A/DDX3X/DNMT1/DYRK1A/ABCA1/S1PR1/EP300/EPAS1/ERBB3/ESR1/ESRRG/ATG14/SCAP/FOXF1/TNRC6B/KDM6B/FLT1/DICER1/ZFPM2/DDAH1/RICTOR/NPTN/DLL1/GTF2H1/CNOT7/MDFIC/HAS3/HHEX/HOXD13/IGF1/IL15/ITGA5/JARID2/ARF4/KIT/GDF6/LDLR/MAF/MECP2/MAP3K4/MET/KITLG/MITF/MAP3K9/KMT2A/ASPH/MTF1/MYBL1/PPP1R12A/NDP/NEUROD1/NFYA/NRAS/OTX2/SERP…	123
hsa-miR-148a-3p	GO:0034645	cellular macromolecule biosynthetic process	199/500	2.79958e-16	CDK8/CDKN1B/ZBTB18/SYNCRIP/CEBPG/ARFGEF1/TXNIP/FUT9/NFAT5/PTGES3/STAG2/HBS1L/ZNF274/PPARGC1A/CHD1/KAT7/MGAT4A/ESCO1/ZNF618/JDP2/HSF5/UHMK1/KLF6/PPARGC1B/JMY/E2F7/SIK1/DDX3X/DNMT1/SLC26A3/ABCA1/S1PR1/AGO4/EGR3/ELAVL2/ELF5/EP300/EPAS1/ESR1/ESRRG/TRAK1/SCAP/FOXF1/TNRC6B/KDM6B/PDS5A/FMR1/ZDHHC17/DICER1/ZFPM2/PHF3/FOSB/RBFOX2/CNOT6L/ZDHHC23/LSM14A/AGO1/TNRC6A/DLL1/EOGT/FRYL/PDIA3/GTF2H1/CNOT7/MDFIC/BA…	199
hsa-miR-148a-3p	GO:0009893	positive regulation of metabolic process	127/500	3.10049e-16	CDK8/CDKN1B/CEBPG/ARFGEF1/NFAT5/ADCY2/PPARGC1A/RXFP2/JDP2/UHMK1/KLF6/PPARGC1B/CSF1/E2F7/GADD45A/DDX3X/DNMT1/DYRK1A/ABCA1/S1PR1/EP300/EPAS1/ERBB3/ESR1/ESRRG/ATG14/SCAP/FOXF1/TNRC6B/KDM6B/FLT1/DICER1/ZFPM2/DDAH1/RICTOR/NPTN/DLL1/GTF2H1/CNOT7/MDFIC/HAS3/HHEX/HOXD13/IGF1/IL15/ITGA5/JARID2/ARF4/KIT/GDF6/LDLR/MAF/MECP2/MAP3K4/MET/KITLG/MITF/MAP3K9/KMT2A/ASPH/MTF1/MYBL1/PPP1R12A/NDP/NEUROD1/NFYA/NRAS/OT…	127
hsa-miR-148a-3p	GO:0030154	cell differentiation	155/500	3.69454e-16	BCL2L11/SH2B3/ZBTB18/CEBPG/TXNIP/STAG2/PPARGC1A/CIT/OSBPL11/RXFP2/JDP2/UHMK1/COL2A1/COL4A1/COL6A3/KLF6/PPARGC1B/DYNLL2/CSF1/E2F7/RC3H1/SIK1/CNTN4/MDGA2/PRICKLE2/DMPK/SLC26A3/ABCA1/S1PR1/EFNB2/ELF5/EP300/EPAS1/ERBB3/ESR1/ALCAM/ACSL4/GPR116/RBM24/BTBD3/FOXF1/USP33/FLT1/SULF1/ARHGEF12/DICER1/ZFPM2/RBFOX2/SNAPIN/SLC7A11/CADM1/GAP43/ABL2/NPTN/GPM6A/DLL1/HHEX/HLF/HOXC8/AGFG1/IGF1/IL15/INHBB/ITGA5/ITGA9…	155
hsa-miR-148a-3p	GO:0008152	metabolic process	364/500	4.61567e-16	BCL2L11/TIMM23/ATP6AP2/CDK8/CDKN1B/UBE4B/ZBTB18/LRRC41/SYNCRIP/CEBPG/ARFGEF1/ERLIN1/TXNIP/FUT9/NFAT5/PTGES3/STAG2/HBS1L/ZNF274/ADCY2/PPARGC1A/PNPLA6/RALBP1/CHD1/DNAJB4/ADAMTS5/KAT7/MGAT4A/PIK3IP1/ESCO1/ZNF618/MARCH3/LYSMD3/RXFP2/JDP2/HSF5/UHMK1/COL2A1/COL4A1/COL6A3/KLF6/PPARGC1B/JMY/VPS37A/CS/CSF1/E2F7/RC3H1/LIPI/SIK1/RNF217/GADD45A/DDX3X/DDX6/DHX15/PAPD4/DCP2/ADAMTS15/ADAMTS18/ADAMTS19/DMPK/DNMT…	364
hsa-miR-148a-3p	GO:0044763	single-organism cellular process	380/500	5.69759e-16	BCL2L11/SH2B3/ATP6AP2/CDK8/CDKN1B/UBE4B/RTN3/ATP8A1/ZBTB18/CEBPG/ARFGEF1/TXNIP/FUT9/NFAT5/PTGES3/CFL2/STAG2/HBS1L/ADCY2/PPARGC1A/PNPLA6/RALBP1/ADAMTS5/CIT/KAT7/RASSF8/MGAT4A/PIK3IP1/ESCO1/OSBPL11/RAB39B/CLCN3/CLCN6/RXFP2/JDP2/UHMK1/COL2A1/COL4A1/COL6A3/XIRP2/KLF6/PPARGC1B/JMY/VPS37A/DYNLL2/CS/CSF1/E2F7/RC3H1/SIK1/CNTN4/MDGA2/GADD45A/DDX3X/PRICKLE2/DMPK/DNMT1/SLC26A3/DSC2/DYRK1A/ABCA1/S1PR1/AGO4/E…	380
hsa-miR-148a-3p	GO:0032502	developmental process	217/500	6.09407e-16	BCL2L11/SH2B3/CDKN1B/ZBTB18/CEBPG/TXNIP/FUT9/STAG2/PPARGC1A/PNPLA6/CIT/OSBPL11/RXFP2/JDP2/UHMK1/COL2A1/COL4A1/COL6A3/KLF6/PPARGC1B/DYNLL2/CSF1/E2F7/RC3H1/SIK1/RNF38/CNTN4/MDGA2/PRICKLE2/ADAMTS18/DMPK/SLC26A3/DYRK1A/ABCA1/S1PR1/EFNB2/EGR3/ELF5/EP300/EPAS1/C3orf58/ERBB3/ESR1/ALCAM/ACSL4/FBN1/GPR116/RBM24/ITGA11/MRAS/BTBD3/EPN2/WDR47/SCAP/FOXF1/USP33/FLT1/SULF1/FMR1/AFF2/ARHGEF12/DICER1/ZFPM2/PHF3/F…	217
hsa-miR-148a-3p	GO:0009059	macromolecule biosynthetic process	201/500	1.48084e-15	CDK8/CDKN1B/ZBTB18/SYNCRIP/CEBPG/ARFGEF1/TXNIP/FUT9/NFAT5/PTGES3/STAG2/HBS1L/ZNF274/PPARGC1A/CHD1/KAT7/MGAT4A/ESCO1/ZNF618/JDP2/HSF5/UHMK1/KLF6/PPARGC1B/JMY/E2F7/SIK1/DDX3X/DNMT1/SLC26A3/ABCA1/S1PR1/AGO4/EGR3/ELAVL2/ELF5/EP300/EPAS1/ESR1/ESRRG/TRAK1/SCAP/FOXF1/TNRC6B/KDM6B/PDS5A/FMR1/ZDHHC17/DICER1/ZFPM2/PHF3/FOSB/RBFOX2/CNOT6L/ZDHHC23/LSM14A/AGO1/TNRC6A/DLL1/EOGT/FRYL/PDIA3/GTF2H1/CNOT7/MDFIC/BA…	201
hsa-miR-148a-3p	GO:2000112	regulation of cellular macromolecule biosynthetic process	161/500	2.50993e-15	CDK8/CDKN1B/ZBTB18/SYNCRIP/CEBPG/ARFGEF1/TXNIP/NFAT5/STAG2/ZNF274/PPARGC1A/CHD1/KAT7/ESCO1/ZNF618/JDP2/UHMK1/KLF6/PPARGC1B/JMY/E2F7/SIK1/DDX3X/DNMT1/SLC26A3/S1PR1/AGO4/ELAVL2/EP300/EPAS1/ESR1/ESRRG/FBN1/TRAK1/SCAP/FOXF1/TNRC6B/KDM6B/SULF1/PDS5A/FMR1/DICER1/ZFPM2/FOSB/RBFOX2/CNOT6L/LSM14A/AGO1/TNRC6A/DLL1/FRYL/GTF2H1/CNOT7/MDFIC/BAZ2B/HAS3/HHEX/EIF4E3/HOXC8/HOXD13/IGF1/FOXK2/JARID2/ARF4/KIT/LIN28B…	161
hsa-miR-148a-3p	GO:0031326	regulation of cellular biosynthetic process	169/500	4.07269e-15	CDK8/CDKN1B/ZBTB18/SYNCRIP/CEBPG/ARFGEF1/TXNIP/NFAT5/STAG2/ZNF274/PPARGC1A/CHD1/KAT7/ESCO1/ZNF618/RXFP2/JDP2/UHMK1/KLF6/PPARGC1B/JMY/E2F7/SIK1/DDX3X/DNMT1/SLC26A3/ABCA1/S1PR1/AGO4/ELAVL2/EP300/EPAS1/ESR1/ESRRG/FBN1/TRAK1/SCAP/FOXF1/TNRC6B/KDM6B/SULF1/PDS5A/FMR1/DICER1/ZFPM2/FOSB/RBFOX2/DDAH1/CNOT6L/LSM14A/AGO1/TNRC6A/DLL1/FRYL/GTF2H1/CNOT7/MDFIC/BAZ2B/HAS3/HHEX/EIF4E3/HOXC8/HOXD13/IGF1/FOXK2/INHB…	169
hsa-miR-148a-3p	GO:0010556	regulation of macromolecule biosynthetic process	164/500	4.82241e-15	CDK8/CDKN1B/ZBTB18/SYNCRIP/CEBPG/ARFGEF1/TXNIP/NFAT5/STAG2/ZNF274/PPARGC1A/CHD1/KAT7/ESCO1/ZNF618/JDP2/UHMK1/KLF6/PPARGC1B/JMY/E2F7/SIK1/DDX3X/DNMT1/SLC26A3/S1PR1/AGO4/ELAVL2/EP300/EPAS1/ESR1/ESRRG/FBN1/TRAK1/SCAP/FOXF1/TNRC6B/KDM6B/SULF1/PDS5A/FMR1/DICER1/ZFPM2/FOSB/RBFOX2/CNOT6L/LSM14A/AGO1/TNRC6A/DLL1/FRYL/GTF2H1/CNOT7/MDFIC/BAZ2B/HAS3/HHEX/EIF4E3/HOXC8/HOXD13/IGF1/FOXK2/INHBB/JARID2/ARF4/KIT/…	164
hsa-miR-148a-3p	GO:0010628	positive regulation of gene expression	81/500	5.02609e-15	CDK8/NFAT5/PPARGC1A/KLF6/PPARGC1B/CSF1/E2F7/DDX3X/DNMT1/S1PR1/EP300/EPAS1/ESR1/ESRRG/SCAP/FOXF1/KDM6B/DICER1/ZFPM2/DLL1/GTF2H1/CNOT7/MDFIC/HAS3/HHEX/HOXD13/IGF1/ARF4/KIT/GDF6/MAF/MECP2/MET/MITF/KMT2A/ASPH/MTF1/MYBL1/PPP1R12A/NDP/NEUROD1/NFYA/OTX2/SERPINE1/SIX4/BCL11A/POU4F2/INO80/MED1/TET2/PRKAA1/CAND1/MOSPD1/NAT14/ATXN1/BMP3/SMARCA2/SRPK2/TAF4/KLF5/TCF4/TFDP2/TGFB2/WNT1/WNT10B/BRPF1/TBL1XR1/NAA1…	81
hsa-miR-148a-3p	GO:0009889	regulation of biosynthetic process	170/500	6.15342e-15	CDK8/CDKN1B/ZBTB18/SYNCRIP/CEBPG/ARFGEF1/TXNIP/NFAT5/STAG2/ZNF274/PPARGC1A/CHD1/KAT7/ESCO1/ZNF618/RXFP2/JDP2/UHMK1/KLF6/PPARGC1B/JMY/E2F7/SIK1/DDX3X/DNMT1/SLC26A3/ABCA1/S1PR1/AGO4/ELAVL2/EP300/EPAS1/ESR1/ESRRG/FBN1/TRAK1/SCAP/FOXF1/TNRC6B/KDM6B/SULF1/PDS5A/FMR1/DICER1/ZFPM2/FOSB/RBFOX2/DDAH1/CNOT6L/LSM14A/AGO1/TNRC6A/DLL1/FRYL/GTF2H1/CNOT7/MDFIC/BAZ2B/HAS3/HHEX/EIF4E3/HOXC8/HOXD13/IGF1/FOXK2/INHB…	170
hsa-miR-148a-3p	GO:0007275	multicellular organismal development	194/500	6.36036e-15	BCL2L11/SH2B3/CDKN1B/ZBTB18/CEBPG/TXNIP/FUT9/PNPLA6/CIT/RXFP2/UHMK1/COL2A1/COL4A1/COL6A3/KLF6/PPARGC1B/DYNLL2/CSF1/E2F7/RC3H1/SIK1/RNF38/CNTN4/MDGA2/PRICKLE2/ADAMTS18/DYRK1A/S1PR1/EFNB2/EGR3/ELF5/EP300/EPAS1/C3orf58/ERBB3/ESR1/ALCAM/ACSL4/FBN1/ITGA11/MRAS/BTBD3/EPN2/WDR47/FOXF1/USP33/FLT1/SULF1/FMR1/AFF2/ARHGEF12/DICER1/ZFPM2/PHF3/FOSB/RBFOX2/SNAPIN/DDAH1/SLC7A11/CADM1/RICTOR/GAP43/LSM14A/ABL2/NP…	194
hsa-miR-148a-3p	GO:0048869	cellular developmental process	158/500	7.11301e-15	BCL2L11/SH2B3/ZBTB18/CEBPG/TXNIP/STAG2/PPARGC1A/CIT/OSBPL11/RXFP2/JDP2/UHMK1/COL2A1/COL4A1/COL6A3/KLF6/PPARGC1B/DYNLL2/CSF1/E2F7/RC3H1/SIK1/CNTN4/MDGA2/PRICKLE2/DMPK/SLC26A3/ABCA1/S1PR1/EFNB2/ELF5/EP300/EPAS1/ERBB3/ESR1/ALCAM/ACSL4/GPR116/RBM24/BTBD3/FOXF1/USP33/FLT1/SULF1/ARHGEF12/DICER1/ZFPM2/RBFOX2/SNAPIN/SLC7A11/CADM1/GAP43/ABL2/NPTN/GPM6A/DLL1/HHEX/HLF/HOXC8/AGFG1/IGF1/IL15/INHBB/ITGA5/ITGA9…	158
hsa-miR-148a-3p	GO:0071495	cellular response to endogenous stimulus	67/500	7.64887e-15	CDK8/CDKN1B/ADCY2/PPARGC1A/COL2A1/COL4A1/DNMT1/SLC26A3/AGO4/EGR3/UBR1/ERBB3/ESR1/FBN1/TNRC6B/SULF1/FOSB/RICTOR/AGO1/NPTN/TNRC6A/NDST1/INHBB/KIT/LTBP1/MAX/KITLG/NRAS/OTX2/SERPINE1/PRKAG2/PDE4D/RAB14/PDK4/NLK/PIK3C2A/PIK3CA/DLL4/MED1/PPP1CB/STRADB/PRKAA1/DENND4C/PTEN/TNRC6C/TGIF2/ROBO2/RPS6KB1/SOS1/KLF5/TFDP2/TGFB2/UBE2D1/UBE2D3/UCP3/WNT1/WNT10B/YWHAB/CPEB4/PIK3R3/CAV2/NCOA1/ACVR1/CCNT2/NOG/KLF4/AK…	67
hsa-miR-148a-3p	GO:0044707	single-multicellular organism process	234/500	1.74512e-14	BCL2L11/SH2B3/ATP6AP2/CDKN1B/ZBTB18/CEBPG/TXNIP/FUT9/NFAT5/STAG2/PPARGC1A/PNPLA6/CIT/TBC1D8/HPS5/RXFP2/UHMK1/COL2A1/COL4A1/COL6A3/KLF6/PPARGC1B/DYNLL2/CSF1/E2F7/RC3H1/SIK1/RNF38/CNTN4/MDGA2/DDX3X/PRICKLE2/ADAMTS18/DMPK/SLC26A3/DSC2/DYRK1A/ABCA1/S1PR1/EFNB2/EGR3/ELF5/EP300/EPAS1/C3orf58/ERBB3/ESR1/ALCAM/ACSL4/FBN1/GPR116/ITGA11/MRAS/BTBD3/EPN2/WDR47/FOXF1/USP33/FLT1/SULF1/FMR1/AFF2/ARHGEF12/DICER1…	234
hsa-miR-148a-3p	GO:0044249	cellular biosynthetic process	223/500	1.86209e-14	CDK8/CDKN1B/ZBTB18/SYNCRIP/CEBPG/ARFGEF1/TXNIP/FUT9/NFAT5/PTGES3/STAG2/HBS1L/ZNF274/ADCY2/PPARGC1A/CHD1/KAT7/MGAT4A/ESCO1/ZNF618/RXFP2/JDP2/HSF5/UHMK1/KLF6/PPARGC1B/JMY/E2F7/SIK1/DDX3X/DNMT1/SLC26A3/ABCA1/S1PR1/AGO4/EGR3/ELAVL2/ELF5/EP300/EPAS1/ESR1/ESRRG/ACSL4/TRAK1/SCAP/FOXF1/TNRC6B/KDM6B/PDS5A/FMR1/ZDHHC17/DICER1/ZFPM2/PHF3/FOSB/RBFOX2/DDAH1/CNOT6L/CERS6/ZDHHC23/SGMS1/LSM14A/AGO1/TNRC6A/DLL1/E…	223
hsa-miR-148a-3p	GO:0006464	cellular protein modification process	138/500	1.86268e-14	CDKN1B/UBE4B/LRRC41/ARFGEF1/FUT9/ADCY2/PPARGC1A/KAT7/MGAT4A/ESCO1/MARCH3/JDP2/UHMK1/CSF1/RC3H1/SIK1/RNF217/GADD45A/DMPK/DNMT1/DYRK1A/ABCA1/EP300/ERBB3/USP12/LMTK2/TRAK1/STK38L/USP33/KDM6B/FLT1/JADE2/ZDHHC17/RICTOR/FBXO33/ZDHHC23/ABL2/NPTN/GMFB/EOGT/PDIA3/GTF2H1/MDFIC/HHEX/IGF1/IL15/ITGA5/JARID2/ARF4/KIT/GDF6/LMAN1/LRP2/LRP4/MECP2/MAP3K4/MET/KITLG/MAP3K9/KMT2A/MMP15/ASPH/PPP1R12A/CNOT4/NRAS/ATP2B4…	138
hsa-miR-148a-3p	GO:0036211	protein modification process	138/500	1.86268e-14	CDKN1B/UBE4B/LRRC41/ARFGEF1/FUT9/ADCY2/PPARGC1A/KAT7/MGAT4A/ESCO1/MARCH3/JDP2/UHMK1/CSF1/RC3H1/SIK1/RNF217/GADD45A/DMPK/DNMT1/DYRK1A/ABCA1/EP300/ERBB3/USP12/LMTK2/TRAK1/STK38L/USP33/KDM6B/FLT1/JADE2/ZDHHC17/RICTOR/FBXO33/ZDHHC23/ABL2/NPTN/GMFB/EOGT/PDIA3/GTF2H1/MDFIC/HHEX/IGF1/IL15/ITGA5/JARID2/ARF4/KIT/GDF6/LMAN1/LRP2/LRP4/MECP2/MAP3K4/MET/KITLG/MAP3K9/KMT2A/MMP15/ASPH/PPP1R12A/CNOT4/NRAS/ATP2B4…	138
hsa-miR-148a-3p	GO:0010467	gene expression	224/500	5.03797e-14	BCL2L11/ATP6AP2/CDK8/CDKN1B/UBE4B/ZBTB18/SYNCRIP/CEBPG/ERLIN1/TXNIP/NFAT5/HBS1L/ZNF274/PPARGC1A/CHD1/ADAMTS5/KAT7/ZNF618/JDP2/HSF5/UHMK1/COL2A1/KLF6/PPARGC1B/JMY/VPS37A/CSF1/E2F7/RC3H1/SIK1/RNF217/DDX3X/DDX6/DHX15/PAPD4/DCP2/ADAMTS15/ADAMTS18/ADAMTS19/DNMT1/SLC26A3/S1PR1/AGO4/EGR3/UBR1/ELAVL2/ELF5/EP300/EPAS1/ESR1/ESRRG/USP12/RBM24/TRAK1/SCAP/FOXF1/USP33/TNRC6B/KDM6B/FMR1/AFF2/DICER1/ZFPM2/PHF3/F…	224
hsa-miR-148a-3p	GO:0071310	cellular response to organic substance	98/500	5.28462e-14	BCL2L11/CDK8/CDKN1B/SYNCRIP/ADCY2/PPARGC1A/COL2A1/COL4A1/KLF6/DNMT1/SLC26A3/ABCA1/AGO4/EGR3/UBR1/EP300/ERBB3/ESR1/FBN1/FOXF1/TNRC6B/FLT1/SULF1/ARHGEF12/DICER1/FOSB/RICTOR/LSM14A/AGO1/ABL2/NPTN/TNRC6A/HHEX/HLA-A/HLA-DQB2/EIF4E3/NDST1/IL15/INHBB/ITGA5/KIT/KPNA4/LIN28B/LTBP1/MAX/KITLG/NEUROD1/NPTX1/NRAS/OTX2/SERPINE1/PRKAG2/PDE4D/RAB14/PDK4/NLK/PIK3C2A/PIK3CA/POU3F2/DLL4/MED1/PPP1CB/UBE2W/STRADB/PRK…	98
hsa-miR-148a-3p	GO:0007167	enzyme linked receptor protein signaling pathway	69/500	5.81407e-14	BCL2L11/CDK8/CDKN1B/TXNIP/ADCY2/AGO4/EFNB2/EPS15/ERBB3/FBN1/TNRC6B/FLT1/SULF1/ARHGEF12/RICTOR/AGO1/NPTN/TNRC6A/HHEX/NDST1/IGF1/INHBB/ITGA5/ARF4/KIT/GDF6/LCP2/LTBP1/KITLG/NRAS/OTX2/SERPINE1/PRKAG2/RAB14/PDK4/NLK/PIK3C2A/PIK3CA/ERRFI1/PPP1CB/STRADB/PRKAA1/RTN4/PTEN/TNRC6C/PTPRD/TGIF2/RPS6KB1/ATXN1/SOS1/SOS2/TEK/TFDP2/TGFA/TGFB2/UBE2D1/UBE2D3/WNT1/YWHAB/SH3TC2/PIK3R3/CAV2/NRP1/CDK5R1/ACVR1/CCNT2/NOG…	69
hsa-miR-148a-3p	GO:0071363	cellular response to growth factor stimulus	54/500	7.8097e-14	BCL2L11/CDK8/CDKN1B/ADCY2/COL2A1/AGO4/EGR3/ERBB3/FBN1/TNRC6B/FLT1/SULF1/ARHGEF12/RICTOR/AGO1/NPTN/TNRC6A/HHEX/NDST1/ITGA5/KIT/LTBP1/KITLG/NRAS/OTX2/SERPINE1/RAB14/NLK/PIK3CA/DLL4/MED1/PPP1CB/RTN4/PTEN/TNRC6C/TGIF2/RPS6KB1/SOS1/SOS2/TFDP2/TGFB2/TNFRSF1B/UBE2D1/UBE2D3/WNT1/YWHAB/CAV2/NRP1/ACVR1/CCNT2/NOG/RPS6KA5/KLF4/ARHGEF17	54
hsa-miR-148a-3p	GO:0006366	transcription from RNA polymerase II promoter	94/500	8.51854e-14	CDK8/ZBTB18/CEBPG/TXNIP/NFAT5/PPARGC1A/CHD1/JDP2/PPARGC1B/JMY/E2F7/SIK1/DDX3X/DNMT1/S1PR1/ELF5/EP300/EPAS1/ESR1/ESRRG/TRAK1/SCAP/FOXF1/KDM6B/DICER1/ZFPM2/FOSB/DLL1/GTF2H1/CNOT7/HHEX/HLF/HOXC8/HOXD13/IGF1/FOXK2/JARID2/ARF4/GDF6/MAF/MAX/MDM4/MECP2/MET/MITF/KMT2A/MNT/NRARP/MTF1/PPP1R12A/NEUROD1/NFYA/OTX2/SERPINE1/RLIM/SIX4/BCL11A/DLL4/POU4F2/INO80/MED1/TET2/HIF1AN/CAND1/MOSPD1/TGIF2/ATXN1/BMP3/SMARC…	94
hsa-miR-148a-3p	GO:0045893	positive regulation of transcription, DNA-templated	74/500	9.66143e-14	CDK8/NFAT5/PPARGC1A/KLF6/PPARGC1B/E2F7/DDX3X/S1PR1/EP300/EPAS1/ESR1/ESRRG/SCAP/FOXF1/KDM6B/DICER1/ZFPM2/DLL1/GTF2H1/CNOT7/MDFIC/HAS3/HHEX/HOXD13/IGF1/ARF4/GDF6/MAF/MECP2/MET/MITF/KMT2A/ASPH/MTF1/MYBL1/PPP1R12A/NDP/NEUROD1/NFYA/OTX2/SERPINE1/SIX4/BCL11A/POU4F2/INO80/MED1/TET2/CAND1/MOSPD1/NAT14/ATXN1/BMP3/SMARCA2/TAF4/KLF5/TCF4/TFDP2/WNT1/WNT10B/BRPF1/TBL1XR1/NAA15/MLLT10/PICALM/NCOA1/ACVR1/CCNT2/…	74
hsa-miR-148a-3p	GO:0048468	cell development	98/500	1.08152e-13	BCL2L11/ZBTB18/STAG2/CIT/RXFP2/UHMK1/COL2A1/COL4A1/COL6A3/DYNLL2/CNTN4/PRICKLE2/SLC26A3/EFNB2/EP300/EPAS1/ESR1/ALCAM/ACSL4/BTBD3/USP33/SULF1/ARHGEF12/DICER1/RBFOX2/SNAPIN/GAP43/ABL2/NPTN/GPM6A/DLL1/IGF1/IL15/INHBB/ITGA5/ITGA9/JAG2/KIT/GDF6/LRP4/MAF/MAP1B/MECP2/MET/KITLG/NEUROD1/NPTX1/NRAS/OTX2/CYB5R4/MEX3C/PDE4D/GPRC5B/BCL11A/ATP7A/POU3F2/DLL4/POU4F2/MED1/HIF1AN/RCC2/PRNP/RGMA/RTN4/PTEN/PREX1/PTP…	98
hsa-miR-148a-3p	GO:0050896	response to stimulus	273/500	1.12099e-13	BCL2L11/SH2B3/ATP6AP2/CDK8/CDKN1B/UBE4B/RTN3/SYNCRIP/CEBPG/ARFGEF1/TXNIP/NFAT5/PTGES3/HBS1L/ADCY2/PPARGC1A/RALBP1/DNAJB4/CIT/RASSF8/HPS5/PIK3IP1/RAB39B/CLCN6/IKBIP/RXFP2/COL2A1/COL4A1/COL6A3/KLF6/PPARGC1B/JMY/DYNLL2/CSF1/E2F7/RC3H1/SIK1/CNTN4/AP1G1/GADD45A/DDX3X/DMPK/DNMT1/SLC26A3/DYRK1A/ABCA1/S1PR1/AGO4/EFNB2/EGR3/UBR1/RAB12/EMR1/EP300/EPAS1/C3orf58/EPS15/ERBB3/ESR1/ALCAM/ACSL4/FBN1/GPR116/ITGA1…	273
hsa-miR-148a-3p	GO:0010468	regulation of gene expression	169/500	1.35597e-13	CDK8/CDKN1B/ZBTB18/SYNCRIP/CEBPG/TXNIP/NFAT5/ZNF274/PPARGC1A/CHD1/KAT7/ZNF618/JDP2/UHMK1/COL2A1/KLF6/PPARGC1B/JMY/CSF1/E2F7/RC3H1/SIK1/DDX3X/DNMT1/SLC26A3/S1PR1/AGO4/ELAVL2/EP300/EPAS1/ESR1/ESRRG/FBN1/RBM24/TRAK1/SCAP/FOXF1/TNRC6B/KDM6B/SULF1/FMR1/AFF2/DICER1/ZFPM2/FOSB/RBFOX2/CNOT6L/LSM14A/AGO1/TNRC6A/DLL1/FRYL/GTF2H1/CNOT7/MDFIC/BAZ2B/HAS3/HHEX/EIF4E3/HOXC8/HOXD13/IGF1/FOXK2/JARID2/ARF4/KIT/LIN…	169
hsa-miR-148a-3p	GO:0006357	regulation of transcription from RNA polymerase II promoter	86/500	1.64073e-13	CDK8/ZBTB18/CEBPG/TXNIP/NFAT5/PPARGC1A/CHD1/JDP2/PPARGC1B/JMY/E2F7/SIK1/DDX3X/DNMT1/S1PR1/EP300/EPAS1/ESR1/FBN1/TRAK1/SCAP/FOXF1/KDM6B/SULF1/DICER1/ZFPM2/FOSB/DLL1/GTF2H1/CNOT7/HHEX/HOXC8/HOXD13/IGF1/FOXK2/JARID2/ARF4/GDF6/MAF/MDM4/MECP2/MET/MITF/KMT2A/NRARP/MTF1/PPP1R12A/NEUROD1/NFYA/OTX2/SERPINE1/RLIM/SIX4/BCL11A/DLL4/POU4F2/INO80/MED1/TET2/HIF1AN/CAND1/MOSPD1/TGIF2/ATXN1/BMP3/SMARCA2/TRAK2/TCF…	86
hsa-miR-148a-3p	GO:1901576	organic substance biosynthetic process	223/500	1.76645e-13	CDK8/CDKN1B/ZBTB18/SYNCRIP/CEBPG/ARFGEF1/TXNIP/FUT9/NFAT5/PTGES3/STAG2/HBS1L/ZNF274/ADCY2/PPARGC1A/CHD1/KAT7/MGAT4A/ESCO1/ZNF618/RXFP2/JDP2/HSF5/UHMK1/KLF6/PPARGC1B/JMY/E2F7/SIK1/DDX3X/DNMT1/SLC26A3/ABCA1/S1PR1/AGO4/EGR3/ELAVL2/ELF5/EP300/EPAS1/ESR1/ESRRG/ACSL4/TRAK1/SCAP/FOXF1/TNRC6B/KDM6B/PDS5A/FMR1/ZDHHC17/DICER1/ZFPM2/PHF3/FOSB/RBFOX2/CNOT6L/CERS6/ZDHHC23/SGMS1/LSM14A/AGO1/TNRC6A/DLL1/EOGT/FR…	223
hsa-miR-148a-3p	GO:0051254	positive regulation of RNA metabolic process	76/500	2.10309e-13	CDK8/NFAT5/PPARGC1A/KLF6/PPARGC1B/E2F7/DDX3X/S1PR1/EP300/EPAS1/ESR1/ESRRG/SCAP/FOXF1/TNRC6B/KDM6B/DICER1/ZFPM2/DLL1/GTF2H1/CNOT7/MDFIC/HAS3/HHEX/HOXD13/IGF1/ARF4/GDF6/MAF/MECP2/MET/MITF/KMT2A/ASPH/MTF1/MYBL1/PPP1R12A/NDP/NEUROD1/NFYA/OTX2/SERPINE1/SIX4/BCL11A/POU4F2/INO80/MED1/TET2/CAND1/MOSPD1/NAT14/TNRC6C/ATXN1/BMP3/SMARCA2/TAF4/KLF5/TCF4/TFDP2/WNT1/WNT10B/BRPF1/TBL1XR1/NAA15/MLLT10/PICALM/NCOA…	76
hsa-miR-148a-3p	GO:0070848	response to growth factor	54/500	2.31743e-13	BCL2L11/CDK8/CDKN1B/ADCY2/COL2A1/AGO4/EGR3/ERBB3/FBN1/TNRC6B/FLT1/SULF1/ARHGEF12/RICTOR/AGO1/NPTN/TNRC6A/HHEX/NDST1/ITGA5/KIT/LTBP1/KITLG/NRAS/OTX2/SERPINE1/RAB14/NLK/PIK3CA/DLL4/MED1/PPP1CB/RTN4/PTEN/TNRC6C/TGIF2/RPS6KB1/SOS1/SOS2/TFDP2/TGFB2/TNFRSF1B/UBE2D1/UBE2D3/WNT1/YWHAB/CAV2/NRP1/ACVR1/CCNT2/NOG/RPS6KA5/KLF4/ARHGEF17	54
hsa-miR-148a-3p	GO:0009891	positive regulation of biosynthetic process	86/500	2.67709e-13	CDK8/CEBPG/ARFGEF1/NFAT5/PPARGC1A/RXFP2/UHMK1/KLF6/PPARGC1B/E2F7/DDX3X/ABCA1/S1PR1/EP300/EPAS1/ESR1/ESRRG/SCAP/FOXF1/KDM6B/DICER1/ZFPM2/DDAH1/DLL1/GTF2H1/CNOT7/MDFIC/HAS3/HHEX/HOXD13/IGF1/ARF4/GDF6/LDLR/MAF/MECP2/MET/KITLG/MITF/KMT2A/ASPH/MTF1/MYBL1/PPP1R12A/NDP/NEUROD1/NFYA/OTX2/SERPINE1/SIX4/BCL11A/POU4F2/INO80/MED1/TET2/PRKAA1/CAND1/MOSPD1/NAT14/RPS6KB1/ATXN1/BMP3/SMARCA2/TAF4/KLF5/TCF4/TFDP2/…	86
hsa-miR-148a-3p	GO:0043412	macromolecule modification	138/500	3.56355e-13	CDKN1B/UBE4B/LRRC41/ARFGEF1/FUT9/ADCY2/PPARGC1A/KAT7/MGAT4A/ESCO1/MARCH3/JDP2/UHMK1/CSF1/RC3H1/SIK1/RNF217/GADD45A/DMPK/DNMT1/DYRK1A/ABCA1/EP300/ERBB3/USP12/LMTK2/TRAK1/STK38L/USP33/KDM6B/FLT1/JADE2/ZDHHC17/RICTOR/FBXO33/ZDHHC23/ABL2/NPTN/GMFB/EOGT/PDIA3/GTF2H1/MDFIC/HHEX/IGF1/IL15/ITGA5/JARID2/ARF4/KIT/GDF6/LMAN1/LRP2/LRP4/MECP2/MAP3K4/MET/KITLG/MAP3K9/KMT2A/MMP15/ASPH/PPP1R12A/CNOT4/NRAS/ATP2B4…	138
hsa-miR-148a-3p	GO:0010557	positive regulation of macromolecule biosynthetic process	81/500	3.7838e-13	CDK8/CEBPG/ARFGEF1/NFAT5/PPARGC1A/UHMK1/KLF6/PPARGC1B/E2F7/DDX3X/S1PR1/EP300/EPAS1/ESR1/ESRRG/SCAP/FOXF1/KDM6B/DICER1/ZFPM2/DLL1/GTF2H1/CNOT7/MDFIC/HAS3/HHEX/HOXD13/IGF1/ARF4/GDF6/MAF/MECP2/MET/KITLG/MITF/KMT2A/ASPH/MTF1/MYBL1/PPP1R12A/NDP/NEUROD1/NFYA/OTX2/SERPINE1/SIX4/BCL11A/POU4F2/INO80/MED1/TET2/CAND1/MOSPD1/NAT14/RPS6KB1/ATXN1/BMP3/SMARCA2/TAF4/KLF5/TCF4/TFDP2/TGFB2/WNT1/WNT10B/BRPF1/TBL1XR…	81
hsa-miR-148a-3p	GO:0006351	transcription, DNA-templated	156/500	4.53048e-13	CDK8/CDKN1B/ZBTB18/CEBPG/TXNIP/NFAT5/ZNF274/PPARGC1A/CHD1/KAT7/ZNF618/JDP2/HSF5/KLF6/PPARGC1B/JMY/E2F7/SIK1/DDX3X/DNMT1/SLC26A3/S1PR1/EGR3/ELAVL2/ELF5/EP300/EPAS1/ESR1/ESRRG/TRAK1/SCAP/FOXF1/KDM6B/DICER1/ZFPM2/PHF3/FOSB/RBFOX2/CNOT6L/AGO1/DLL1/FRYL/GTF2H1/CNOT7/MDFIC/BAZ2B/HAS3/HHEX/HLF/HOXC8/HOXD13/IGF1/FOXK2/JARID2/ARF4/KIT/LIN28B/GDF6/MXD1/MAF/MAFG/MAX/MDM4/MECP2/MET/MITF/MAP3K9/KMT2A/MLLT6/MN…	156
hsa-miR-148a-3p	GO:0009058	biosynthetic process	224/500	4.54e-13	CDK8/CDKN1B/ZBTB18/SYNCRIP/CEBPG/ARFGEF1/TXNIP/FUT9/NFAT5/PTGES3/STAG2/HBS1L/ZNF274/ADCY2/PPARGC1A/CHD1/KAT7/MGAT4A/ESCO1/ZNF618/RXFP2/JDP2/HSF5/UHMK1/KLF6/PPARGC1B/JMY/E2F7/SIK1/DDX3X/DNMT1/SLC26A3/ABCA1/S1PR1/AGO4/EGR3/ELAVL2/ELF5/EP300/EPAS1/ESR1/ESRRG/ACSL4/TRAK1/SCAP/FOXF1/TNRC6B/KDM6B/PDS5A/FMR1/ZDHHC17/DICER1/ZFPM2/PHF3/FOSB/RBFOX2/DDAH1/CNOT6L/CERS6/ZDHHC23/SGMS1/LSM14A/AGO1/TNRC6A/DLL1/E…	224
hsa-miR-148a-3p	GO:0019219	regulation of nucleobase-containing compound metabolic process	169/500	5.1025e-13	CDK8/CDKN1B/ZBTB18/CEBPG/ARFGEF1/TXNIP/NFAT5/STAG2/ZNF274/PPARGC1A/RALBP1/CHD1/KAT7/ESCO1/ZNF618/RXFP2/JDP2/KLF6/PPARGC1B/JMY/E2F7/SIK1/DDX3X/DNMT1/SLC26A3/ABCA1/S1PR1/ELAVL2/EP300/EPAS1/ESR1/ESRRG/FBN1/TRAK1/SCAP/FOXF1/TNRC6B/KDM6B/SULF1/PDS5A/AFF2/DICER1/ZFPM2/FOSB/RBFOX2/CNOT6L/RICTOR/GAPVD1/AGO1/DLL1/FRYL/GTF2H1/CNOT7/MDFIC/BAZ2B/HAS3/HHEX/HOXC8/HOXD13/AGFG1/IGF1/FOXK2/JARID2/ARF4/KIT/LIN28B/…	169
hsa-miR-148a-3p	GO:0009719	response to endogenous stimulus	80/500	5.54203e-13	CDK8/CDKN1B/TXNIP/ADCY2/PPARGC1A/COL2A1/COL4A1/PPARGC1B/DNMT1/SLC26A3/ABCA1/AGO4/EGR3/UBR1/EP300/ERBB3/ESR1/FBN1/SCAP/TNRC6B/SULF1/FOSB/SLC7A11/RICTOR/AGO1/NPTN/TNRC6A/HHEX/NDST1/INHBB/KIT/LTBP1/MAX/KITLG/MMP15/ASPH/ATP1A2/NRAS/ATP4B/OTX2/SERPINE1/PRKAG2/PDE4D/RAB14/PDK4/NLK/PIK3C2A/PIK3CA/DLL4/MED1/PPP1CB/STRADB/PRKAA1/DENND4C/PTEN/TNRC6C/TGIF2/ROBO2/RPS6KB1/SOS1/KLF5/TEK/TFDP2/TGFB2/UBE2D1/UBE2…	80
hsa-miR-148a-3p	GO:0048519	negative regulation of biological process	161/500	6.32422e-13	CDKN1B/ZBTB18/SYNCRIP/ARFGEF1/TXNIP/STAG2/PPARGC1A/CIT/PIK3IP1/RXFP2/JDP2/UHMK1/COL2A1/PPARGC1B/JMY/E2F7/RC3H1/SIK1/CNTN4/GADD45A/DDX3X/DNMT1/DYRK1A/ABCA1/S1PR1/AGO4/EFNB2/EGR3/UBR1/EP300/EPS15/ERBB3/ESR1/ACSL4/FBN1/SCAP/FOXF1/TNRC6B/SULF1/PDS5A/FMR1/ARHGEF12/DICER1/ZFPM2/FOSB/RBFOX2/CNOT6L/SACS/AGO1/TNRC6A/GMFB/DLL1/CNOT7/MDFIC/HHEX/HOXC8/IGF1/IL15/INHBB/ITGA5/JARID2/ARF4/KIT/LIN28B/LRP4/LTBP1/M…	161
hsa-miR-148a-3p	GO:1902680	positive regulation of RNA biosynthetic process	74/500	6.43999e-13	CDK8/NFAT5/PPARGC1A/KLF6/PPARGC1B/E2F7/DDX3X/S1PR1/EP300/EPAS1/ESR1/ESRRG/SCAP/FOXF1/KDM6B/DICER1/ZFPM2/DLL1/GTF2H1/CNOT7/MDFIC/HAS3/HHEX/HOXD13/IGF1/ARF4/GDF6/MAF/MECP2/MET/MITF/KMT2A/ASPH/MTF1/MYBL1/PPP1R12A/NDP/NEUROD1/NFYA/OTX2/SERPINE1/SIX4/BCL11A/POU4F2/INO80/MED1/TET2/CAND1/MOSPD1/NAT14/ATXN1/BMP3/SMARCA2/TAF4/KLF5/TCF4/TFDP2/WNT1/WNT10B/BRPF1/TBL1XR1/NAA15/MLLT10/PICALM/NCOA1/ACVR1/CCNT2/…	74
hsa-miR-148a-3p	GO:0032501	multicellular organismal process	235/500	7.6233e-13	BCL2L11/SH2B3/ATP6AP2/CDKN1B/ZBTB18/CEBPG/TXNIP/FUT9/NFAT5/STAG2/PPARGC1A/PNPLA6/CIT/TBC1D8/HPS5/RXFP2/UHMK1/COL2A1/COL4A1/COL6A3/KLF6/PPARGC1B/DYNLL2/CSF1/E2F7/RC3H1/SIK1/RNF38/CNTN4/MDGA2/DDX3X/PRICKLE2/ADAMTS18/DMPK/SLC26A3/DSC2/DYRK1A/ABCA1/S1PR1/EFNB2/EGR3/ELF5/EP300/EPAS1/C3orf58/ERBB3/ESR1/ALCAM/ACSL4/FBN1/GPR116/ITGA11/MRAS/BTBD3/EPN2/WDR47/FOXF1/USP33/FLT1/SULF1/FMR1/AFF2/ARHGEF12/DICER1…	235
hsa-miR-148a-3p	GO:0031328	positive regulation of cellular biosynthetic process	84/500	7.63085e-13	CDK8/CEBPG/ARFGEF1/NFAT5/PPARGC1A/RXFP2/UHMK1/KLF6/PPARGC1B/E2F7/DDX3X/ABCA1/S1PR1/EP300/EPAS1/ESR1/ESRRG/SCAP/FOXF1/KDM6B/DICER1/ZFPM2/DDAH1/DLL1/GTF2H1/CNOT7/MDFIC/HAS3/HHEX/HOXD13/IGF1/ARF4/GDF6/LDLR/MAF/MECP2/MET/KITLG/MITF/KMT2A/ASPH/MTF1/MYBL1/PPP1R12A/NDP/NEUROD1/NFYA/OTX2/SERPINE1/SIX4/BCL11A/POU4F2/INO80/MED1/TET2/CAND1/MOSPD1/NAT14/RPS6KB1/ATXN1/BMP3/SMARCA2/TAF4/KLF5/TCF4/TFDP2/WNT1/WN…	84
hsa-miR-148a-3p	GO:0045944	positive regulation of transcription from RNA polymerase II promoter	58/500	7.84505e-13	CDK8/NFAT5/PPARGC1A/PPARGC1B/E2F7/DDX3X/S1PR1/EP300/EPAS1/ESR1/SCAP/FOXF1/KDM6B/DICER1/ZFPM2/DLL1/GTF2H1/CNOT7/HHEX/HOXD13/IGF1/ARF4/MAF/MET/MITF/KMT2A/MTF1/PPP1R12A/NEUROD1/NFYA/OTX2/SERPINE1/SIX4/BCL11A/POU4F2/INO80/MED1/TET2/CAND1/MOSPD1/ATXN1/BMP3/SMARCA2/TCF4/TFDP2/WNT1/WNT10B/TBL1XR1/MLLT10/NCOA1/ACVR1/CCNT2/LDB2/NOG/RPS6KA5/KLF4/CLOCK/MAFB	58
hsa-miR-148a-3p	GO:0051171	regulation of nitrogen compound metabolic process	171/500	9.54279e-13	CDK8/CDKN1B/ZBTB18/CEBPG/ARFGEF1/TXNIP/NFAT5/STAG2/ZNF274/PPARGC1A/RALBP1/CHD1/KAT7/ESCO1/ZNF618/RXFP2/JDP2/KLF6/PPARGC1B/JMY/E2F7/SIK1/DDX3X/DNMT1/SLC26A3/ABCA1/S1PR1/ELAVL2/EP300/EPAS1/ESR1/ESRRG/FBN1/TRAK1/SCAP/FOXF1/TNRC6B/KDM6B/SULF1/PDS5A/AFF2/DICER1/ZFPM2/FOSB/RBFOX2/DDAH1/CNOT6L/RICTOR/GAPVD1/AGO1/DLL1/FRYL/GTF2H1/CNOT7/MDFIC/BAZ2B/HAS3/HHEX/HOXC8/HOXD13/AGFG1/IGF1/FOXK2/JARID2/ARF4/KIT/L…	171
hsa-miR-148a-3p	GO:0022008	neurogenesis	80/500	1.17197e-12	ZBTB18/CIT/UHMK1/COL2A1/COL4A1/COL6A3/DYNLL2/CNTN4/MDGA2/PRICKLE2/S1PR1/EFNB2/EP300/ERBB3/ALCAM/ACSL4/BTBD3/USP33/ARHGEF12/DICER1/RBFOX2/SNAPIN/GAP43/ABL2/NPTN/GPM6A/DLL1/HOXC8/IGF1/ITGA5/ITGA9/JAG2/KIT/GDF6/LRP4/MAP1B/MECP2/MET/NAB1/NEUROD1/NPTX1/NRAS/OTX2/GPRC5B/SIX4/BCL11A/ATP7A/POU3F2/DLL4/POU4F2/MED1/PRNP/RGMA/RTN4/PTEN/PREX1/PTPRD/PTPRM/ROBO1/ROBO2/ROCK1/MPP5/SOS1/SOS2/STX3/TCF4/TGFB2/WNT1/…	80
hsa-miR-148a-3p	GO:0045935	positive regulation of nucleobase-containing compound metabolic process	80/500	1.4983e-12	CDK8/CEBPG/NFAT5/PPARGC1A/RXFP2/KLF6/PPARGC1B/E2F7/DDX3X/ABCA1/S1PR1/EP300/EPAS1/ESR1/ESRRG/SCAP/FOXF1/TNRC6B/KDM6B/DICER1/ZFPM2/DLL1/GTF2H1/CNOT7/MDFIC/HAS3/HHEX/HOXD13/IGF1/ARF4/GDF6/MAF/MECP2/MET/KITLG/MITF/KMT2A/ASPH/MTF1/MYBL1/PPP1R12A/NDP/NEUROD1/NFYA/OTX2/SERPINE1/SIX4/BCL11A/POU4F2/INO80/MED1/TET2/CAND1/MOSPD1/NAT14/TNRC6C/ATXN1/BMP3/SMARCA2/TAF4/KLF5/TCF4/TFDP2/WNT1/WNT10B/BRPF1/TBL1XR1/…	80
hsa-miR-148a-3p	GO:0051173	positive regulation of nitrogen compound metabolic process	81/500	1.53741e-12	CDK8/CEBPG/NFAT5/PPARGC1A/RXFP2/KLF6/PPARGC1B/E2F7/DDX3X/ABCA1/S1PR1/EP300/EPAS1/ESR1/ESRRG/SCAP/FOXF1/TNRC6B/KDM6B/DICER1/ZFPM2/DDAH1/DLL1/GTF2H1/CNOT7/MDFIC/HAS3/HHEX/HOXD13/IGF1/ARF4/GDF6/MAF/MECP2/MET/KITLG/MITF/KMT2A/ASPH/MTF1/MYBL1/PPP1R12A/NDP/NEUROD1/NFYA/OTX2/SERPINE1/SIX4/BCL11A/POU4F2/INO80/MED1/TET2/CAND1/MOSPD1/NAT14/TNRC6C/ATXN1/BMP3/SMARCA2/TAF4/KLF5/TCF4/TFDP2/WNT1/WNT10B/BRPF1/TB…	81
hsa-miR-148a-3p	GO:0001944	vasculature development	48/500	1.76431e-12	PNPLA6/COL4A1/E2F7/S1PR1/EFNB2/EGR3/EPAS1/FOXF1/FLT1/SULF1/DICER1/ZFPM2/DDAH1/HHEX/IGF1/ITGA5/ITGB8/LAMA4/MEOX2/NRARP/NDP/SERPINE1/PIK3CA/ATP7A/ERRFI1/DLL4/MED1/CHD7/HIF1AN/C1GALT1/RTN4/PTEN/BAI3/PTPN14/PTPRM/ROBO1/ROCK1/SMARCA2/SRPK2/KLF5/TEK/TGFA/TGFB2/NAA15/NRP1/ACVR1/KLF4/QKI	48
hsa-miR-148a-3p	GO:0051252	regulation of RNA metabolic process	147/500	2.15329e-12	CDK8/CDKN1B/ZBTB18/CEBPG/TXNIP/NFAT5/ZNF274/PPARGC1A/CHD1/KAT7/ZNF618/JDP2/KLF6/PPARGC1B/JMY/E2F7/SIK1/DDX3X/DNMT1/SLC26A3/S1PR1/ELAVL2/EP300/EPAS1/ESR1/ESRRG/FBN1/TRAK1/SCAP/FOXF1/TNRC6B/KDM6B/SULF1/AFF2/DICER1/ZFPM2/FOSB/RBFOX2/CNOT6L/AGO1/DLL1/FRYL/GTF2H1/CNOT7/MDFIC/BAZ2B/HAS3/HHEX/HOXC8/HOXD13/IGF1/FOXK2/JARID2/ARF4/KIT/LIN28B/GDF6/MAF/MDM4/MECP2/MET/MITF/MAP3K9/KMT2A/MLLT6/NRARP/ASPH/MTF1/M…	147
hsa-miR-148a-3p	GO:0007399	nervous system development	103/500	3.49234e-12	BCL2L11/ZBTB18/FUT9/CIT/UHMK1/COL2A1/COL4A1/COL6A3/DYNLL2/CNTN4/MDGA2/PRICKLE2/DYRK1A/S1PR1/EFNB2/EGR3/EP300/ERBB3/ALCAM/ACSL4/BTBD3/USP33/SULF1/FMR1/AFF2/ARHGEF12/DICER1/RBFOX2/SNAPIN/SLC7A11/CADM1/GAP43/ABL2/NPTN/GMFB/GPM6A/DLL1/HHEX/HOXC8/NDST1/IGF1/ITGA5/ITGA9/JAG2/JARID2/ARF4/KIT/GDF6/LRP2/LRP4/MAP1B/MECP2/MET/NAB1/NDP/NEUROD1/NPTX1/NRAS/OTX2/GPRC5B/SIX4/BCL11A/ATP7A/POU3F2/DLL4/POU4F2/MED1/…	103
hsa-miR-148a-3p	GO:0006355	regulation of transcription, DNA-templated	142/500	4.00758e-12	CDK8/CDKN1B/ZBTB18/CEBPG/TXNIP/NFAT5/ZNF274/PPARGC1A/CHD1/KAT7/ZNF618/JDP2/KLF6/PPARGC1B/JMY/E2F7/SIK1/DDX3X/DNMT1/SLC26A3/S1PR1/ELAVL2/EP300/EPAS1/ESR1/ESRRG/FBN1/TRAK1/SCAP/FOXF1/KDM6B/SULF1/DICER1/ZFPM2/FOSB/RBFOX2/CNOT6L/AGO1/DLL1/FRYL/GTF2H1/CNOT7/MDFIC/BAZ2B/HAS3/HHEX/HOXC8/HOXD13/IGF1/FOXK2/JARID2/ARF4/KIT/LIN28B/GDF6/MAF/MDM4/MECP2/MET/MITF/MAP3K9/KMT2A/MLLT6/NRARP/ASPH/MTF1/MYBL1/PPP1R12…	142
hsa-miR-148a-3p	GO:2001141	regulation of RNA biosynthetic process	143/500	4.88447e-12	CDK8/CDKN1B/ZBTB18/CEBPG/TXNIP/NFAT5/ZNF274/PPARGC1A/CHD1/KAT7/ZNF618/JDP2/KLF6/PPARGC1B/JMY/E2F7/SIK1/DDX3X/DNMT1/SLC26A3/S1PR1/ELAVL2/EP300/EPAS1/ESR1/ESRRG/FBN1/TRAK1/SCAP/FOXF1/KDM6B/SULF1/DICER1/ZFPM2/FOSB/RBFOX2/CNOT6L/AGO1/DLL1/FRYL/GTF2H1/CNOT7/MDFIC/BAZ2B/HAS3/HHEX/HOXC8/HOXD13/IGF1/FOXK2/JARID2/ARF4/KIT/LIN28B/GDF6/MAF/MDM4/MECP2/MET/MITF/MAP3K9/KMT2A/MLLT6/NRARP/ASPH/MTF1/MYBL1/PPP1R12…	143
hsa-miR-148a-3p	GO:0032774	RNA biosynthetic process	156/500	5.22014e-12	CDK8/CDKN1B/ZBTB18/CEBPG/TXNIP/NFAT5/ZNF274/PPARGC1A/CHD1/KAT7/ZNF618/JDP2/HSF5/KLF6/PPARGC1B/JMY/E2F7/SIK1/DDX3X/DNMT1/SLC26A3/S1PR1/EGR3/ELAVL2/ELF5/EP300/EPAS1/ESR1/ESRRG/TRAK1/SCAP/FOXF1/KDM6B/DICER1/ZFPM2/PHF3/FOSB/RBFOX2/CNOT6L/AGO1/DLL1/FRYL/GTF2H1/CNOT7/MDFIC/BAZ2B/HAS3/HHEX/HLF/HOXC8/HOXD13/IGF1/FOXK2/JARID2/ARF4/KIT/LIN28B/GDF6/MXD1/MAF/MAFG/MAX/MDM4/MECP2/MET/MITF/MAP3K9/KMT2A/MLLT6/MN…	156
hsa-miR-148a-3p	GO:0031175	neuron projection development	57/500	7.83011e-12	CIT/UHMK1/COL2A1/COL4A1/COL6A3/CNTN4/PRICKLE2/EFNB2/EP300/ALCAM/ACSL4/BTBD3/USP33/ARHGEF12/DICER1/RBFOX2/SNAPIN/GAP43/ABL2/NPTN/GPM6A/ITGA5/ITGA9/LRP4/MAP1B/MECP2/MET/NPTX1/NRAS/OTX2/GPRC5B/BCL11A/ATP7A/POU3F2/POU4F2/PRNP/RGMA/RTN4/PTEN/PREX1/PTPRD/PTPRM/ROBO1/ROBO2/ROCK1/SOS1/SOS2/STX3/TGFB2/YWHAB/PICALM/NRP1/CDK5R1/WASL/NOG/RPS6KA5/FEZ2	57
hsa-miR-148a-3p	GO:0048699	generation of neurons	75/500	9.88449e-12	ZBTB18/CIT/UHMK1/COL2A1/COL4A1/COL6A3/DYNLL2/CNTN4/MDGA2/PRICKLE2/S1PR1/EFNB2/EP300/ALCAM/ACSL4/BTBD3/USP33/ARHGEF12/DICER1/RBFOX2/SNAPIN/GAP43/ABL2/NPTN/GPM6A/DLL1/HOXC8/ITGA5/ITGA9/JAG2/KIT/GDF6/LRP4/MAP1B/MECP2/MET/NEUROD1/NPTX1/NRAS/OTX2/GPRC5B/SIX4/BCL11A/ATP7A/POU3F2/DLL4/POU4F2/MED1/PRNP/RGMA/RTN4/PTEN/PREX1/PTPRD/PTPRM/ROBO1/ROBO2/ROCK1/SOS1/SOS2/STX3/TCF4/TGFB2/WNT1/WNT10B/YWHAB/PICALM/N…	75
hsa-miR-148a-3p	GO:0030182	neuron differentiation	71/500	1.18256e-11	ZBTB18/CIT/UHMK1/COL2A1/COL4A1/COL6A3/DYNLL2/CNTN4/MDGA2/PRICKLE2/S1PR1/EFNB2/EP300/ALCAM/ACSL4/BTBD3/USP33/ARHGEF12/DICER1/RBFOX2/SNAPIN/GAP43/ABL2/NPTN/GPM6A/DLL1/HOXC8/ITGA5/ITGA9/JAG2/GDF6/LRP4/MAP1B/MECP2/MET/NEUROD1/NPTX1/NRAS/OTX2/GPRC5B/BCL11A/ATP7A/POU3F2/POU4F2/MED1/PRNP/RGMA/RTN4/PTEN/PREX1/PTPRD/PTPRM/ROBO1/ROBO2/ROCK1/SOS1/SOS2/STX3/TCF4/TGFB2/WNT1/WNT10B/YWHAB/PICALM/NCOA1/NRP1/CDK5…	71
hsa-miR-148a-3p	GO:0070887	cellular response to chemical stimulus	108/500	1.22957e-11	BCL2L11/CDK8/CDKN1B/SYNCRIP/ADCY2/PPARGC1A/COL2A1/COL4A1/KLF6/PPARGC1B/DDX3X/DNMT1/SLC26A3/ABCA1/AGO4/EGR3/UBR1/EP300/EPAS1/ERBB3/ESR1/FBN1/FOXF1/TNRC6B/FLT1/SULF1/ARHGEF12/DICER1/FOSB/RICTOR/LSM14A/AGO1/ABL2/NPTN/TNRC6A/HHEX/HLA-A/HLA-DQB2/EIF4E3/NDST1/IL15/INHBB/ITGA5/ITGA9/KIT/KPNA4/LIN28B/LTBP1/MAX/MDM4/MET/KITLG/KMT2A/ASPH/NEUROD1/NPTX1/NRAS/OTX2/SERPINE1/PRKAG2/PDE4D/RAB14/PDK4/NLK/PIK3C2A/…	108
hsa-miR-148a-3p	GO:0007169	transmembrane receptor protein tyrosine kinase signaling pathway	52/500	1.49831e-11	BCL2L11/CDKN1B/TXNIP/ADCY2/AGO4/EFNB2/EPS15/ERBB3/TNRC6B/FLT1/SULF1/ARHGEF12/RICTOR/AGO1/NPTN/TNRC6A/HHEX/NDST1/IGF1/ITGA5/ARF4/KIT/LCP2/KITLG/NRAS/OTX2/PRKAG2/RAB14/PDK4/PIK3C2A/PIK3CA/ERRFI1/STRADB/PRKAA1/RTN4/PTEN/TNRC6C/RPS6KB1/ATXN1/SOS1/SOS2/TEK/TGFA/WNT1/YWHAB/SH3TC2/PIK3R3/NRP1/CDK5R1/NOG/RPS6KA5/ARHGEF17	52
hsa-miR-148a-3p	GO:0016043	cellular component organization	197/500	1.86026e-11	BCL2L11/TIMM23/CDKN1B/RTN3/ATP8A1/ARFGEF1/PTGES3/CFL2/STAG2/PPARGC1A/CHD1/ADAMTS5/CIT/KAT7/HPS5/ESCO1/RAB39B/CLCN3/JDP2/UHMK1/COL2A1/COL4A1/CHMP4B/COL6A3/XIRP2/PPARGC1B/JMY/VPS37A/DYNLL2/RC3H1/CNTN4/AP1G1/GADD45A/DDX3X/DDX6/PRICKLE2/DMPK/DNMT1/ABCA1/S1PR1/EFNB2/EP300/EPAS1/EPS15/ESR1/ALCAM/ACSL4/FBN1/ITGA11/MRAS/ATG14/BTBD3/FOXF1/STK38L/USP33/KDM6B/ARL6IP1/SULF1/PDS5A/ATP11A/JADE2/ARHGEF12/DICER1…	197
hsa-miR-148a-3p	GO:0048812	neuron projection morphogenesis	48/500	3.20457e-11	CIT/COL2A1/COL4A1/COL6A3/CNTN4/EFNB2/EP300/ALCAM/BTBD3/USP33/ARHGEF12/DICER1/RBFOX2/GAP43/ABL2/GPM6A/ITGA5/ITGA9/LRP4/MAP1B/MET/NPTX1/NRAS/OTX2/BCL11A/ATP7A/POU3F2/POU4F2/PRNP/RGMA/RTN4/PTEN/PTPRD/PTPRM/ROBO1/ROBO2/ROCK1/SOS1/SOS2/TGFB2/YWHAB/PICALM/NRP1/CDK5R1/WASL/NOG/RPS6KA5/FEZ2	48
hsa-miR-148a-3p	GO:0007166	cell surface receptor signaling pathway	127/500	3.33633e-11	BCL2L11/CDK8/CDKN1B/TXNIP/ADCY2/PPARGC1A/RXFP2/COL2A1/KLF6/RC3H1/DDX3X/ABCA1/S1PR1/AGO4/EFNB2/EMR1/EP300/EPS15/ERBB3/ESR1/FBN1/GPR116/ITGA11/EPN2/FOXF1/USP33/TNRC6B/FLT1/SULF1/ARHGEF12/RICTOR/GAP43/LSM14A/AGO1/NPTN/TNRC6A/DLL1/PDIA3/MDFIC/HHEX/HLA-A/HLA-DQB2/EIF4E3/NDST1/IGF1/INHBB/ITGA5/ITGA9/ITGB8/JAG2/ARF4/KIT/KPNA4/GDF6/LCP2/LRP4/LTBP1/MET/KITLG/MITF/NRARP/NDP/NRAS/OTX2/SERPINE1/PRKAG2/PDE4D/…	127
hsa-miR-148a-3p	GO:0048523	negative regulation of cellular process	145/500	4.29403e-11	CDKN1B/ZBTB18/SYNCRIP/ARFGEF1/TXNIP/STAG2/PPARGC1A/CIT/PIK3IP1/RXFP2/JDP2/UHMK1/COL2A1/PPARGC1B/JMY/E2F7/RC3H1/SIK1/CNTN4/GADD45A/DDX3X/DNMT1/DYRK1A/ABCA1/S1PR1/AGO4/EFNB2/EGR3/UBR1/EP300/EPS15/ERBB3/ESR1/FBN1/FOXF1/SULF1/PDS5A/FMR1/ARHGEF12/DICER1/ZFPM2/FOSB/RBFOX2/AGO1/TNRC6A/GMFB/DLL1/CNOT7/MDFIC/HHEX/HOXC8/IGF1/IL15/INHBB/ITGA5/JARID2/ARF4/KIT/LRP4/LTBP1/MAF/MDM4/MECP2/MET/KITLG/MITF/KMT2A/MN…	145
hsa-miR-148a-3p	GO:0048513	organ development	122/500	4.943e-11	BCL2L11/SH2B3/CDKN1B/ZBTB18/CEBPG/TXNIP/PNPLA6/RXFP2/COL2A1/COL6A3/KLF6/PPARGC1B/CSF1/E2F7/SIK1/RNF38/CNTN4/ADAMTS18/S1PR1/EFNB2/EGR3/ELF5/EP300/EPAS1/C3orf58/ERBB3/ESR1/FBN1/ITGA11/MRAS/BTBD3/EPN2/FOXF1/SULF1/AFF2/DICER1/ZFPM2/RBFOX2/SLC7A11/CADM1/GPM6A/DLL1/HHEX/HLF/HOXC8/HOXD13/NDST1/IGF1/IL15/INHBB/ITGB8/JAG2/JARID2/ARF4/KIT/LIPA/LRP2/LRP4/MAF/MAX/MECP2/MAP3K4/MEOX2/MET/KITLG/MITF/KMT2A/NAB1/…	122
hsa-miR-148a-3p	GO:0071840	cellular component organization or biogenesis	198/500	6.69629e-11	BCL2L11/TIMM23/CDKN1B/RTN3/ATP8A1/ARFGEF1/PTGES3/CFL2/STAG2/PPARGC1A/CHD1/ADAMTS5/CIT/KAT7/HPS5/ESCO1/RAB39B/CLCN3/JDP2/UHMK1/COL2A1/COL4A1/CHMP4B/COL6A3/XIRP2/PPARGC1B/JMY/VPS37A/DYNLL2/RC3H1/CNTN4/AP1G1/GADD45A/DDX3X/DDX6/PRICKLE2/DMPK/DNMT1/ABCA1/S1PR1/EFNB2/EP300/EPAS1/EPS15/ESR1/ALCAM/ACSL4/FBN1/ITGA11/MRAS/ATG14/BTBD3/FOXF1/STK38L/USP33/KDM6B/ARL6IP1/SULF1/PDS5A/ATP11A/JADE2/ARHGEF12/DICER1…	198
hsa-miR-148a-3p	GO:0051179	localization	192/500	7.14359e-11	BCL2L11/TIMM23/CDKN1B/RTN3/ATP8A1/ARFGEF1/TXNIP/ADCY2/PPARGC1A/RALBP1/OSBPL11/MARCH3/RAB39B/CLCN3/CLCN6/UHMK1/CHMP4B/JMY/VPS37A/DYNLL2/CSF1/SIK1/AP1G1/DMPK/SLC26A3/ABCA1/S1PR1/EFNB2/EGR3/RAB12/EP300/EPS15/ERBB3/ACSL4/ABCB7/FBN1/LMTK2/EPN2/TRAK1/FOXF1/USP33/ARL6IP1/FLT1/SULF1/ATP11A/FMR1/ZDHHC17/AP4E1/ABCB10/RBFOX2/SNAPIN/SLC7A11/CADM1/RICTOR/FAM21C/ZDHHC23/GAPVD1/ABL2/ARFIP1/PCLO/GPM6A/PDIA3/MDFI…	192
hsa-miR-148a-3p	GO:0034654	nucleobase-containing compound biosynthetic process	162/500	8.46634e-11	CDK8/CDKN1B/ZBTB18/CEBPG/TXNIP/NFAT5/ZNF274/ADCY2/PPARGC1A/CHD1/KAT7/ZNF618/RXFP2/JDP2/HSF5/KLF6/PPARGC1B/JMY/E2F7/SIK1/DDX3X/DNMT1/SLC26A3/ABCA1/S1PR1/EGR3/ELAVL2/ELF5/EP300/EPAS1/ESR1/ESRRG/TRAK1/SCAP/FOXF1/KDM6B/DICER1/ZFPM2/PHF3/FOSB/RBFOX2/CNOT6L/AGO1/DLL1/FRYL/GTF2H1/CNOT7/MDFIC/BAZ2B/HAS3/HHEX/HLF/HOXC8/HOXD13/IGF1/FOXK2/JARID2/ARF4/KIT/LIN28B/GDF6/MXD1/MAF/MAFG/MAX/MDM4/MECP2/MET/MITF/MAP…	162
hsa-miR-148a-3p	GO:0019438	aromatic compound biosynthetic process	164/500	1.01239e-10	CDK8/CDKN1B/ZBTB18/CEBPG/TXNIP/NFAT5/ZNF274/ADCY2/PPARGC1A/CHD1/KAT7/ZNF618/RXFP2/JDP2/HSF5/KLF6/PPARGC1B/JMY/E2F7/SIK1/DDX3X/DNMT1/SLC26A3/ABCA1/S1PR1/EGR3/ELAVL2/ELF5/EP300/EPAS1/ESR1/ESRRG/TRAK1/SCAP/FOXF1/KDM6B/DICER1/ZFPM2/PHF3/FOSB/RBFOX2/CNOT6L/AGO1/DLL1/FRYL/GTF2H1/CNOT7/MDFIC/BAZ2B/HAS3/HHEX/HLF/HOXC8/HOXD13/IGF1/FOXK2/JARID2/ARF4/KIT/LIN28B/GDF6/MXD1/MAF/MAFG/MAX/MDM4/MECP2/MET/MITF/MAP…	164
hsa-miR-148a-3p	GO:0010033	response to organic substance	111/500	1.03494e-10	BCL2L11/CDK8/CDKN1B/SYNCRIP/TXNIP/ADCY2/PPARGC1A/DNAJB4/COL2A1/COL4A1/KLF6/PPARGC1B/DNMT1/SLC26A3/ABCA1/AGO4/EGR3/UBR1/EP300/ERBB3/ESR1/ACSL4/FBN1/HSPA4L/SCAP/FOXF1/TNRC6B/FLT1/SULF1/ARHGEF12/DICER1/FOSB/SLC7A11/RICTOR/LSM14A/AGO1/ABL2/NPTN/TNRC6A/HHEX/HLA-A/HLA-DQB2/EIF4E3/NDST1/IL15/INHBB/ITGA5/KIT/KPNA4/LIN28B/LTBP1/MAX/KITLG/MMP15/ASPH/NEUROD1/ATP1A2/NPTX1/NRAS/ATP4B/OTX2/SERPINE1/PRKAG2/PDE4…	111
hsa-miR-148a-3p	GO:0032268	regulation of cellular protein metabolic process	82/500	1.46405e-10	CDKN1B/SYNCRIP/ARFGEF1/ADCY2/PPARGC1A/JDP2/UHMK1/CSF1/GADD45A/DDX3X/DNMT1/DYRK1A/AGO4/EP300/ERBB3/TNRC6B/FLT1/FMR1/CNOT6L/RICTOR/LSM14A/AGO1/NPTN/TNRC6A/GMFB/GTF2H1/CNOT7/MDFIC/HHEX/EIF4E3/IGF1/IL15/ITGA5/JARID2/KIT/GDF6/LRP4/MECP2/MAP3K4/MET/KITLG/MAP3K9/KMT2A/ASPH/NRAS/ATP2B4/UBXN1/PRKAG2/PDE4D/GPRC5B/PIK3CA/ERRFI1/PTCD3/STRADB/PRKAA1/PRNP/PTEN/CNOT6/ARRDC3/TNRC6C/RPS6KB1/AKTIP/SKP1/SSR1/TEK/TG…	82
hsa-miR-148a-3p	GO:0016070	RNA metabolic process	172/500	1.47818e-10	CDK8/CDKN1B/ZBTB18/SYNCRIP/CEBPG/TXNIP/NFAT5/ZNF274/PPARGC1A/CHD1/KAT7/ZNF618/JDP2/HSF5/KLF6/PPARGC1B/JMY/E2F7/RC3H1/SIK1/DDX3X/DDX6/DHX15/PAPD4/DCP2/DNMT1/SLC26A3/S1PR1/AGO4/EGR3/ELAVL2/ELF5/EP300/EPAS1/ESR1/ESRRG/TRAK1/SCAP/FOXF1/TNRC6B/KDM6B/AFF2/DICER1/ZFPM2/PHF3/FOSB/RBFOX2/CNOT6L/AGO1/DLL1/FRYL/GTF2H1/CNOT7/MDFIC/BAZ2B/HAS3/HHEX/HLF/HOXC8/HOXD13/IGF1/FOXK2/JARID2/ARF4/KIT/LIN28B/GDF6/MXD1/M…	172
hsa-miR-148a-3p	GO:0044271	cellular nitrogen compound biosynthetic process	165/500	1.86626e-10	CDK8/CDKN1B/ZBTB18/CEBPG/TXNIP/NFAT5/ZNF274/ADCY2/PPARGC1A/CHD1/KAT7/ZNF618/RXFP2/JDP2/HSF5/KLF6/PPARGC1B/JMY/E2F7/SIK1/DDX3X/DNMT1/SLC26A3/ABCA1/S1PR1/EGR3/ELAVL2/ELF5/EP300/EPAS1/ESR1/ESRRG/TRAK1/SCAP/FOXF1/KDM6B/DICER1/ZFPM2/PHF3/FOSB/RBFOX2/DDAH1/CNOT6L/SGMS1/AGO1/DLL1/FRYL/GTF2H1/CNOT7/MDFIC/BAZ2B/HAS3/HHEX/HLF/HOXC8/HOXD13/IGF1/FOXK2/JARID2/ARF4/KIT/LIN28B/GDF6/MXD1/MAF/MAFG/MAX/MDM4/MECP2/…	165
hsa-miR-148a-3p	GO:0051246	regulation of protein metabolic process	89/500	2.54707e-10	ATP6AP2/CDKN1B/SYNCRIP/CEBPG/ARFGEF1/ADCY2/PPARGC1A/JDP2/UHMK1/CSF1/GADD45A/DDX3X/DNMT1/DYRK1A/AGO4/EP300/ERBB3/TNRC6B/FLT1/FMR1/CNOT6L/RICTOR/LSM14A/AGO1/NPTN/TNRC6A/GMFB/GTF2H1/CNOT7/MDFIC/HHEX/EIF4E3/IGF1/IL15/INHBB/ITGA5/JARID2/KIT/GDF6/LRP4/MDM4/MECP2/MAP3K4/MET/KITLG/MAP3K9/KMT2A/ASPH/NRAS/ATP2B4/SERPINE1/UBXN1/PRKAG2/PDE4D/GPRC5B/PIK3CA/ERRFI1/PTCD3/STRADB/PRKAA1/PRNP/PTEN/CNOT6/ARRDC3/TNR…	89
hsa-miR-148a-3p	GO:0018130	heterocycle biosynthetic process	162/500	3.55584e-10	CDK8/CDKN1B/ZBTB18/CEBPG/TXNIP/NFAT5/ZNF274/ADCY2/PPARGC1A/CHD1/KAT7/ZNF618/RXFP2/JDP2/HSF5/KLF6/PPARGC1B/JMY/E2F7/SIK1/DDX3X/DNMT1/SLC26A3/ABCA1/S1PR1/EGR3/ELAVL2/ELF5/EP300/EPAS1/ESR1/ESRRG/TRAK1/SCAP/FOXF1/KDM6B/DICER1/ZFPM2/PHF3/FOSB/RBFOX2/CNOT6L/AGO1/DLL1/FRYL/GTF2H1/CNOT7/MDFIC/BAZ2B/HAS3/HHEX/HLF/HOXC8/HOXD13/IGF1/FOXK2/JARID2/ARF4/KIT/LIN28B/GDF6/MXD1/MAF/MAFG/MAX/MDM4/MECP2/MET/MITF/MAP…	162
hsa-miR-148a-3p	GO:0048666	neuron development	52/500	3.71182e-10	ZBTB18/CIT/UHMK1/COL2A1/COL4A1/COL6A3/DYNLL2/CNTN4/PRICKLE2/EFNB2/ALCAM/ACSL4/BTBD3/USP33/ARHGEF12/DICER1/RBFOX2/SNAPIN/GAP43/ABL2/GPM6A/ITGA5/ITGA9/LRP4/MAP1B/MECP2/MET/NPTX1/NRAS/OTX2/ATP7A/POU4F2/PRNP/RGMA/RTN4/PTEN/PTPRM/ROBO1/ROBO2/ROCK1/SOS1/SOS2/STX3/TGFB2/YWHAB/PICALM/NRP1/CDK5R1/WASL/NOG/RPS6KA5/FEZ2	52
hsa-miR-148a-3p	GO:0001525	angiogenesis	35/500	4.19638e-10	PNPLA6/COL4A1/E2F7/S1PR1/EFNB2/EGR3/EPAS1/FLT1/SULF1/DICER1/DDAH1/HHEX/ITGA5/MEOX2/NRARP/SERPINE1/PIK3CA/DLL4/MED1/C1GALT1/RTN4/PTEN/BAI3/PTPRM/ROBO1/ROCK1/SRPK2/KLF5/TEK/TGFA/TGFB2/NAA15/NRP1/ACVR1/KLF4	35
hsa-miR-148a-3p	GO:1901362	organic cyclic compound biosynthetic process	165/500	5.64017e-10	CDK8/CDKN1B/ZBTB18/CEBPG/TXNIP/NFAT5/ZNF274/ADCY2/PPARGC1A/CHD1/KAT7/ZNF618/RXFP2/JDP2/HSF5/KLF6/PPARGC1B/JMY/E2F7/SIK1/DDX3X/DNMT1/SLC26A3/ABCA1/S1PR1/EGR3/ELAVL2/ELF5/EP300/EPAS1/ESR1/ESRRG/TRAK1/SCAP/FOXF1/KDM6B/DICER1/ZFPM2/PHF3/FOSB/RBFOX2/CNOT6L/AGO1/DLL1/FRYL/GTF2H1/CNOT7/MDFIC/BAZ2B/HAS3/HHEX/HLF/HOXC8/HOXD13/IGF1/FOXK2/JARID2/ARF4/KIT/LIN28B/GDF6/LBR/MXD1/MAF/MAFG/MAX/MDM4/MECP2/MET/MITF…	165
hsa-miR-148a-3p	GO:0035556	intracellular signal transduction	104/500	6.68024e-10	BCL2L11/SH2B3/ATP6AP2/CDKN1B/ARFGEF1/NFAT5/ADCY2/RALBP1/CIT/PIK3IP1/RAB39B/JMY/DYNLL2/CSF1/E2F7/SIK1/GADD45A/DDX3X/DMPK/DYRK1A/ABCA1/AGO4/UBR1/RAB12/EP300/C3orf58/ERBB3/ESR1/MRAS/STK38L/TNRC6B/FLT1/ARHGEF12/ZDHHC17/DDAH1/RICTOR/LSM14A/GAPVD1/AGO1/TNRC6A/PCLO/MDFIC/NDST1/IGF1/IL15/ARF4/KIT/MDM4/MAP3K4/MET/KITLG/MAP3K9/ASPH/NEUROD1/NRAS/GOLT1B/FAM13B/PRKAG2/PDE4D/RAB14/NLK/GPRC5B/PIK3C2A/PIK3CA/PI4…	104
hsa-miR-148a-3p	GO:0042221	response to chemical	140/500	6.74012e-10	BCL2L11/CDK8/CDKN1B/SYNCRIP/TXNIP/ADCY2/PPARGC1A/RALBP1/DNAJB4/COL2A1/COL4A1/COL6A3/KLF6/PPARGC1B/CNTN4/DDX3X/DNMT1/SLC26A3/ABCA1/S1PR1/AGO4/EFNB2/EGR3/UBR1/EP300/EPAS1/ERBB3/ESR1/ALCAM/ACSL4/FBN1/HSPA4L/SCAP/FOXF1/USP33/TNRC6B/FLT1/SULF1/ARHGEF12/DICER1/FOSB/SLC7A11/RICTOR/GAP43/LSM14A/AGO1/ABL2/NPTN/TNRC6A/HHEX/HLA-A/HLA-DQB2/EIF4E3/NDST1/IL15/INHBB/ITGA5/ITGA9/KIT/KPNA4/LIN28B/LTBP1/MAX/MDM4/M…	140
hsa-miR-148a-3p	GO:0009653	anatomical structure morphogenesis	108/500	6.81387e-10	BCL2L11/PNPLA6/CIT/COL2A1/COL4A1/COL6A3/PPARGC1B/CSF1/E2F7/CNTN4/S1PR1/EFNB2/EGR3/EP300/EPAS1/ESR1/ALCAM/BTBD3/FOXF1/USP33/FLT1/SULF1/ARHGEF12/DICER1/ZFPM2/RBFOX2/DDAH1/CADM1/GAP43/ABL2/GPM6A/DLL1/HHEX/HOXC8/HOXD13/NDST1/IGF1/ITGA5/ITGA9/JAG2/KIT/LIPA/LRP4/MAP1B/MEOX2/MET/NRARP/ASPH/NAB1/NDP/NEUROD1/NPTX1/NRAS/OTX2/SERPINE1/SIX4/PIK3CA/BCL11A/ATP7A/ERRFI1/POU3F2/DLL4/POU4F2/MED1/STRADB/CHD7/HIF1A…	108
hsa-miR-148a-3p	GO:0048667	cell morphogenesis involved in neuron differentiation	40/500	1.21258e-09	COL2A1/COL4A1/COL6A3/CNTN4/EFNB2/ALCAM/BTBD3/USP33/ARHGEF12/RBFOX2/GAP43/ABL2/ITGA5/ITGA9/LRP4/MAP1B/MET/NPTX1/NRAS/OTX2/ATP7A/POU4F2/PRNP/RGMA/PTEN/PTPRM/ROBO1/ROBO2/ROCK1/SOS1/SOS2/TGFB2/YWHAB/PICALM/NRP1/CDK5R1/WASL/NOG/RPS6KA5/FEZ2	40
hsa-miR-148a-3p	GO:0048514	blood vessel morphogenesis	33/500	1.22709e-09	PNPLA6/COL4A1/E2F7/S1PR1/EFNB2/EGR3/EPAS1/FOXF1/FLT1/DICER1/ZFPM2/HHEX/ITGA5/MEOX2/NRARP/SERPINE1/PIK3CA/DLL4/MED1/CHD7/C1GALT1/RTN4/PTEN/ROBO1/SRPK2/KLF5/TEK/TGFA/TGFB2/NAA15/NRP1/ACVR1/QKI	33
hsa-miR-148a-3p	GO:0009892	negative regulation of metabolic process	88/500	1.27042e-09	CDKN1B/ZBTB18/SYNCRIP/TXNIP/STAG2/PPARGC1A/PIK3IP1/JDP2/PPARGC1B/E2F7/SIK1/GADD45A/DDX3X/DNMT1/AGO4/EP300/ESR1/SCAP/FOXF1/TNRC6B/PDS5A/FMR1/DICER1/ZFPM2/FOSB/RBFOX2/CNOT6L/AGO1/TNRC6A/GMFB/CNOT7/MDFIC/HHEX/HOXC8/IGF1/INHBB/JARID2/LIN28B/MAF/MAX/MDM4/MECP2/NRARP/NAB1/ATP2B4/SERPINE1/UBXN1/RLIM/PRKAG2/PDE4D/BCL11A/ERRFI1/DLL4/POU4F2/MED1/USP47/PRKAA1/HIF1AN/MOSPD1/PRNP/PTEN/CNOT6/ARRDC3/TNRC6C/MIER…	88
hsa-miR-148a-3p	GO:0010629	negative regulation of gene expression	62/500	1.35502e-09	CDKN1B/ZBTB18/TXNIP/JDP2/PPARGC1B/E2F7/SIK1/DNMT1/AGO4/EP300/ESR1/FOXF1/TNRC6B/DICER1/ZFPM2/FOSB/RBFOX2/CNOT6L/AGO1/TNRC6A/CNOT7/MDFIC/HHEX/HOXC8/JARID2/LIN28B/MAF/MAX/MDM4/MECP2/NRARP/NAB1/RLIM/BCL11A/DLL4/POU4F2/MED1/USP47/HIF1AN/MOSPD1/CNOT6/TNRC6C/MIER1/TGIF2/BCL7A/ATXN1/SMARCA2/UBE2D1/UBE2D3/WNT10B/YWHAB/ZNF217/BHLHE41/TBL1XR1/MAF1/LCOR/CDK5R1/BTAF1/DEDD/NOG/RPS6KA5/KLF4	62
hsa-miR-148a-3p	GO:0048583	regulation of response to stimulus	129/500	1.74111e-09	BCL2L11/ATP6AP2/CDKN1B/CEBPG/ARFGEF1/NFAT5/PPARGC1A/RALBP1/PIK3IP1/COL2A1/PPARGC1B/DYNLL2/CSF1/RC3H1/AP1G1/GADD45A/DDX3X/DYRK1A/ABCA1/S1PR1/AGO4/EFNB2/UBR1/EP300/C3orf58/EPS15/ERBB3/ESR1/FBN1/FOXF1/USP33/TNRC6B/FLT1/SULF1/ARHGEF12/ZDHHC17/CADM1/RICTOR/LSM14A/GAPVD1/AGO1/NPTN/TNRC6A/DLL1/PDIA3/MDFIC/HHEX/HLA-A/HLA-DQB2/AGFG1/IGF1/IL15/INHBB/ITGA5/KIT/GDF6/LCP2/LRP4/LTBP1/MAP3K4/MET/KITLG/MAP3K9/KM…	129
hsa-miR-148a-3p	GO:0030030	cell projection organization	64/500	1.84338e-09	CIT/UHMK1/COL2A1/COL4A1/COL6A3/CNTN4/PRICKLE2/S1PR1/EFNB2/EP300/ALCAM/ACSL4/BTBD3/USP33/ARHGEF12/DICER1/RBFOX2/SNAPIN/GAP43/ABL2/NPTN/GPM6A/ITGA5/ITGA9/KIT/LRP4/MAP1B/MECP2/MET/NPTX1/NRAS/OTX2/GPRC5B/BCL11A/ATP7A/POU3F2/POU4F2/BRK1/PRNP/RGMA/RTN4/PTEN/PREX1/PTPRD/PTPRM/ROBO1/ROBO2/ROCK1/SOS1/SOS2/STX3/KLF5/TGFB2/WNT1/YWHAB/PICALM/NRP1/CDK5R1/WASL/C5orf30/MTSS1L/NOG/RPS6KA5/FEZ2	64
hsa-miR-148a-3p	GO:0044344	cellular response to fibroblast growth factor stimulus	24/500	2.13159e-09	CDKN1B/ADCY2/AGO4/EGR3/ERBB3/TNRC6B/SULF1/RICTOR/AGO1/NPTN/TNRC6A/NDST1/KIT/KITLG/NRAS/OTX2/RAB14/PIK3CA/DLL4/PTEN/TNRC6C/SOS1/YWHAB/NOG	24
hsa-miR-148a-3p	GO:0072358	cardiovascular system development	50/500	2.15265e-09	PNPLA6/COL2A1/COL4A1/E2F7/SIK1/S1PR1/EFNB2/EGR3/EP300/EPAS1/C3orf58/ERBB3/FBN1/FOXF1/FLT1/DICER1/ZFPM2/DLL1/HHEX/IGF1/ITGA5/ITGB8/LAMA4/MEOX2/NRARP/NDP/SERPINE1/PIK3CA/ATP7A/ERRFI1/DLL4/MED1/CHD7/C1GALT1/RTN4/PTEN/PTPN14/ROBO1/SGCB/SMARCA2/SRPK2/KLF5/TEK/TFDP2/TGFA/TGFB2/NAA15/NRP1/ACVR1/QKI	50
hsa-miR-148a-3p	GO:0072359	circulatory system development	50/500	2.15265e-09	PNPLA6/COL2A1/COL4A1/E2F7/SIK1/S1PR1/EFNB2/EGR3/EP300/EPAS1/C3orf58/ERBB3/FBN1/FOXF1/FLT1/DICER1/ZFPM2/DLL1/HHEX/IGF1/ITGA5/ITGB8/LAMA4/MEOX2/NRARP/NDP/SERPINE1/PIK3CA/ATP7A/ERRFI1/DLL4/MED1/CHD7/C1GALT1/RTN4/PTEN/PTPN14/ROBO1/SGCB/SMARCA2/SRPK2/KLF5/TEK/TFDP2/TGFA/TGFB2/NAA15/NRP1/ACVR1/QKI	50
hsa-miR-148a-3p	GO:0001568	blood vessel development	36/500	2.15829e-09	PNPLA6/COL4A1/E2F7/S1PR1/EFNB2/EGR3/EPAS1/FOXF1/FLT1/DICER1/ZFPM2/HHEX/ITGA5/ITGB8/LAMA4/MEOX2/NRARP/SERPINE1/PIK3CA/ATP7A/DLL4/MED1/CHD7/C1GALT1/RTN4/PTEN/ROBO1/SRPK2/KLF5/TEK/TGFA/TGFB2/NAA15/NRP1/ACVR1/QKI	36
hsa-miR-148a-3p	GO:0009966	regulation of signal transduction	105/500	2.28588e-09	BCL2L11/ATP6AP2/ARFGEF1/NFAT5/PPARGC1A/RALBP1/PIK3IP1/COL2A1/PPARGC1B/DYNLL2/CSF1/RC3H1/GADD45A/DDX3X/DYRK1A/ABCA1/S1PR1/UBR1/EP300/C3orf58/EPS15/ERBB3/ESR1/FBN1/USP33/FLT1/SULF1/ARHGEF12/ZDHHC17/RICTOR/LSM14A/GAPVD1/NPTN/DLL1/PDIA3/MDFIC/HHEX/AGFG1/IGF1/IL15/INHBB/ITGA5/KIT/GDF6/LRP4/LTBP1/MAP3K4/MET/KITLG/MAP3K9/MNT/NRARP/ASPH/NEUROD1/NRAS/OTX2/SERPINE1/ITSN2/GOLT1B/FAM13B/PDE4D/NLK/GPRC5B/CDK1…	105
hsa-miR-148a-3p	GO:0007409	axonogenesis	41/500	2.4064e-09	COL2A1/COL4A1/COL6A3/CNTN4/EFNB2/EP300/ALCAM/USP33/ARHGEF12/GAP43/ABL2/ITGA5/ITGA9/LRP4/MAP1B/MET/NPTX1/NRAS/OTX2/BCL11A/POU3F2/POU4F2/PRNP/RGMA/RTN4/PTEN/PTPRM/ROBO1/ROBO2/ROCK1/SOS1/SOS2/TGFB2/YWHAB/PICALM/NRP1/CDK5R1/WASL/NOG/RPS6KA5/FEZ2	41
hsa-miR-148a-3p	GO:0010605	negative regulation of macromolecule metabolic process	82/500	2.73219e-09	CDKN1B/ZBTB18/SYNCRIP/TXNIP/STAG2/PPARGC1A/JDP2/PPARGC1B/E2F7/SIK1/GADD45A/DDX3X/DNMT1/AGO4/EP300/ESR1/FOXF1/TNRC6B/PDS5A/FMR1/DICER1/ZFPM2/FOSB/RBFOX2/CNOT6L/AGO1/TNRC6A/GMFB/CNOT7/MDFIC/HHEX/HOXC8/INHBB/JARID2/LIN28B/MAF/MAX/MDM4/MECP2/NRARP/NAB1/ATP2B4/SERPINE1/UBXN1/RLIM/PRKAG2/PDE4D/BCL11A/ERRFI1/DLL4/POU4F2/MED1/USP47/HIF1AN/MOSPD1/PRNP/PTEN/CNOT6/TNRC6C/MIER1/TGIF2/BCL7A/ATXN1/SMARCA2/UBE2…	82
hsa-miR-148a-3p	GO:0071774	response to fibroblast growth factor	24/500	2.86363e-09	CDKN1B/ADCY2/AGO4/EGR3/ERBB3/TNRC6B/SULF1/RICTOR/AGO1/NPTN/TNRC6A/NDST1/KIT/KITLG/NRAS/OTX2/RAB14/PIK3CA/DLL4/PTEN/TNRC6C/SOS1/YWHAB/NOG	24
hsa-miR-148a-3p	GO:0090304	nucleic acid metabolic process	184/500	3.59544e-09	CDK8/CDKN1B/ZBTB18/SYNCRIP/CEBPG/TXNIP/NFAT5/PTGES3/STAG2/ZNF274/PPARGC1A/CHD1/KAT7/ESCO1/ZNF618/JDP2/HSF5/KLF6/PPARGC1B/JMY/E2F7/RC3H1/SIK1/GADD45A/DDX3X/DDX6/DHX15/PAPD4/DCP2/DNMT1/SLC26A3/S1PR1/AGO4/EGR3/ELAVL2/ELF5/EP300/EPAS1/ESR1/ESRRG/TRAK1/SCAP/FOXF1/TNRC6B/KDM6B/PDS5A/AFF2/DICER1/ZFPM2/PHF3/ZFYVE26/FOSB/RBFOX2/CNOT6L/AGO1/DLL1/FRYL/GTF2H1/CNOT7/MDFIC/BAZ2B/HAS3/HHEX/HLF/HOXC8/HOXD13/IGF1…	184
hsa-miR-148a-3p	GO:0006139	nucleobase-containing compound metabolic process	212/500	4.32497e-09	CDK8/CDKN1B/ZBTB18/SYNCRIP/CEBPG/ARFGEF1/TXNIP/NFAT5/PTGES3/STAG2/ZNF274/ADCY2/PPARGC1A/RALBP1/CHD1/KAT7/ESCO1/ZNF618/RXFP2/JDP2/HSF5/KLF6/PPARGC1B/JMY/E2F7/RC3H1/SIK1/GADD45A/DDX3X/DDX6/DHX15/PAPD4/DCP2/DNMT1/SLC26A3/ABCA1/S1PR1/AGO4/EGR3/ELAVL2/ELF5/EP300/EPAS1/ESR1/ESRRG/TRAK1/SCAP/FOXF1/TNRC6B/KDM6B/PDS5A/AFF2/DICER1/ZFPM2/PHF3/ZFYVE26/FOSB/RBFOX2/CNOT6L/RICTOR/GAPVD1/AGO1/DLL1/FRYL/GTF2H1/CN…	212
hsa-miR-148a-3p	GO:0006810	transport	156/500	5.03738e-09	BCL2L11/TIMM23/CDKN1B/RTN3/ATP8A1/ARFGEF1/TXNIP/ADCY2/PPARGC1A/RALBP1/OSBPL11/MARCH3/RAB39B/CLCN3/CLCN6/UHMK1/CHMP4B/VPS37A/DYNLL2/SIK1/AP1G1/DMPK/SLC26A3/ABCA1/RAB12/EP300/EPS15/ERBB3/ACSL4/ABCB7/LMTK2/EPN2/TRAK1/FOXF1/USP33/ARL6IP1/ATP11A/FMR1/ZDHHC17/AP4E1/ABCB10/SNAPIN/SLC7A11/CADM1/FAM21C/GAPVD1/ABL2/ARFIP1/PCLO/PDIA3/MDFIC/HHEX/AGFG1/IGF1/INHBB/ARF4/KIT/KPNA4/FAM21A/LCP2/LDLR/LMAN1/LRP2/LRP…	156
hsa-miR-148a-3p	GO:0061061	muscle structure development	37/500	7.88179e-09	ZBTB18/COL6A3/SIK1/S1PR1/EFNB2/EGR3/EP300/EPAS1/ITGA11/MRAS/FOXF1/DICER1/ZFPM2/HLF/IGF1/MEOX2/MET/NRAS/SIX4/DLL4/MED1/HIF1AN/RPS6KB1/SGCB/SMARCA2/KLF5/WNT1/WNT10B/FXR1/TANC1/CAV2/ACVR1/DYRK1B/NOG/DNER/QKI/HOMER1	37
hsa-miR-148a-3p	GO:0008543	fibroblast growth factor receptor signaling pathway	22/500	8.2078e-09	CDKN1B/ADCY2/AGO4/ERBB3/TNRC6B/SULF1/RICTOR/AGO1/NPTN/TNRC6A/NDST1/KIT/KITLG/NRAS/OTX2/RAB14/PIK3CA/PTEN/TNRC6C/SOS1/YWHAB/NOG	22
hsa-miR-148a-3p	GO:0048015	phosphatidylinositol-mediated signaling	23/500	8.6987e-09	CDKN1B/PIK3IP1/AGO4/C3orf58/ERBB3/TNRC6B/FLT1/RICTOR/AGO1/TNRC6A/IGF1/KIT/KITLG/PIK3C2A/PIK3CA/PI4KA/PTEN/TNRC6C/RPS6KB1/TEK/TGFB2/PRR5L/KLF4	23
hsa-miR-148a-3p	GO:0048017	inositol lipid-mediated signaling	23/500	8.6987e-09	CDKN1B/PIK3IP1/AGO4/C3orf58/ERBB3/TNRC6B/FLT1/RICTOR/AGO1/TNRC6A/IGF1/KIT/KITLG/PIK3C2A/PIK3CA/PI4KA/PTEN/TNRC6C/RPS6KB1/TEK/TGFB2/PRR5L/KLF4	23
hsa-miR-148a-3p	GO:2000113	negative regulation of cellular macromolecule biosynthetic process	60/500	1.00993e-08	CDKN1B/ZBTB18/SYNCRIP/TXNIP/STAG2/JDP2/PPARGC1B/E2F7/SIK1/DDX3X/DNMT1/AGO4/EP300/FOXF1/PDS5A/FMR1/DICER1/ZFPM2/FOSB/RBFOX2/AGO1/TNRC6A/MDFIC/HHEX/HOXC8/JARID2/MAF/MDM4/MECP2/NRARP/NAB1/RLIM/DLL4/POU4F2/MED1/USP47/HIF1AN/MOSPD1/TNRC6C/MIER1/TGIF2/BCL7A/ATXN1/SMARCA2/UBE2D1/UBE2D3/WNT10B/YWHAB/ZNF217/BHLHE41/TBL1XR1/FXR1/MAF1/LCOR/CDK5R1/BTAF1/DEDD/NOG/RPS6KA5/KLF4	60
hsa-miR-148a-3p	GO:0051234	establishment of localization	157/500	1.01267e-08	BCL2L11/TIMM23/CDKN1B/RTN3/ATP8A1/ARFGEF1/TXNIP/ADCY2/PPARGC1A/RALBP1/OSBPL11/MARCH3/RAB39B/CLCN3/CLCN6/UHMK1/CHMP4B/VPS37A/DYNLL2/SIK1/AP1G1/DMPK/SLC26A3/ABCA1/RAB12/EP300/EPS15/ERBB3/ACSL4/ABCB7/LMTK2/EPN2/TRAK1/FOXF1/USP33/ARL6IP1/ATP11A/FMR1/ZDHHC17/AP4E1/ABCB10/SNAPIN/SLC7A11/CADM1/FAM21C/GAPVD1/ABL2/ARFIP1/PCLO/PDIA3/MDFIC/HHEX/AGFG1/IGF1/INHBB/ARF4/KIT/KPNA4/FAM21A/LCP2/LDLR/LMAN1/LRP2/LRP…	157
hsa-miR-148a-3p	GO:0048858	cell projection morphogenesis	49/500	1.07823e-08	CIT/COL2A1/COL4A1/COL6A3/CNTN4/EFNB2/EP300/ALCAM/BTBD3/USP33/ARHGEF12/DICER1/RBFOX2/GAP43/ABL2/GPM6A/ITGA5/ITGA9/LRP4/MAP1B/MET/NPTX1/NRAS/OTX2/BCL11A/ATP7A/POU3F2/POU4F2/PRNP/RGMA/RTN4/PTEN/PTPRD/PTPRM/ROBO1/ROBO2/ROCK1/SOS1/SOS2/TGFB2/YWHAB/PICALM/NRP1/CDK5R1/WASL/C5orf30/NOG/RPS6KA5/FEZ2	49
hsa-miR-148a-3p	GO:0007411	axon guidance	32/500	1.34999e-08	COL2A1/COL4A1/COL6A3/CNTN4/EFNB2/ALCAM/USP33/ARHGEF12/GAP43/ABL2/ITGA5/ITGA9/MET/NRAS/OTX2/POU4F2/PRNP/RGMA/PTPRM/ROBO1/ROBO2/ROCK1/SOS1/SOS2/TGFB2/YWHAB/NRP1/CDK5R1/WASL/NOG/RPS6KA5/FEZ2	32
hsa-miR-148a-3p	GO:0097485	neuron projection guidance	32/500	1.34999e-08	COL2A1/COL4A1/COL6A3/CNTN4/EFNB2/ALCAM/USP33/ARHGEF12/GAP43/ABL2/ITGA5/ITGA9/MET/NRAS/OTX2/POU4F2/PRNP/RGMA/PTPRM/ROBO1/ROBO2/ROCK1/SOS1/SOS2/TGFB2/YWHAB/NRP1/CDK5R1/WASL/NOG/RPS6KA5/FEZ2	32
hsa-miR-148a-3p	GO:0008219	cell death	92/500	1.55637e-08	BCL2L11/CDKN1B/UBE4B/RTN3/TXNIP/PPARGC1A/PNPLA6/RXFP2/COL2A1/JMY/VPS37A/DYNLL2/SIK1/GADD45A/DDX3X/DMPK/EGR3/EP300/ERBB3/ESR1/SULF1/DDHD2/ARHGEF12/ZFPM2/ZFYVE26/CADM1/SGMS1/SACS/PDIA3/IGF1/INHBB/ITGA5/JAG2/ARF4/KIT/GDF6/MAX/MDM4/MECP2/MEOX2/MET/KITLG/MAP3K9/KMT2A/MNT/NEUROD1/NPTX1/NRAS/SERPINE1/PDK4/SIX4/PIK3CA/ATP7A/MED1/USP47/STRADB/PRKAA1/PRNP/RTN4/PTEN/DPF2/ROBO1/ROBO2/ROCK1/RPS6KB1/ATXN1/AKTI…	92
hsa-miR-148a-3p	GO:0023051	regulation of signaling	111/500	1.59323e-08	BCL2L11/ATP6AP2/ARFGEF1/NFAT5/PPARGC1A/RALBP1/PIK3IP1/COL2A1/PPARGC1B/DYNLL2/CSF1/RC3H1/CNTN4/GADD45A/DDX3X/DYRK1A/ABCA1/S1PR1/UBR1/EP300/C3orf58/EPS15/ERBB3/ESR1/FBN1/LMTK2/USP33/FLT1/SULF1/ARHGEF12/ZDHHC17/RICTOR/LSM14A/GAPVD1/NPTN/DLL1/PDIA3/MDFIC/HHEX/AGFG1/IGF1/IL15/INHBB/ITGA5/KIT/GDF6/LRP4/LTBP1/MECP2/MAP3K4/MET/KITLG/MAP3K9/MNT/NRARP/ASPH/NEUROD1/NRAS/OTX2/SERPINE1/ITSN2/GOLT1B/FAM13B/PDE…	111
hsa-miR-148a-3p	GO:0016265	death	92/500	1.63909e-08	BCL2L11/CDKN1B/UBE4B/RTN3/TXNIP/PPARGC1A/PNPLA6/RXFP2/COL2A1/JMY/VPS37A/DYNLL2/SIK1/GADD45A/DDX3X/DMPK/EGR3/EP300/ERBB3/ESR1/SULF1/DDHD2/ARHGEF12/ZFPM2/ZFYVE26/CADM1/SGMS1/SACS/PDIA3/IGF1/INHBB/ITGA5/JAG2/ARF4/KIT/GDF6/MAX/MDM4/MECP2/MEOX2/MET/KITLG/MAP3K9/KMT2A/MNT/NEUROD1/NPTX1/NRAS/SERPINE1/PDK4/SIX4/PIK3CA/ATP7A/MED1/USP47/STRADB/PRKAA1/PRNP/RTN4/PTEN/DPF2/ROBO1/ROBO2/ROCK1/RPS6KB1/ATXN1/AKTI…	92
hsa-miR-148a-3p	GO:0032990	cell part morphogenesis	49/500	2.04334e-08	CIT/COL2A1/COL4A1/COL6A3/CNTN4/EFNB2/EP300/ALCAM/BTBD3/USP33/ARHGEF12/DICER1/RBFOX2/GAP43/ABL2/GPM6A/ITGA5/ITGA9/LRP4/MAP1B/MET/NPTX1/NRAS/OTX2/BCL11A/ATP7A/POU3F2/POU4F2/PRNP/RGMA/RTN4/PTEN/PTPRD/PTPRM/ROBO1/ROBO2/ROCK1/SOS1/SOS2/TGFB2/YWHAB/PICALM/NRP1/CDK5R1/WASL/C5orf30/NOG/RPS6KA5/FEZ2	49
hsa-miR-148a-3p	GO:2000026	regulation of multicellular organismal development	69/500	2.06732e-08	CDKN1B/CIT/PPARGC1B/CSF1/RC3H1/CNTN4/S1PR1/EFNB2/EP300/ESR1/FLT1/SULF1/DICER1/ZFPM2/RBFOX2/DDAH1/ABL2/NPTN/DLL1/HHEX/HOXD13/IGF1/IL15/KIT/LAMA4/GDF6/LRP4/MAF/MAFG/MAP1B/MECP2/MET/KITLG/MITF/NRARP/NAB1/NEUROD1/OTX2/SERPINE1/GPRC5B/SIX4/BCL11A/ERRFI1/POU3F2/DLL4/MED1/HIF1AN/RTN4/PTEN/PREX1/BAI3/PTPRD/PTPRM/ROBO1/ROBO2/ROCK1/RPS6KB1/TCF4/TEK/TGFB2/WNT1/WNT10B/NCOA1/NRP1/CDK5R1/ACVR1/NOG/KLF4/MAFB	69
hsa-miR-148a-3p	GO:0010558	negative regulation of macromolecule biosynthetic process	61/500	2.2927e-08	CDKN1B/ZBTB18/SYNCRIP/TXNIP/STAG2/JDP2/PPARGC1B/E2F7/SIK1/DDX3X/DNMT1/AGO4/EP300/FOXF1/PDS5A/FMR1/DICER1/ZFPM2/FOSB/RBFOX2/AGO1/TNRC6A/MDFIC/HHEX/HOXC8/INHBB/JARID2/MAF/MDM4/MECP2/NRARP/NAB1/RLIM/DLL4/POU4F2/MED1/USP47/HIF1AN/MOSPD1/TNRC6C/MIER1/TGIF2/BCL7A/ATXN1/SMARCA2/UBE2D1/UBE2D3/WNT10B/YWHAB/ZNF217/BHLHE41/TBL1XR1/FXR1/MAF1/LCOR/CDK5R1/BTAF1/DEDD/NOG/RPS6KA5/KLF4	61
hsa-miR-148a-3p	GO:0006725	cellular aromatic compound metabolic process	214/500	2.64344e-08	CDK8/CDKN1B/ZBTB18/SYNCRIP/CEBPG/ARFGEF1/TXNIP/NFAT5/PTGES3/STAG2/ZNF274/ADCY2/PPARGC1A/RALBP1/CHD1/KAT7/ESCO1/ZNF618/RXFP2/JDP2/HSF5/KLF6/PPARGC1B/JMY/E2F7/RC3H1/SIK1/GADD45A/DDX3X/DDX6/DHX15/PAPD4/DCP2/DNMT1/SLC26A3/ABCA1/S1PR1/AGO4/EGR3/ELAVL2/ELF5/EP300/EPAS1/ESR1/ESRRG/TRAK1/SCAP/FOXF1/TNRC6B/KDM6B/PDS5A/AFF2/DICER1/ZFPM2/PHF3/ZFYVE26/FOSB/RBFOX2/CNOT6L/RICTOR/GAPVD1/AGO1/DLL1/FRYL/GTF2H1/CN…	214
hsa-miR-148a-3p	GO:0065008	regulation of biological quality	125/500	2.67401e-08	BCL2L11/SH2B3/ATP6AP2/ATP8A1/ZBTB18/SYNCRIP/CEBPG/ARFGEF1/PTGES3/CFL2/PPARGC1A/CIT/HPS5/OSBPL11/CLCN3/CLCN6/COL2A1/PPARGC1B/JMY/DYNLL2/CSF1/RC3H1/CNTN4/DMPK/SLC26A3/DSC2/ABCA1/S1PR1/EP300/EPAS1/ESR1/ABCB7/FBN1/GPR116/RBM24/ATP11A/ZFPM2/RBFOX2/SNAPIN/DDAH1/SLC7A11/CNOT6L/RICTOR/NPTN/PCLO/PDIA3/IGF1/INHBB/ITGA5/ITPK1/KIT/LCP2/LDLR/LIPA/LMAN1/LTBP1/MAFG/MAP1B/MDM4/MECP2/MET/KITLG/ASPH/NAB1/NEUROD1/A…	125
hsa-miR-148a-3p	GO:0061564	axon development	37/500	2.80129e-08	COL2A1/COL4A1/COL6A3/CNTN4/EFNB2/ALCAM/USP33/ARHGEF12/GAP43/ABL2/ITGA5/ITGA9/MAP1B/MET/NPTX1/NRAS/OTX2/POU4F2/PRNP/RGMA/RTN4/PTEN/PTPRM/ROBO1/ROBO2/ROCK1/SOS1/SOS2/TGFB2/YWHAB/PICALM/NRP1/CDK5R1/WASL/NOG/RPS6KA5/FEZ2	37
hsa-miR-148a-3p	GO:0018193	peptidyl-amino acid modification	49/500	3.22204e-08	PPARGC1A/KAT7/MGAT4A/UHMK1/DYRK1A/EP300/ERBB3/LMTK2/FLT1/JADE2/RICTOR/ABL2/PDIA3/IGF1/IL15/ITGA5/KIT/LMAN1/MECP2/MET/KITLG/KMT2A/ASPH/ATP2B4/ST8SIA3/PHF20/PRKAG2/PDE4D/NLK/GPRC5B/PIK3CA/ATP7A/ERRFI1/TET2/ZDHHC7/HIF1AN/TEK/TGFA/BRPF1/FBXO11/CANX/DYRK2/NCOA1/NRP1/CDK5R1/ACVR1/RPS6KA5/B4GALT6/B4GALT5	49
hsa-miR-148a-3p	GO:0010646	regulation of cell communication	110/500	3.59867e-08	BCL2L11/ATP6AP2/ARFGEF1/NFAT5/PPARGC1A/RALBP1/PIK3IP1/COL2A1/PPARGC1B/DYNLL2/CSF1/RC3H1/CNTN4/GADD45A/DDX3X/DYRK1A/ABCA1/S1PR1/UBR1/EP300/C3orf58/EPS15/ERBB3/ESR1/FBN1/USP33/FLT1/SULF1/ARHGEF12/ZDHHC17/RICTOR/LSM14A/GAPVD1/NPTN/DLL1/PDIA3/MDFIC/HHEX/AGFG1/IGF1/IL15/INHBB/ITGA5/KIT/GDF6/LRP4/LTBP1/MECP2/MAP3K4/MET/KITLG/MAP3K9/MNT/NRARP/ASPH/NEUROD1/NRAS/OTX2/SERPINE1/ITSN2/GOLT1B/FAM13B/PDE4D/NLK…	110
hsa-miR-148a-3p	GO:0009890	negative regulation of biosynthetic process	63/500	3.70288e-08	CDKN1B/ZBTB18/SYNCRIP/TXNIP/STAG2/JDP2/PPARGC1B/E2F7/SIK1/DDX3X/DNMT1/AGO4/EP300/SCAP/FOXF1/PDS5A/FMR1/DICER1/ZFPM2/FOSB/RBFOX2/AGO1/TNRC6A/MDFIC/HHEX/HOXC8/INHBB/JARID2/MAF/MDM4/MECP2/NRARP/NAB1/RLIM/DLL4/POU4F2/MED1/USP47/PRKAA1/HIF1AN/MOSPD1/TNRC6C/MIER1/TGIF2/BCL7A/ATXN1/SMARCA2/UBE2D1/UBE2D3/WNT10B/YWHAB/ZNF217/BHLHE41/TBL1XR1/FXR1/MAF1/LCOR/CDK5R1/BTAF1/DEDD/NOG/RPS6KA5/KLF4	63
hsa-miR-148a-3p	GO:0046483	heterocycle metabolic process	213/500	3.75664e-08	CDK8/CDKN1B/ZBTB18/SYNCRIP/CEBPG/ARFGEF1/TXNIP/NFAT5/PTGES3/STAG2/ZNF274/ADCY2/PPARGC1A/RALBP1/CHD1/KAT7/ESCO1/ZNF618/RXFP2/JDP2/HSF5/KLF6/PPARGC1B/JMY/E2F7/RC3H1/SIK1/GADD45A/DDX3X/DDX6/DHX15/PAPD4/DCP2/DNMT1/SLC26A3/ABCA1/S1PR1/AGO4/EGR3/ELAVL2/ELF5/EP300/EPAS1/ESR1/ESRRG/TRAK1/SCAP/FOXF1/TNRC6B/KDM6B/PDS5A/AFF2/DICER1/ZFPM2/PHF3/ZFYVE26/FOSB/RBFOX2/CNOT6L/RICTOR/GAPVD1/AGO1/DLL1/FRYL/GTF2H1/CN…	213
hsa-miR-148a-3p	GO:0032879	regulation of localization	81/500	4.41713e-08	BCL2L11/CDKN1B/PPARGC1A/OSBPL11/CLCN3/CLCN6/UHMK1/DYNLL2/CSF1/SIK1/DMPK/DSC2/ABCA1/S1PR1/EP300/ERBB3/ACSL4/FOXF1/FLT1/SULF1/CADM1/RICTOR/GAPVD1/ABL2/ARFIP1/PCLO/MDFIC/IGF1/INHBB/ITGA5/JAG2/KIT/LAMA4/MAP1B/MET/KMT2A/MMP10/ASPH/PPP1R12A/NEUROD1/ATP1A2/ATP2B4/SERPINE1/PRKAG2/PDE4D/RAB14/SLC26A4/SIX4/DLL4/MED1/PRKAA1/CHD7/RCC2/RTN4/RALGAPB/PTEN/JPH3/PTPN14/PTPRM/ROCK1/RPS6KB1/XPO4/SLC2A1/SYT4/TEK/TGF…	81
hsa-miR-148a-3p	GO:0051130	positive regulation of cellular component organization	43/500	4.5244e-08	BCL2L11/CDKN1B/CFL2/PPARGC1A/JDP2/JMY/DYNLL2/DNMT1/EP300/CNOT6L/RICTOR/ABL2/NPTN/GPM6A/HAS3/IGF1/JARID2/KIT/LMAN1/LRP4/MAP1B/MECP2/SERPINE1/GPRC5B/BCL11A/CAND1/BRK1/RCC2/PTEN/CNOT6/PTPRD/ROBO1/ROBO2/ROCK1/TEK/TGFA/TGFB2/WNT1/WNT10B/YWHAB/NRP1/WASL/RPS6KA5	43
hsa-miR-148a-3p	GO:0000904	cell morphogenesis involved in differentiation	48/500	4.60383e-08	CIT/COL2A1/COL4A1/COL6A3/CNTN4/EFNB2/EP300/ALCAM/BTBD3/USP33/ARHGEF12/RBFOX2/GAP43/ABL2/ITGA5/ITGA9/LRP4/MAP1B/MET/NPTX1/NRAS/OTX2/BCL11A/ATP7A/POU3F2/POU4F2/RCC2/PRNP/RGMA/RTN4/PTEN/PTPRD/PTPRM/ROBO1/ROBO2/ROCK1/SOS1/SOS2/TEK/TGFB2/YWHAB/PICALM/NRP1/CDK5R1/WASL/NOG/RPS6KA5/FEZ2	48
hsa-miR-148a-3p	GO:0007219	Notch signaling pathway	19/500	4.72942e-08	CDK8/AGO4/EP300/EPN2/TNRC6B/AGO1/TNRC6A/DLL1/JAG2/KIT/NRARP/DLL4/HIF1AN/TNRC6C/SKP1/TFDP2/WNT1/TBL1XR1/DNER	19
hsa-miR-148a-3p	GO:0034641	cellular nitrogen compound metabolic process	219/500	4.84472e-08	CDK8/CDKN1B/ZBTB18/SYNCRIP/CEBPG/ARFGEF1/TXNIP/NFAT5/PTGES3/STAG2/ZNF274/ADCY2/PPARGC1A/PNPLA6/RALBP1/CHD1/KAT7/ESCO1/ZNF618/RXFP2/JDP2/HSF5/KLF6/PPARGC1B/JMY/E2F7/RC3H1/SIK1/GADD45A/DDX3X/DDX6/DHX15/PAPD4/DCP2/DNMT1/SLC26A3/ABCA1/S1PR1/AGO4/EGR3/ELAVL2/ELF5/EP300/EPAS1/ESR1/ESRRG/TRAK1/SCAP/FOXF1/TNRC6B/KDM6B/PDS5A/AFF2/DICER1/ZFPM2/PHF3/ZFYVE26/FOSB/RBFOX2/DDAH1/CNOT6L/RICTOR/SGMS1/GAPVD1/AGO1/…	219
hsa-miR-148a-3p	GO:0031327	negative regulation of cellular biosynthetic process	62/500	4.92113e-08	CDKN1B/ZBTB18/SYNCRIP/TXNIP/STAG2/JDP2/PPARGC1B/E2F7/SIK1/DDX3X/DNMT1/AGO4/EP300/FOXF1/PDS5A/FMR1/DICER1/ZFPM2/FOSB/RBFOX2/AGO1/TNRC6A/MDFIC/HHEX/HOXC8/INHBB/JARID2/MAF/MDM4/MECP2/NRARP/NAB1/RLIM/DLL4/POU4F2/MED1/USP47/PRKAA1/HIF1AN/MOSPD1/TNRC6C/MIER1/TGIF2/BCL7A/ATXN1/SMARCA2/UBE2D1/UBE2D3/WNT10B/YWHAB/ZNF217/BHLHE41/TBL1XR1/FXR1/MAF1/LCOR/CDK5R1/BTAF1/DEDD/NOG/RPS6KA5/KLF4	62
hsa-miR-148a-3p	GO:0050793	regulation of developmental process	83/500	5.0473e-08	BCL2L11/CDKN1B/STAG2/PPARGC1A/CIT/JDP2/PPARGC1B/CSF1/RC3H1/SIK1/CNTN4/DMPK/ABCA1/S1PR1/EFNB2/EP300/ESR1/RBM24/FOXF1/FLT1/SULF1/DICER1/ZFPM2/RBFOX2/DDAH1/ABL2/NPTN/DLL1/HHEX/HOXD13/IGF1/IL15/KIT/LAMA4/GDF6/LRP4/MAF/MAFG/MAP1B/MECP2/MET/KITLG/MITF/NRARP/NAB1/NEUROD1/OTX2/SERPINE1/MEX3C/GPRC5B/SIX4/BCL11A/ERRFI1/POU3F2/DLL4/POU4F2/MED1/HIF1AN/RCC2/RTN4/PTEN/PREX1/BAI3/PTPRD/PTPRM/ROBO1/ROBO2/ROCK1/R…	83
hsa-miR-148a-3p	GO:0042127	regulation of cell proliferation	69/500	6.45757e-08	CDKN1B/TXNIP/PPARGC1A/TBC1D8/RXFP2/CSF1/E2F7/RC3H1/DNMT1/S1PR1/EFNB2/EGR3/ERBB3/ESR1/FOXF1/FLT1/SULF1/DICER1/RBFOX2/CNOT6L/RICTOR/CNOT7/HHEX/HOXD13/IGF1/IL15/JAG2/JARID2/KIT/MAFG/MDM4/MECP2/KITLG/MITF/KMT2A/MNT/NRARP/ASPH/NAP1L1/NRAS/SERPINE1/POU3F2/DLL4/MED1/PRKAA1/BRK1/PRNP/PTEN/CNOT6/PTPN14/PTPRM/ROBO1/RPS6KB1/SMARCA2/SRPK2/SSR1/KLF5/TEK/TGFA/TGFB2/WNT1/WNT10B/CUL5/CAV2/NRP1/CCKBR/NOG/KLF4/CDC…	69
hsa-miR-148a-3p	GO:0012501	programmed cell death	83/500	7.67365e-08	BCL2L11/CDKN1B/UBE4B/RTN3/TXNIP/PPARGC1A/RXFP2/COL2A1/JMY/DYNLL2/SIK1/GADD45A/DDX3X/DMPK/EGR3/EP300/ERBB3/ESR1/SULF1/ARHGEF12/CADM1/SGMS1/PDIA3/IGF1/INHBB/ITGA5/JAG2/ARF4/KIT/GDF6/MAX/MDM4/MECP2/MET/KITLG/MAP3K9/KMT2A/MNT/NEUROD1/NPTX1/NRAS/SERPINE1/PDK4/SIX4/PIK3CA/ATP7A/MED1/USP47/STRADB/PRKAA1/PRNP/RTN4/PTEN/DPF2/ROBO1/ROBO2/ROCK1/RPS6KB1/AKTIP/SOS1/SOS2/SRPK2/TEK/TGFA/TGFB2/TNFRSF1B/UBE2D3/WN…	83
hsa-miR-148a-3p	GO:0006807	nitrogen compound metabolic process	229/500	7.89618e-08	CDK8/CDKN1B/ZBTB18/SYNCRIP/CEBPG/ARFGEF1/TXNIP/NFAT5/PTGES3/STAG2/ZNF274/ADCY2/PPARGC1A/PNPLA6/RALBP1/CHD1/KAT7/ESCO1/ZNF618/RXFP2/JDP2/HSF5/KLF6/PPARGC1B/JMY/E2F7/RC3H1/SIK1/GADD45A/DDX3X/DDX6/DHX15/PAPD4/DCP2/DNMT1/SLC26A3/ABCA1/S1PR1/AGO4/EGR3/ELAVL2/ELF5/EP300/EPAS1/ESR1/ESRRG/TRAK1/SCAP/FOXF1/TNRC6B/KDM6B/PDS5A/AFF2/DICER1/ZFPM2/PHF3/ZFYVE26/FOSB/RBFOX2/DDAH1/CNOT6L/RICTOR/CERS6/SGMS1/GAPVD1…	229
hsa-miR-148a-3p	GO:0009888	tissue development	73/500	9.1868e-08	ZBTB18/TXNIP/PPARGC1A/COL2A1/COL4A1/CSF1/E2F7/SIK1/S1PR1/EFNB2/ELF5/EP300/C3orf58/ERBB3/ESR1/FOXF1/FLT1/SULF1/DICER1/ZFPM2/SLC7A11/GAP43/DLL1/HHEX/HLF/HOXD13/IGF1/FOXK2/ITGA5/JAG2/KIT/KRT3/LRP4/MAF/MAFG/MEOX2/MET/KITLG/MITF/NRARP/NAB1/NEUROD1/ATP2A2/OTX2/MEX3C/PDE4D/SIX4/ATP7A/ERRFI1/POU3F2/DLL4/MED1/HIF1AN/RTN4/PTEN/ARRDC3/ROBO1/ROCK1/RPS6KB1/BMP3/KLF5/TGFB2/WNT1/WNT10B/CAV2/NRP1/ACVR1/LDB2/DEDD…	73
hsa-miR-148a-3p	GO:0038127	ERBB signaling pathway	23/500	9.18794e-08	CDKN1B/ADCY2/AGO4/EPS15/ERBB3/TNRC6B/RICTOR/AGO1/TNRC6A/ARF4/KIT/KITLG/NRAS/PIK3C2A/PIK3CA/ERRFI1/PTEN/TNRC6C/SOS1/TGFA/YWHAB/SH3TC2/RPS6KA5	23
hsa-miR-148a-3p	GO:0051239	regulation of multicellular organismal process	93/500	1.08987e-07	BCL2L11/ATP6AP2/CDKN1B/CEBPG/PPARGC1A/CIT/PPARGC1B/CSF1/RC3H1/CNTN4/DDX3X/DMPK/DSC2/S1PR1/EFNB2/EP300/EPAS1/ESR1/FLT1/SULF1/DICER1/ZFPM2/RBFOX2/DDAH1/CADM1/LSM14A/ABL2/NPTN/DLL1/HHEX/HLA-A/HOXD13/IGF1/IL15/INHBB/KIT/LAMA4/GDF6/LRP4/MAF/MAFG/MAP1B/MECP2/MET/KITLG/MITF/NRARP/ASPH/NAB1/NEUROD1/ATP1A2/ATP2A2/OTX2/SERPINE1/PDE4D/PDK4/GPRC5B/SIX4/PIK3CA/BCL11A/ERRFI1/POU3F2/DLL4/MED1/PRKAA1/CHD7/HIF1AN…	93
hsa-miR-148a-3p	GO:1901360	organic cyclic compound metabolic process	217/500	1.25109e-07	CDK8/CDKN1B/ZBTB18/SYNCRIP/CEBPG/ARFGEF1/TXNIP/NFAT5/PTGES3/STAG2/ZNF274/ADCY2/PPARGC1A/RALBP1/CHD1/KAT7/ESCO1/ZNF618/RXFP2/JDP2/HSF5/KLF6/PPARGC1B/JMY/E2F7/RC3H1/SIK1/GADD45A/DDX3X/DDX6/DHX15/PAPD4/DCP2/DNMT1/SLC26A3/ABCA1/S1PR1/AGO4/EGR3/ELAVL2/ELF5/EP300/EPAS1/ESR1/ESRRG/TRAK1/SCAP/FOXF1/TNRC6B/KDM6B/PDS5A/AFF2/DICER1/ZFPM2/PHF3/ZFYVE26/FOSB/RBFOX2/CNOT6L/RICTOR/GAPVD1/AGO1/DLL1/FRYL/GTF2H1/CN…	217
hsa-miR-148a-3p	GO:0014902	myotube differentiation	14/500	1.5476e-07	SIK1/DMPK/RBM24/IGF1/MET/HIF1AN/WNT1/WNT10B/BHLHE41/TANC1/CAV2/DYRK1B/DNER/HOMER1	14
hsa-miR-148a-3p	GO:0006915	apoptotic process	81/500	1.95785e-07	BCL2L11/CDKN1B/UBE4B/RTN3/TXNIP/PPARGC1A/RXFP2/COL2A1/JMY/DYNLL2/SIK1/GADD45A/DDX3X/DMPK/EGR3/EP300/ERBB3/ESR1/SULF1/ARHGEF12/CADM1/SGMS1/PDIA3/IGF1/INHBB/ITGA5/JAG2/ARF4/GDF6/MAX/MDM4/MECP2/KITLG/MAP3K9/KMT2A/MNT/NEUROD1/NPTX1/NRAS/SERPINE1/PDK4/SIX4/PIK3CA/ATP7A/MED1/USP47/STRADB/PRKAA1/PRNP/RTN4/PTEN/DPF2/ROBO1/ROBO2/ROCK1/RPS6KB1/AKTIP/SOS1/SOS2/SRPK2/TEK/TGFA/TGFB2/TNFRSF1B/UBE2D3/WNT10B/YWH…	81
hsa-miR-148a-3p	GO:0006796	phosphate-containing compound metabolic process	122/500	2.42091e-07	ATP6AP2/CDKN1B/ARFGEF1/ADCY2/PPARGC1A/PNPLA6/RALBP1/PIK3IP1/RXFP2/UHMK1/PPARGC1B/CSF1/SIK1/GADD45A/DDX3X/DMPK/DYRK1A/ABCA1/S1PR1/EP300/ERBB3/LMTK2/PPP6R1/STK38L/FLT1/RICTOR/SGMS1/GAPVD1/ABL2/NPTN/GMFB/GTF2H1/MDFIC/HHEX/AGFG1/NDST1/IGF1/IL15/ITGA5/ITPK1/KIT/GDF6/LDLR/LRP4/MECP2/MAP3K4/MET/KITLG/MAP3K9/PPP1R12A/ATP1A2/NRAS/CYB5R4/NT5C3A/PRKAG2/PDE4D/PDE7A/RAB14/PDK4/NLK/GPRC5B/PIGA/PIK3C2A/PIK3CA/P…	122
hsa-miR-148a-3p	GO:0065009	regulation of molecular function	97/500	2.56242e-07	BCL2L11/CDKN1B/CEBPG/ARFGEF1/ADCY2/PPARGC1A/RALBP1/PIK3IP1/PPARGC1B/JMY/CSF1/SIK1/GADD45A/DDX3X/DMPK/S1PR1/EP300/ERBB3/ESR1/LMTK2/PPP6R1/FOXF1/FLT1/RICTOR/GAPVD1/ABL2/GMFB/GTF2H1/MDFIC/HHEX/AGFG1/IGF1/ARF4/KIT/MAP3K4/MET/KITLG/MAP3K9/KMT2A/MMP15/ASPH/PPP1R12A/NDP/NEUROD1/NRAS/SERPINE1/RLIM/PRKAG2/PDE4D/GPRC5B/ATP7A/ERRFI1/MED1/CTSA/USP47/CEP192/STRADB/PRKAA1/DENND4C/CAND1/RCC2/PRNP/RALGAPB/PTEN/J…	97
hsa-miR-148a-3p	GO:0007173	epidermal growth factor receptor signaling pathway	22/500	2.79614e-07	CDKN1B/ADCY2/AGO4/EPS15/ERBB3/TNRC6B/RICTOR/AGO1/TNRC6A/ARF4/KIT/KITLG/NRAS/PIK3C2A/PIK3CA/ERRFI1/PTEN/TNRC6C/SOS1/TGFA/YWHAB/RPS6KA5	22
hsa-miR-148a-3p	GO:0040011	locomotion	70/500	3.0437e-07	RALBP1/COL2A1/COL4A1/COL6A3/JMY/CSF1/CNTN4/S1PR1/EFNB2/EGR3/ALCAM/FOXF1/USP33/FLT1/SULF1/ARHGEF12/RBFOX2/SLC7A11/RICTOR/GAP43/ABL2/GPM6A/IGF1/ITGA5/ITGA9/JAG2/ARF4/KIT/LAMA4/MET/KITLG/MMP10/ATP1A2/NRAS/OTX2/SERPINE1/PDE4D/SIX4/PIK3CA/POU3F2/DLL4/POU4F2/BRK1/RCC2/PRNP/RGMA/RTN4/PTEN/JPH3/ARRDC3/PTPRM/ROBO1/ROBO2/ROCK1/RPS6KB1/SOS1/SOS2/TEK/TGFB2/YWHAB/PRR5L/NRP1/CDK5R1/WASL/ACVR1/NOG/RPS6KA5/DNER/…	70
hsa-miR-148a-3p	GO:0031324	negative regulation of cellular metabolic process	76/500	3.09038e-07	CDKN1B/ZBTB18/SYNCRIP/TXNIP/STAG2/PPARGC1A/JDP2/PPARGC1B/E2F7/SIK1/GADD45A/DDX3X/DNMT1/AGO4/EP300/FOXF1/PDS5A/FMR1/DICER1/ZFPM2/FOSB/RBFOX2/AGO1/TNRC6A/GMFB/MDFIC/HHEX/HOXC8/IGF1/INHBB/JARID2/MAF/MDM4/MECP2/NRARP/NAB1/ATP2B4/UBXN1/RLIM/PRKAG2/PDE4D/ERRFI1/DLL4/POU4F2/MED1/USP47/PRKAA1/HIF1AN/MOSPD1/PRNP/PTEN/TNRC6C/MIER1/TGIF2/BCL7A/ATXN1/SMARCA2/UBE2D1/UBE2D3/WNT1/WNT10B/YWHAB/ZNF217/BHLHE41/TBL…	76
hsa-miR-148a-3p	GO:0006793	phosphorus metabolic process	123/500	3.2414e-07	ATP6AP2/CDKN1B/ARFGEF1/ADCY2/PPARGC1A/PNPLA6/RALBP1/PIK3IP1/RXFP2/UHMK1/PPARGC1B/CSF1/SIK1/GADD45A/DDX3X/DMPK/DYRK1A/ABCA1/S1PR1/EP300/ERBB3/ACSL4/LMTK2/PPP6R1/STK38L/FLT1/RICTOR/SGMS1/GAPVD1/ABL2/NPTN/GMFB/GTF2H1/MDFIC/HHEX/AGFG1/NDST1/IGF1/IL15/ITGA5/ITPK1/KIT/GDF6/LDLR/LRP4/MECP2/MAP3K4/MET/KITLG/MAP3K9/PPP1R12A/ATP1A2/NRAS/CYB5R4/NT5C3A/PRKAG2/PDE4D/PDE7A/RAB14/PDK4/NLK/GPRC5B/PIGA/PIK3C2A/PI…	123
hsa-miR-148a-3p	GO:0044087	regulation of cellular component biogenesis	32/500	3.24753e-07	BCL2L11/CDKN1B/ARFGEF1/JMY/DDX3X/S1PR1/EP300/CNOT6L/RICTOR/GAP43/SACS/GPM6A/HAS3/KIT/MECP2/SIX4/BCL11A/PRKAA1/CAND1/BRK1/RCC2/PTEN/CNOT6/PREX1/ROBO2/ROCK1/TEK/TMSB4X/WNT1/WNT10B/WASL/LDB2	32
hsa-miR-148a-3p	GO:0031399	regulation of protein modification process	61/500	5.09677e-07	CDKN1B/ARFGEF1/ADCY2/PPARGC1A/JDP2/CSF1/GADD45A/DNMT1/DYRK1A/EP300/ERBB3/FLT1/RICTOR/NPTN/GMFB/GTF2H1/MDFIC/HHEX/IGF1/IL15/ITGA5/JARID2/KIT/GDF6/LRP4/MECP2/MAP3K4/MET/KITLG/MAP3K9/KMT2A/NRAS/ATP2B4/UBXN1/PRKAG2/PDE4D/GPRC5B/PIK3CA/ERRFI1/STRADB/PRKAA1/PRNP/PTEN/ARRDC3/AKTIP/SKP1/SSR1/TEK/TGFA/TGFB2/UBE2D1/WNT1/YWHAB/PRR5L/NRP1/CDK5R1/ACVR1/CCNT2/NOG/RPS6KA5/CDC25B	61
hsa-miR-148a-3p	GO:0048646	anatomical structure formation involved in morphogenesis	51/500	5.22398e-07	BCL2L11/PNPLA6/COL2A1/COL4A1/PPARGC1B/E2F7/S1PR1/EFNB2/EGR3/EP300/EPAS1/FOXF1/FLT1/SULF1/DICER1/DDAH1/DLL1/HHEX/ITGA5/MEOX2/NRARP/OTX2/SERPINE1/SIX4/PIK3CA/ATP7A/DLL4/MED1/C1GALT1/RTN4/PTEN/BAI3/PTPRM/ROBO1/ROCK1/MPP5/SRPK2/KLF5/TEK/TGFA/TGFB2/WNT1/WNT10B/NAA15/TANC1/NRP1/CDK5R1/ACVR1/DYRK1B/NOG/KLF4	51
hsa-miR-148a-3p	GO:0007517	muscle organ development	27/500	5.74166e-07	ZBTB18/COL6A3/S1PR1/EFNB2/EGR3/EP300/ITGA11/MRAS/ZFPM2/HLF/IGF1/MEOX2/MET/SIX4/DLL4/MED1/HIF1AN/RPS6KB1/SGCB/KLF5/WNT10B/FXR1/CAV2/ACVR1/NOG/DNER/HOMER1	27
hsa-miR-148a-3p	GO:0006468	protein phosphorylation	63/500	6.03057e-07	CDKN1B/ADCY2/UHMK1/CSF1/SIK1/GADD45A/DMPK/DYRK1A/EP300/ERBB3/LMTK2/STK38L/FLT1/RICTOR/ABL2/NPTN/GMFB/GTF2H1/MDFIC/HHEX/IGF1/IL15/ITGA5/KIT/GDF6/LRP4/MAP3K4/MET/KITLG/MAP3K9/NRAS/PRKAG2/PDE4D/PDK4/NLK/GPRC5B/PIK3CA/ERRFI1/SNRK/STRADB/PRKAA1/PRNP/PTEN/ROCK1/RPS6KB1/AKTIP/SRPK2/SSR1/TEK/TGFA/TGFB2/WNT1/YWHAB/PRR5L/DYRK2/NRP1/CDK5R1/ACVR1/CCNT2/DYRK1B/NOG/RPS6KA5/CDC25B	63
hsa-miR-148a-3p	GO:0051174	regulation of phosphorus metabolic process	76/500	6.58379e-07	ATP6AP2/CDKN1B/ARFGEF1/ADCY2/PPARGC1A/RALBP1/PIK3IP1/RXFP2/PPARGC1B/CSF1/GADD45A/ABCA1/S1PR1/EP300/ERBB3/PPP6R1/FLT1/RICTOR/GAPVD1/NPTN/GMFB/GTF2H1/MDFIC/HHEX/AGFG1/IGF1/IL15/ITGA5/KIT/GDF6/LDLR/LRP4/MAP3K4/MET/KITLG/MAP3K9/PPP1R12A/NRAS/PRKAG2/PDE4D/PDK4/GPRC5B/PIK3CA/ATP7A/ERRFI1/CEP192/STRADB/PRKAA1/DENND4C/RCC2/PRNP/RALGAPB/PTEN/PREX1/ATXN1/AKTIP/SOS1/SSR1/TEK/TGFA/TGFB2/WNT1/YWHAB/PRR5L/SBF2…	76
hsa-miR-148a-3p	GO:0010941	regulation of cell death	66/500	6.98303e-07	BCL2L11/CDKN1B/TXNIP/PPARGC1A/RXFP2/COL2A1/JMY/DYNLL2/SIK1/GADD45A/DDX3X/EGR3/EP300/ERBB3/ESR1/ARHGEF12/ZFPM2/PDIA3/IGF1/INHBB/ITGA5/ARF4/KIT/MDM4/MECP2/MET/KITLG/MITF/MAP3K9/MNT/NEUROD1/NRAS/SERPINE1/PDK4/SIX4/PIK3CA/ATP7A/MED1/USP47/STRADB/PRKAA1/PRNP/RTN4/PTEN/ROBO1/ROCK1/RPS6KB1/SOS1/SOS2/SRPK2/TEK/TGFA/TGFB2/WNT1/WNT10B/YWHAB/NAA15/CPEB4/NCOA1/NRP1/CDK5R1/ACVR1/DEDD/NOG/KLF4/ARHGEF17	66
hsa-miR-148a-3p	GO:0060537	muscle tissue development	26/500	7.04264e-07	ZBTB18/PPARGC1A/SIK1/S1PR1/EFNB2/EP300/C3orf58/DICER1/ZFPM2/HLF/MEOX2/MET/SIX4/DLL4/MED1/HIF1AN/PTEN/RPS6KB1/KLF5/TGFB2/WNT10B/CAV2/ACVR1/NOG/DNER/HOMER1	26
hsa-miR-148a-3p	GO:0040029	regulation of gene expression, epigenetic	17/500	7.43225e-07	DNMT1/AGO4/DICER1/AGO1/TNRC6A/CNOT7/LIN28B/MECP2/KMT2A/RLIM/PIK3CA/TET2/CNOT6/TNRC6C/MIER1/USP7/H2AFY	17
hsa-miR-148a-3p	GO:0008283	cell proliferation	80/500	8.45958e-07	CDKN1B/TXNIP/PPARGC1A/TBC1D8/RXFP2/CSF1/E2F7/RC3H1/DNMT1/S1PR1/EFNB2/EGR3/ELF5/C3orf58/EPS15/ERBB3/ESR1/FOXF1/FLT1/SULF1/DICER1/RBFOX2/CNOT6L/RICTOR/CNOT7/HHEX/HOXD13/IGF1/IL15/JAG2/JARID2/KIT/LIPA/LRP2/MXD1/MAFG/MDM4/MECP2/MET/KITLG/MITF/KMT2A/MNT/NRARP/ASPH/NAP1L1/NDP/NRAS/SERPINE1/POU3F2/DLL4/MED1/PRKAA1/BRK1/PRNP/PTEN/CNOT6/PTPN14/PTPRM/ROBO1/RPS6KB1/SMARCA2/SRPK2/SSR1/KLF5/TEK/TGFA/TGFB2/WNT…	80
hsa-miR-148a-3p	GO:0045595	regulation of cell differentiation	62/500	8.89819e-07	STAG2/CIT/JDP2/PPARGC1B/CSF1/RC3H1/SIK1/CNTN4/DMPK/ABCA1/EFNB2/EP300/RBM24/FOXF1/DICER1/ZFPM2/RBFOX2/ABL2/NPTN/DLL1/IGF1/IL15/KIT/GDF6/LRP4/MAF/MAFG/MAP1B/KITLG/MITF/NRARP/NEUROD1/MEX3C/GPRC5B/BCL11A/ERRFI1/POU3F2/DLL4/POU4F2/MED1/HIF1AN/RCC2/RTN4/PTEN/PREX1/PTPRD/ROBO1/ROBO2/ROCK1/TCF4/TGFB2/WNT1/WNT10B/BHLHE41/NCOA1/NRP1/CDK5R1/ACVR1/LDB2/NOG/KLF4/MAFB	62
hsa-miR-148a-3p	GO:0043067	regulation of programmed cell death	64/500	8.95134e-07	BCL2L11/CDKN1B/TXNIP/PPARGC1A/RXFP2/COL2A1/JMY/DYNLL2/SIK1/GADD45A/DDX3X/EGR3/ERBB3/ESR1/ARHGEF12/PDIA3/IGF1/INHBB/ITGA5/ARF4/KIT/MDM4/MECP2/MET/KITLG/MITF/MAP3K9/MNT/NEUROD1/NRAS/SERPINE1/PDK4/SIX4/PIK3CA/ATP7A/MED1/USP47/STRADB/PRKAA1/PRNP/RTN4/PTEN/ROBO1/ROCK1/RPS6KB1/SOS1/SOS2/SRPK2/TEK/TGFA/TGFB2/WNT1/WNT10B/YWHAB/NAA15/CPEB4/NCOA1/NRP1/CDK5R1/ACVR1/DEDD/NOG/KLF4/ARHGEF17	64
hsa-miR-148a-3p	GO:0032270	positive regulation of cellular protein metabolic process	51/500	9.483e-07	ARFGEF1/ADCY2/PPARGC1A/JDP2/UHMK1/CSF1/GADD45A/DDX3X/DNMT1/DYRK1A/EP300/ERBB3/FLT1/RICTOR/NPTN/MDFIC/IGF1/IL15/ITGA5/JARID2/KIT/GDF6/MAP3K4/MET/KITLG/MAP3K9/ASPH/NRAS/PRKAG2/GPRC5B/PIK3CA/STRADB/PRKAA1/PTEN/ARRDC3/RPS6KB1/AKTIP/SKP1/SSR1/TEK/TGFA/TGFB2/TNFRSF1B/UBE2D1/WNT1/YWHAB/PRR5L/NRP1/ACVR1/RPS6KA5/CDC25B	51
hsa-miR-148a-3p	GO:0019220	regulation of phosphate metabolic process	75/500	9.50998e-07	ATP6AP2/CDKN1B/ARFGEF1/ADCY2/PPARGC1A/RALBP1/PIK3IP1/RXFP2/PPARGC1B/CSF1/GADD45A/ABCA1/S1PR1/EP300/ERBB3/PPP6R1/FLT1/RICTOR/GAPVD1/NPTN/GMFB/GTF2H1/MDFIC/HHEX/AGFG1/IGF1/IL15/ITGA5/KIT/GDF6/LDLR/LRP4/MAP3K4/MET/KITLG/MAP3K9/PPP1R12A/NRAS/PRKAG2/PDE4D/GPRC5B/PIK3CA/ATP7A/ERRFI1/CEP192/STRADB/PRKAA1/DENND4C/RCC2/PRNP/RALGAPB/PTEN/PREX1/ATXN1/AKTIP/SOS1/SSR1/TEK/TGFA/TGFB2/WNT1/YWHAB/PRR5L/SBF2/NRP1…	75
hsa-miR-148a-3p	GO:0000902	cell morphogenesis	56/500	9.68866e-07	CIT/COL2A1/COL4A1/COL6A3/CNTN4/EFNB2/EP300/ALCAM/BTBD3/USP33/ARHGEF12/DICER1/RBFOX2/CADM1/GAP43/ABL2/GPM6A/ITGA5/ITGA9/KIT/LIPA/LRP4/MAP1B/MET/NPTX1/NRAS/OTX2/BCL11A/ATP7A/POU3F2/POU4F2/MED1/STRADB/RCC2/PRNP/RGMA/RTN4/PTEN/PTPRD/PTPRM/ROBO1/ROBO2/ROCK1/SOS1/SOS2/TEK/TGFB2/YWHAB/PICALM/NRP1/CDK5R1/WASL/C5orf30/NOG/RPS6KA5/FEZ2	56
hsa-miR-148a-3p	GO:0044093	positive regulation of molecular function	62/500	9.95373e-07	BCL2L11/CDKN1B/CEBPG/ADCY2/PPARGC1A/RALBP1/PPARGC1B/JMY/CSF1/GADD45A/DDX3X/S1PR1/EP300/ERBB3/ESR1/FLT1/ABL2/GMFB/MDFIC/IGF1/ARF4/KIT/MAP3K4/MET/KITLG/MAP3K9/KMT2A/MMP15/ASPH/NDP/NEUROD1/NRAS/PRKAG2/GPRC5B/ATP7A/ERRFI1/MED1/CTSA/STRADB/PRKAA1/RALGAPB/PTEN/CNOT6/ARRDC3/PREX1/ROBO1/AKTIP/SKP1/SOS1/SSR1/TEK/TGFA/TGFB2/UBE2D1/WNT1/WNT10B/YWHAB/NRP1/RPS6KA5/PLAA/AKAP7/CDC25B	62
hsa-miR-148a-3p	GO:0010608	posttranscriptional regulation of gene expression	30/500	1.02494e-06	SYNCRIP/PPARGC1A/UHMK1/RC3H1/DDX3X/AGO4/EP300/RBM24/TNRC6B/FMR1/DICER1/CNOT6L/LSM14A/AGO1/TNRC6A/CNOT7/EIF4E3/LIN28B/MDM4/ASPH/PTCD3/PTEN/CNOT6/TNRC6C/RPS6KB1/TNFRSF1B/WNT10B/NAA15/FXR1/QKI	30
hsa-miR-148a-3p	GO:0014706	striated muscle tissue development	25/500	1.09531e-06	ZBTB18/SIK1/S1PR1/EFNB2/EP300/C3orf58/DICER1/ZFPM2/HLF/MEOX2/MET/SIX4/DLL4/MED1/HIF1AN/PTEN/RPS6KB1/KLF5/TGFB2/WNT10B/CAV2/ACVR1/NOG/DNER/HOMER1	25
hsa-miR-148a-3p	GO:0051247	positive regulation of protein metabolic process	54/500	1.16986e-06	CDKN1B/CEBPG/ARFGEF1/ADCY2/PPARGC1A/JDP2/UHMK1/CSF1/GADD45A/DDX3X/DNMT1/DYRK1A/EP300/ERBB3/FLT1/RICTOR/NPTN/MDFIC/IGF1/IL15/ITGA5/JARID2/KIT/GDF6/MAP3K4/MET/KITLG/MAP3K9/ASPH/NRAS/PRKAG2/GPRC5B/PIK3CA/STRADB/PRKAA1/PTEN/ARRDC3/RPS6KB1/AKTIP/SKP1/SSR1/TEK/TGFA/TGFB2/TNFRSF1B/UBE2D1/WNT1/YWHAB/PRR5L/NRP1/ACVR1/RPS6KA5/KLF4/CDC25B	54
hsa-miR-148a-3p	GO:0016310	phosphorylation	74/500	1.18445e-06	ATP6AP2/CDKN1B/ADCY2/PIK3IP1/UHMK1/PPARGC1B/CSF1/SIK1/GADD45A/DMPK/DYRK1A/EP300/ERBB3/LMTK2/STK38L/FLT1/RICTOR/ABL2/NPTN/GMFB/GTF2H1/MDFIC/HHEX/NDST1/IGF1/IL15/ITGA5/KIT/GDF6/LRP4/MECP2/MAP3K4/MET/KITLG/MAP3K9/NRAS/PRKAG2/PDE4D/PDK4/NLK/GPRC5B/PIK3CA/ATP7A/ERRFI1/POU4F2/MED1/SNRK/STRADB/PRKAA1/PRNP/PTEN/ROCK1/RPS6KB1/ATXN1/AKTIP/SRPK2/SSR1/TEK/TGFA/TGFB2/WNT1/YWHAB/PRR5L/DYRK2/NRP1/CDK5R1/CCKBR/A…	74
hsa-miR-148a-3p	GO:0016192	vesicle-mediated transport	56/500	1.19534e-06	RTN3/ARFGEF1/MARCH3/RAB39B/AP1G1/ABCA1/EPS15/LMTK2/EPN2/FOXF1/USP33/AP4E1/SNAPIN/FAM21C/GAPVD1/ABL2/PCLO/IGF1/ARF4/KIT/FAM21A/LDLR/LMAN1/LRP2/LRP4/SERPINE1/ITSN2/GOLT1B/RAB14/PIK3C2A/PIK3CA/PRKAA1/FAM21B/BRK1/SPIRE1/PTEN/AKTIP/SNX2/STX3/SYT4/TGFB2/TRAPPC10/TMSB4X/SNX27/CANX/PICALM/RAB34/CAV2/NRP1/SYNJ1/WASL/USP6/CYTH3/DNER/KIAA0226/SNAP91	56
hsa-miR-148a-3p	GO:0014066	regulation of phosphatidylinositol 3-kinase signaling	11/500	1.1982e-06	PIK3IP1/C3orf58/ERBB3/FLT1/IGF1/KIT/PTEN/TEK/TGFB2/PRR5L/KLF4	11
hsa-miR-148a-3p	GO:0045892	negative regulation of transcription, DNA-templated	50/500	1.21159e-06	CDKN1B/ZBTB18/TXNIP/JDP2/PPARGC1B/E2F7/SIK1/DNMT1/EP300/FOXF1/DICER1/ZFPM2/FOSB/RBFOX2/MDFIC/HHEX/HOXC8/JARID2/MAF/MDM4/MECP2/NRARP/NAB1/RLIM/DLL4/POU4F2/MED1/USP47/HIF1AN/MOSPD1/MIER1/TGIF2/BCL7A/ATXN1/SMARCA2/UBE2D1/UBE2D3/WNT10B/YWHAB/ZNF217/BHLHE41/TBL1XR1/MAF1/LCOR/CDK5R1/BTAF1/DEDD/NOG/RPS6KA5/KLF4	50
hsa-miR-148a-3p	GO:0006935	chemotaxis	39/500	1.78327e-06	RALBP1/COL2A1/COL4A1/COL6A3/CNTN4/S1PR1/EFNB2/EGR3/ALCAM/USP33/FLT1/ARHGEF12/GAP43/ABL2/ITGA5/ITGA9/KIT/MET/NRAS/OTX2/SERPINE1/PDE4D/POU4F2/PRNP/RGMA/PTPRM/ROBO1/ROBO2/ROCK1/SOS1/SOS2/TGFB2/YWHAB/NRP1/CDK5R1/WASL/NOG/RPS6KA5/FEZ2	39
hsa-miR-148a-3p	GO:0042330	taxis	39/500	1.78327e-06	RALBP1/COL2A1/COL4A1/COL6A3/CNTN4/S1PR1/EFNB2/EGR3/ALCAM/USP33/FLT1/ARHGEF12/GAP43/ABL2/ITGA5/ITGA9/KIT/MET/NRAS/OTX2/SERPINE1/PDE4D/POU4F2/PRNP/RGMA/PTPRM/ROBO1/ROBO2/ROCK1/SOS1/SOS2/TGFB2/YWHAB/NRP1/CDK5R1/WASL/NOG/RPS6KA5/FEZ2	39
hsa-miR-148a-3p	GO:0008038	neuron recognition	8/500	1.80004e-06	DYNLL2/CNTN4/GAP43/RTN4/ROBO1/ROBO2/NRP1/CDK5R1	8
hsa-miR-148a-3p	GO:0035195	gene silencing by miRNA	8/500	1.80004e-06	AGO4/DICER1/AGO1/TNRC6A/CNOT7/LIN28B/CNOT6/TNRC6C	8
hsa-miR-148a-3p	GO:0046907	intracellular transport	68/500	1.85104e-06	BCL2L11/TIMM23/TXNIP/UHMK1/CHMP4B/VPS37A/DYNLL2/AP1G1/ABCA1/RAB12/EP300/EPS15/LMTK2/TRAK1/FOXF1/ARL6IP1/AP4E1/SNAPIN/FAM21C/ARFIP1/PDIA3/MDFIC/HHEX/AGFG1/IGF1/KIT/KPNA4/FAM21A/LMAN1/MAP1B/ASPH/PPP1R12A/NEUROD1/ATP2A2/NPTX1/PRKAG2/PDE4D/RAB14/PHAX/MED1/CTSA/PPP1R10/STRADB/FAM21B/TMEM165/SPIRE1/JPH3/ARHGAP21/PTPN14/ATXN1/XPO4/AKTIP/TRAK2/SNX2/SSR1/STX3/TGFB2/UCP3/YWHAB/SH3TC2/SNX27/PICALM/RAB34/DYR…	68
hsa-miR-148a-3p	GO:1902679	negative regulation of RNA biosynthetic process	50/500	2.15211e-06	CDKN1B/ZBTB18/TXNIP/JDP2/PPARGC1B/E2F7/SIK1/DNMT1/EP300/FOXF1/DICER1/ZFPM2/FOSB/RBFOX2/MDFIC/HHEX/HOXC8/JARID2/MAF/MDM4/MECP2/NRARP/NAB1/RLIM/DLL4/POU4F2/MED1/USP47/HIF1AN/MOSPD1/MIER1/TGIF2/BCL7A/ATXN1/SMARCA2/UBE2D1/UBE2D3/WNT10B/YWHAB/ZNF217/BHLHE41/TBL1XR1/MAF1/LCOR/CDK5R1/BTAF1/DEDD/NOG/RPS6KA5/KLF4	50
hsa-miR-148a-3p	GO:0031401	positive regulation of protein modification process	46/500	2.47104e-06	ARFGEF1/ADCY2/PPARGC1A/JDP2/CSF1/GADD45A/DNMT1/DYRK1A/EP300/ERBB3/FLT1/RICTOR/NPTN/MDFIC/IGF1/IL15/ITGA5/JARID2/KIT/GDF6/MAP3K4/MET/KITLG/MAP3K9/NRAS/PRKAG2/GPRC5B/PIK3CA/STRADB/PRKAA1/PTEN/ARRDC3/AKTIP/SKP1/SSR1/TEK/TGFA/TGFB2/UBE2D1/WNT1/YWHAB/PRR5L/NRP1/ACVR1/RPS6KA5/CDC25B	46
hsa-miR-148a-3p	GO:0033962	cytoplasmic mRNA processing body assembly	6/500	2.63741e-06	RC3H1/DDX6/CNOT6L/LSM14A/CNOT7/CNOT6	6
hsa-miR-148a-3p	GO:0042981	regulation of apoptotic process	62/500	2.7118e-06	BCL2L11/CDKN1B/TXNIP/PPARGC1A/RXFP2/COL2A1/JMY/DYNLL2/SIK1/GADD45A/DDX3X/EGR3/ERBB3/ESR1/ARHGEF12/PDIA3/IGF1/INHBB/ITGA5/ARF4/MDM4/MECP2/KITLG/MITF/MAP3K9/MNT/NEUROD1/NRAS/SERPINE1/PDK4/SIX4/PIK3CA/ATP7A/MED1/USP47/STRADB/PRKAA1/PRNP/RTN4/PTEN/ROBO1/ROCK1/RPS6KB1/SOS1/SOS2/SRPK2/TEK/TGFA/TGFB2/WNT1/WNT10B/YWHAB/NAA15/CPEB4/NCOA1/NRP1/CDK5R1/ACVR1/DEDD/NOG/KLF4/ARHGEF17	62
hsa-miR-148a-3p	GO:0010243	response to organonitrogen compound	41/500	2.82929e-06	CDKN1B/ADCY2/PPARGC1A/COL4A1/PPARGC1B/DNMT1/SLC26A3/EGR3/UBR1/SCAP/FOSB/SLC7A11/HHEX/INHBB/MAX/ASPH/ATP1A2/NRAS/ATP4B/PRKAG2/PDE4D/PDK4/PIK3C2A/PIK3CA/STRADB/PRKAA1/DENND4C/PTEN/RPS6KB1/SOS1/KLF5/TEK/UCP3/WNT1/WNT10B/YWHAB/CPEB4/PIK3R3/KLF4/HOMER1/AKAP7	41
hsa-miR-148a-3p	GO:0032989	cellular component morphogenesis	57/500	2.87536e-06	CIT/COL2A1/COL4A1/COL6A3/CNTN4/EFNB2/EP300/ALCAM/BTBD3/USP33/ARHGEF12/DICER1/RBFOX2/CADM1/GAP43/ABL2/GPM6A/ITGA5/ITGA9/KIT/LIPA/LRP4/MAP1B/MET/NPTX1/NRAS/OTX2/BCL11A/ATP7A/POU3F2/POU4F2/MED1/STRADB/RCC2/PRNP/RGMA/RTN4/PTEN/PTPRD/PTPRM/ROBO1/ROBO2/ROCK1/MPP5/SOS1/SOS2/TEK/TGFB2/YWHAB/PICALM/NRP1/CDK5R1/WASL/C5orf30/NOG/RPS6KA5/FEZ2	57
hsa-miR-148a-3p	GO:0051146	striated muscle cell differentiation	19/500	3.7328e-06	SIK1/DMPK/EFNB2/EP300/RBM24/DICER1/IGF1/MET/NRAS/HIF1AN/WNT1/WNT10B/BHLHE41/TANC1/CAV2/ACVR1/DYRK1B/DNER/HOMER1	19
hsa-miR-148a-3p	GO:0016441	posttranscriptional gene silencing	8/500	3.74624e-06	AGO4/DICER1/AGO1/TNRC6A/CNOT7/LIN28B/CNOT6/TNRC6C	8
hsa-miR-148a-3p	GO:0035194	posttranscriptional gene silencing by RNA	8/500	3.74624e-06	AGO4/DICER1/AGO1/TNRC6A/CNOT7/LIN28B/CNOT6/TNRC6C	8
hsa-miR-148a-3p	GO:1901698	response to nitrogen compound	43/500	3.9073e-06	CDKN1B/ADCY2/PPARGC1A/COL4A1/PPARGC1B/DNMT1/SLC26A3/EGR3/UBR1/SCAP/DICER1/FOSB/SLC7A11/HHEX/INHBB/LIN28B/MAX/ASPH/ATP1A2/NRAS/ATP4B/PRKAG2/PDE4D/PDK4/PIK3C2A/PIK3CA/STRADB/PRKAA1/DENND4C/PTEN/RPS6KB1/SOS1/KLF5/TEK/UCP3/WNT1/WNT10B/YWHAB/CPEB4/PIK3R3/KLF4/HOMER1/AKAP7	43
hsa-miR-148a-3p	GO:0042692	muscle cell differentiation	23/500	4.02587e-06	SIK1/DMPK/EFNB2/EP300/EPAS1/RBM24/FOXF1/DICER1/IGF1/MET/NRAS/HIF1AN/SMARCA2/WNT1/WNT10B/BHLHE41/TANC1/CAV2/ACVR1/DYRK1B/DNER/QKI/HOMER1	23
hsa-miR-148a-3p	GO:0016458	gene silencing	13/500	4.35686e-06	DNMT1/AGO4/TNRC6B/DICER1/CNOT6L/AGO1/TNRC6A/CNOT7/LIN28B/MECP2/CNOT6/TNRC6C/MIER1	13
hsa-miR-148a-3p	GO:0044265	cellular macromolecule catabolic process	44/500	4.73178e-06	UBE4B/ERLIN1/VPS37A/RC3H1/RNF217/DDX6/PAPD4/DCP2/AGO4/UBR1/RAB12/USP12/USP33/TNRC6B/CNOT6L/AGO1/GTF2H1/CNOT7/LIN28B/CNOT4/UBXN1/RLIM/FBXL19/USP47/UBA6/UBE2W/PNRC2/PTEN/CNOT6/HECW2/TNRC6C/SKP1/UBE2D1/UBE2D3/WNT1/WNT10B/USP7/TBL1XR1/FBXO11/CUL5/USP48/USP32/ZNRF1/USP6	44
hsa-miR-148a-3p	GO:0001763	morphogenesis of a branching structure	19/500	4.96326e-06	CSF1/ESR1/FOXF1/FLT1/SULF1/DICER1/HHEX/HOXD13/IGF1/MET/NRARP/SIX4/DLL4/MED1/RTN4/WNT1/NRP1/ACVR1/NOG	19
hsa-miR-148a-3p	GO:0031047	gene silencing by RNA	10/500	5.72267e-06	AGO4/TNRC6B/DICER1/CNOT6L/AGO1/TNRC6A/CNOT7/LIN28B/CNOT6/TNRC6C	10
hsa-miR-148a-3p	GO:0051253	negative regulation of RNA metabolic process	50/500	5.84495e-06	CDKN1B/ZBTB18/TXNIP/JDP2/PPARGC1B/E2F7/SIK1/DNMT1/EP300/FOXF1/DICER1/ZFPM2/FOSB/RBFOX2/MDFIC/HHEX/HOXC8/JARID2/MAF/MDM4/MECP2/NRARP/NAB1/RLIM/DLL4/POU4F2/MED1/USP47/HIF1AN/MOSPD1/MIER1/TGIF2/BCL7A/ATXN1/SMARCA2/UBE2D1/UBE2D3/WNT10B/YWHAB/ZNF217/BHLHE41/TBL1XR1/MAF1/LCOR/CDK5R1/BTAF1/DEDD/NOG/RPS6KA5/KLF4	50
hsa-miR-148a-3p	GO:0042325	regulation of phosphorylation	55/500	6.15884e-06	ATP6AP2/CDKN1B/ADCY2/PIK3IP1/PPARGC1B/CSF1/GADD45A/EP300/ERBB3/FLT1/RICTOR/NPTN/GMFB/GTF2H1/MDFIC/HHEX/IGF1/IL15/ITGA5/KIT/GDF6/LRP4/MAP3K4/MET/KITLG/MAP3K9/NRAS/PRKAG2/PDE4D/GPRC5B/PIK3CA/ATP7A/ERRFI1/STRADB/PRKAA1/PRNP/PTEN/ATXN1/AKTIP/SSR1/TEK/TGFA/TGFB2/WNT1/YWHAB/PRR5L/NRP1/CDK5R1/CCKBR/ACVR1/CCNT2/NOG/RPS6KA5/KLF4/CDC25B	55
hsa-miR-148a-3p	GO:0048534	hematopoietic or lymphoid organ development	31/500	6.23152e-06	BCL2L11/SH2B3/CEBPG/KLF6/CSF1/EPAS1/DICER1/DLL1/HHEX/IL15/JAG2/JARID2/KIT/KITLG/MITF/KMT2A/GLRX5/SIX4/BCL11A/ATP7A/MED1/TET2/SNRK/CHD7/TEK/TGFB2/WNT1/WNT10B/PICALM/KLF4/MAFB	31
hsa-miR-148a-3p	GO:0006928	cellular component movement	71/500	6.66325e-06	CDKN1B/COL2A1/COL4A1/COL6A3/JMY/CSF1/CNTN4/S1PR1/EFNB2/EGR3/ALCAM/FOXF1/USP33/FLT1/SULF1/ARHGEF12/RBFOX2/SNAPIN/SLC7A11/RICTOR/GAP43/ABL2/GPM6A/IGF1/ITGA5/ITGA9/JAG2/ARF4/KIT/LAMA4/MAP1B/MET/KITLG/MMP10/ATP1A2/NRAS/OTX2/SERPINE1/PDE4D/SIX4/PIK3CA/POU3F2/DLL4/POU4F2/BRK1/RCC2/PRNP/RGMA/RTN4/PTEN/ARHGAP21/PTPRM/ROBO1/ROBO2/ROCK1/RPS6KB1/SOS1/SOS2/TEK/TGFB2/YWHAB/PRR5L/NRP1/CDK5R1/WASL/ACVR1/NOG/RPS…	71
hsa-miR-148a-3p	GO:1901701	cellular response to oxygen-containing compound	41/500	6.99951e-06	ADCY2/PPARGC1A/COL4A1/PPARGC1B/DNMT1/SLC26A3/ABCA1/EGR3/UBR1/EP300/ESR1/ABL2/IL15/INHBB/MAX/MET/NEUROD1/NPTX1/NRAS/SERPINE1/PRKAG2/PDE4D/PDK4/PIK3C2A/PIK3CA/ATP7A/MED1/STRADB/PRKAA1/DENND4C/RPS6KB1/SOS1/KLF5/TNFRSF1B/WNT1/WNT10B/YWHAB/CPEB4/PIK3R3/KLF4/AKAP7	41
hsa-miR-148a-3p	GO:0048589	developmental growth	23/500	8.44095e-06	CSF1/S1PR1/EP300/ESR1/CADM1/GAP43/HOXD13/IGF1/LRP4/MAP1B/MEX3C/SIX4/BCL11A/POU4F2/MED1/RTN4/PTEN/ROBO1/RPS6KB1/WNT10B/NRP1/CDK5R1/NOG	23
hsa-miR-148a-3p	GO:0001932	regulation of protein phosphorylation	48/500	8.44942e-06	CDKN1B/ADCY2/CSF1/GADD45A/EP300/ERBB3/FLT1/RICTOR/NPTN/GMFB/GTF2H1/MDFIC/HHEX/IGF1/IL15/ITGA5/KIT/GDF6/LRP4/MAP3K4/MET/KITLG/MAP3K9/NRAS/PRKAG2/PDE4D/GPRC5B/PIK3CA/ERRFI1/STRADB/PRKAA1/PRNP/PTEN/AKTIP/SSR1/TEK/TGFA/TGFB2/WNT1/YWHAB/PRR5L/NRP1/CDK5R1/ACVR1/CCNT2/NOG/RPS6KA5/CDC25B	48
hsa-miR-148a-3p	GO:0016358	dendrite development	15/500	8.63096e-06	CIT/ACSL4/BTBD3/RBFOX2/LRP4/MAP1B/MECP2/BCL11A/ATP7A/PTEN/PREX1/PTPRD/PICALM/NRP1/CDK5R1	15
hsa-miR-148a-3p	GO:0060560	developmental growth involved in morphogenesis	15/500	8.63096e-06	CSF1/S1PR1/EP300/ESR1/CADM1/HOXD13/MAP1B/SIX4/BCL11A/POU4F2/MED1/RTN4/ROBO1/NRP1/CDK5R1	15
hsa-miR-148a-3p	GO:0048011	neurotrophin TRK receptor signaling pathway	22/500	9.40269e-06	BCL2L11/CDKN1B/ADCY2/AGO4/ERBB3/TNRC6B/ARHGEF12/RICTOR/AGO1/TNRC6A/KIT/KITLG/NRAS/PIK3CA/RTN4/PTEN/TNRC6C/SOS1/SOS2/YWHAB/RPS6KA5/ARHGEF17	22
hsa-miR-148a-3p	GO:0009056	catabolic process	99/500	1.00391e-05	CDKN1B/UBE4B/ARFGEF1/ERLIN1/FUT9/PPARGC1A/PNPLA6/RALBP1/LYSMD3/COL2A1/COL4A1/COL6A3/VPS37A/RC3H1/LIPI/RNF217/DDX3X/DDX6/PAPD4/DCP2/S1PR1/AGO4/UBR1/RAB12/USP12/ATG14/USP33/TNRC6B/MTCL1/DDHD2/DDAH1/CNOT6L/RICTOR/LYSMD2/GAPVD1/AGO1/ABL2/GTF2H1/CNOT7/AGFG1/IGF1/LYSMD1/LIN28B/LDLR/LIPA/MDM4/MMP10/MMP15/CNOT4/NRAS/UBXN1/RLIM/NT5C3A/PRKAG2/PDE4D/PDE7A/RAB14/ERRFI1/INO80/FBXL19/TET2/PPP1CB/USP47/ARL8B/UB…	99
hsa-miR-148a-3p	GO:0038179	neurotrophin signaling pathway	22/500	1.11382e-05	BCL2L11/CDKN1B/ADCY2/AGO4/ERBB3/TNRC6B/ARHGEF12/RICTOR/AGO1/TNRC6A/KIT/KITLG/NRAS/PIK3CA/RTN4/PTEN/TNRC6C/SOS1/SOS2/YWHAB/RPS6KA5/ARHGEF17	22
hsa-miR-148a-3p	GO:1901699	cellular response to nitrogen compound	30/500	1.18874e-05	ADCY2/PPARGC1A/COL4A1/DNMT1/SLC26A3/EGR3/UBR1/DICER1/INHBB/LIN28B/MAX/NRAS/PRKAG2/PDE4D/PDK4/PIK3C2A/PIK3CA/STRADB/PRKAA1/DENND4C/RPS6KB1/SOS1/KLF5/WNT1/WNT10B/YWHAB/CPEB4/PIK3R3/KLF4/AKAP7	30
hsa-miR-148a-3p	GO:0008284	positive regulation of cell proliferation	41/500	1.22614e-05	CDKN1B/PPARGC1A/TBC1D8/CSF1/S1PR1/EGR3/ESR1/FOXF1/FLT1/CNOT6L/RICTOR/CNOT7/IGF1/IL15/KIT/MDM4/MECP2/KITLG/NRARP/NAP1L1/NRAS/POU3F2/MED1/PRKAA1/BRK1/PTEN/CNOT6/RPS6KB1/SRPK2/SSR1/KLF5/TEK/TGFA/TGFB2/WNT1/WNT10B/CAV2/NRP1/CCKBR/NOG/CDC25B	41
hsa-miR-148a-3p	GO:0009887	organ morphogenesis	44/500	1.26095e-05	BCL2L11/PNPLA6/COL2A1/PPARGC1B/CSF1/S1PR1/EFNB2/EP300/ESR1/FOXF1/SULF1/DICER1/ZFPM2/DLL1/HHEX/HOXC8/HOXD13/NDST1/IGF1/JAG2/LRP4/MET/NAB1/NEUROD1/OTX2/SIX4/ATP7A/ERRFI1/DLL4/MED1/CHD7/RTN4/PTEN/PTPRM/TEK/TGFB2/WNT1/WNT10B/BHLHE41/NRP1/ACVR1/NOG/KLF4/MAFB	44
hsa-miR-148a-3p	GO:1902582	single-organism intracellular transport	56/500	1.31288e-05	BCL2L11/TIMM23/TXNIP/UHMK1/CHMP4B/VPS37A/AP1G1/ABCA1/RAB12/EP300/EPS15/LMTK2/TRAK1/FOXF1/ARL6IP1/SNAPIN/FAM21C/PDIA3/MDFIC/HHEX/IGF1/KIT/KPNA4/FAM21A/LMAN1/MAP1B/ASPH/ATP2A2/NPTX1/PRKAG2/PDE4D/RAB14/PHAX/MED1/PPP1R10/STRADB/FAM21B/TMEM165/SPIRE1/JPH3/ARHGAP21/PTPN14/XPO4/AKTIP/TRAK2/SSR1/TGFB2/UCP3/YWHAB/SNX27/PICALM/RAB34/DYRK2/CDK5R1/CYTH3/TOMM70A	56
hsa-miR-148a-3p	GO:0000122	negative regulation of transcription from RNA polymerase II promoter	34/500	1.37589e-05	ZBTB18/TXNIP/JDP2/E2F7/SIK1/DNMT1/EP300/FOXF1/DICER1/ZFPM2/FOSB/HHEX/HOXC8/JARID2/MAF/MDM4/MECP2/NRARP/RLIM/DLL4/POU4F2/MED1/HIF1AN/MOSPD1/TGIF2/SMARCA2/UBE2D1/UBE2D3/WNT10B/BHLHE41/TBL1XR1/LCOR/NOG/KLF4	34
hsa-miR-148a-3p	GO:0051172	negative regulation of nitrogen compound metabolic process	53/500	1.41205e-05	CDKN1B/ZBTB18/TXNIP/STAG2/JDP2/PPARGC1B/E2F7/SIK1/DNMT1/EP300/FOXF1/PDS5A/DICER1/ZFPM2/FOSB/RBFOX2/MDFIC/HHEX/HOXC8/JARID2/MAF/MDM4/MECP2/NRARP/NAB1/RLIM/DLL4/POU4F2/MED1/USP47/PRKAA1/HIF1AN/MOSPD1/MIER1/TGIF2/BCL7A/ATXN1/SMARCA2/UBE2D1/UBE2D3/WNT10B/YWHAB/ZNF217/BHLHE41/TBL1XR1/MAF1/LCOR/CDK5R1/BTAF1/DEDD/NOG/RPS6KA5/KLF4	53
hsa-miR-148a-3p	GO:0048754	branching morphogenesis of an epithelial tube	16/500	1.51809e-05	CSF1/ESR1/FOXF1/FLT1/DICER1/HHEX/IGF1/MET/NRARP/SIX4/DLL4/MED1/WNT1/NRP1/ACVR1/NOG	16
hsa-miR-148a-3p	GO:0044248	cellular catabolic process	86/500	1.5233e-05	UBE4B/ARFGEF1/ERLIN1/PPARGC1A/RALBP1/LYSMD3/VPS37A/RC3H1/RNF217/DDX3X/DDX6/PAPD4/DCP2/S1PR1/AGO4/UBR1/RAB12/USP12/ATG14/USP33/TNRC6B/MTCL1/DDAH1/CNOT6L/RICTOR/LYSMD2/GAPVD1/AGO1/ABL2/GTF2H1/CNOT7/AGFG1/IGF1/LYSMD1/LIN28B/LDLR/CNOT4/NRAS/UBXN1/RLIM/NT5C3A/PRKAG2/PDE4D/PDE7A/RAB14/ERRFI1/INO80/FBXL19/TET2/PPP1CB/USP47/ARL8B/UBA6/UBE2W/PRKAA1/PNRC2/DENND4C/RCC2/RALGAPB/PTEN/CNOT6/HECW2/PREX1/TNRC6C/…	86
hsa-miR-148a-3p	GO:0014065	phosphatidylinositol 3-kinase signaling	11/500	1.82586e-05	PIK3IP1/C3orf58/ERBB3/FLT1/IGF1/KIT/PTEN/TEK/TGFB2/PRR5L/KLF4	11
hsa-miR-148a-3p	GO:0006996	organelle organization	104/500	1.88104e-05	BCL2L11/TIMM23/CDKN1B/RTN3/ARFGEF1/PTGES3/CFL2/STAG2/PPARGC1A/CHD1/CIT/KAT7/HPS5/ESCO1/CLCN3/JDP2/XIRP2/PPARGC1B/JMY/DYNLL2/RC3H1/GADD45A/DDX3X/DDX6/DMPK/DNMT1/ABCA1/S1PR1/EP300/EPAS1/EPS15/ESR1/MRAS/ATG14/USP33/KDM6B/PDS5A/JADE2/DICER1/SNAPIN/CNOT6L/RICTOR/LSM14A/ABL2/PCLO/CNOT7/IGF1/JARID2/KIT/KRT3/LMAN1/MAP1B/MECP2/KMT2A/PPP1R12A/NAP1L1/NDP/NPTX1/NRAS/PHF20/PIK3C2A/ATP7A/INO80/TET2/PTCD3/CEP19…	104
hsa-miR-148a-3p	GO:0045934	negative regulation of nucleobase-containing compound metabolic process	52/500	1.8907e-05	CDKN1B/ZBTB18/TXNIP/STAG2/JDP2/PPARGC1B/E2F7/SIK1/DNMT1/EP300/FOXF1/PDS5A/DICER1/ZFPM2/FOSB/RBFOX2/MDFIC/HHEX/HOXC8/JARID2/MAF/MDM4/MECP2/NRARP/NAB1/RLIM/DLL4/POU4F2/MED1/USP47/HIF1AN/MOSPD1/MIER1/TGIF2/BCL7A/ATXN1/SMARCA2/UBE2D1/UBE2D3/WNT10B/YWHAB/ZNF217/BHLHE41/TBL1XR1/MAF1/LCOR/CDK5R1/BTAF1/DEDD/NOG/RPS6KA5/KLF4	52
hsa-miR-148a-3p	GO:0002040	sprouting angiogenesis	8/500	1.90316e-05	E2F7/EFNB2/EGR3/FLT1/NRARP/ROBO1/TEK/NRP1	8
hsa-miR-148a-3p	GO:0002520	immune system development	31/500	1.96082e-05	BCL2L11/SH2B3/CEBPG/KLF6/CSF1/EPAS1/DICER1/DLL1/HHEX/IL15/JAG2/JARID2/KIT/KITLG/MITF/KMT2A/GLRX5/SIX4/BCL11A/ATP7A/MED1/TET2/SNRK/CHD7/TEK/TGFB2/WNT1/WNT10B/PICALM/KLF4/MAFB	31
hsa-miR-148a-3p	GO:0048584	positive regulation of response to stimulus	66/500	2.05016e-05	BCL2L11/CEBPG/ARFGEF1/CSF1/RC3H1/GADD45A/S1PR1/ERBB3/ESR1/FLT1/SULF1/ZDHHC17/CADM1/RICTOR/LSM14A/NPTN/DLL1/PDIA3/MDFIC/HHEX/HLA-A/HLA-DQB2/IGF1/IL15/INHBB/ITGA5/KIT/GDF6/LCP2/MAP3K4/MET/KITLG/MAP3K9/KMT2A/NRARP/NRAS/SERPINE1/ITSN2/GOLT1B/PDE4D/GPRC5B/PIK3CA/MED1/PRKAA1/BRK1/PRNP/TMEM9B/PTEN/ARRDC3/MIER1/SOS1/SOS2/TEK/TGFA/TGFB2/UBE2D1/UBE2D3/WNT1/WNT10B/PRR5L/CAV2/NRP1/WASL/ACVR1/RPS6KA5/HOMER1	66
hsa-miR-148a-3p	GO:1902531	regulation of intracellular signal transduction	61/500	2.13348e-05	BCL2L11/ATP6AP2/ARFGEF1/NFAT5/RALBP1/PIK3IP1/CSF1/GADD45A/DDX3X/DYRK1A/ABCA1/S1PR1/UBR1/C3orf58/ERBB3/ESR1/FLT1/ARHGEF12/ZDHHC17/RICTOR/GAPVD1/MDFIC/AGFG1/IGF1/IL15/KIT/MAP3K4/MET/KITLG/MAP3K9/ASPH/NEUROD1/NRAS/GOLT1B/FAM13B/NLK/GPRC5B/ERRFI1/USP47/PRKAA1/DENND4C/PRNP/TMEM9B/RALGAPB/PTEN/ARHGAP20/PREX1/MIER1/SOS1/SOS2/TEK/TGFA/TGFB2/YWHAB/PRR5L/SBF2/CDK5R1/STARD13/CYTH3/KLF4/ARHGEF17	61
hsa-miR-148a-3p	GO:0006511	ubiquitin-dependent protein catabolic process	28/500	2.19365e-05	UBE4B/ERLIN1/VPS37A/RNF217/UBR1/USP12/USP33/UBXN1/RLIM/FBXL19/USP47/UBA6/UBE2W/PTEN/HECW2/SKP1/UBE2D1/UBE2D3/WNT1/WNT10B/USP7/TBL1XR1/FBXO11/CUL5/USP48/USP32/ZNRF1/USP6	28
hsa-miR-148a-3p	GO:0051093	negative regulation of developmental process	36/500	2.24008e-05	STAG2/CIT/JDP2/RC3H1/CNTN4/ABCA1/SULF1/DICER1/ZFPM2/DLL1/HHEX/IGF1/KIT/LRP4/NRARP/SERPINE1/BCL11A/DLL4/MED1/RCC2/RTN4/PTEN/BAI3/PTPRM/ROBO2/ROCK1/TEK/WNT1/WNT10B/BHLHE41/NRP1/CDK5R1/LDB2/NOG/KLF4/MAFB	36
hsa-miR-148a-3p	GO:0033036	macromolecule localization	85/500	2.51152e-05	BCL2L11/TIMM23/ATP8A1/ARFGEF1/TXNIP/OSBPL11/RAB39B/UHMK1/CHMP4B/VPS37A/DYNLL2/AP1G1/ABCA1/RAB12/EP300/EPS15/ACSL4/FBN1/LMTK2/TRAK1/ARL6IP1/ATP11A/FMR1/ZDHHC17/AP4E1/SNAPIN/CADM1/ZDHHC23/GAPVD1/ARFIP1/PDIA3/MDFIC/HHEX/AGFG1/IGF1/ARF4/KPNA4/LCP2/LDLR/LRP4/LTBP1/MECP2/ASPH/TMED7/GOLT1B/PRKAG2/RAB14/SLC26A4/SIX4/PHAX/MED1/CTSA/PPP1R10/STRADB/DENND4C/RCC2/SPIRE1/RALGAPB/PTPN14/XPO4/MPP5/AKTIP/TRAK2/SN…	85
hsa-miR-148a-3p	GO:0097190	apoptotic signaling pathway	33/500	2.69964e-05	BCL2L11/UBE4B/COL2A1/JMY/DYNLL2/DDX3X/EP300/ERBB3/ARHGEF12/PDIA3/IGF1/INHBB/KITLG/MNT/SERPINE1/ATP7A/USP47/STRADB/PTEN/DPF2/RPS6KB1/SOS1/SOS2/TGFB2/TNFRSF1B/YWHAB/CUL5/DYRK2/NRP1/ACVR1/DEDD/NOG/ARHGEF17	33
hsa-miR-148a-3p	GO:0044765	single-organism transport	120/500	2.81425e-05	BCL2L11/TIMM23/CDKN1B/ATP8A1/ARFGEF1/TXNIP/ADCY2/PPARGC1A/OSBPL11/CLCN3/CLCN6/UHMK1/CHMP4B/VPS37A/SIK1/AP1G1/DMPK/SLC26A3/ABCA1/RAB12/EP300/EPS15/ERBB3/ACSL4/ABCB7/LMTK2/TRAK1/FOXF1/ARL6IP1/ATP11A/ZDHHC17/ABCB10/SNAPIN/SLC7A11/CADM1/FAM21C/ARFIP1/PCLO/PDIA3/MDFIC/HHEX/IGF1/INHBB/KIT/KPNA4/FAM21A/LCP2/LDLR/LMAN1/MAP1B/MECP2/MET/ASPH/NEUROD1/ATP1A2/ATP2A2/NPTX1/ATP2B4/ATP4B/SERPINE1/CYB5R4/PRKAG2/P…	120
hsa-miR-148a-3p	GO:0019941	modification-dependent protein catabolic process	28/500	2.81618e-05	UBE4B/ERLIN1/VPS37A/RNF217/UBR1/USP12/USP33/UBXN1/RLIM/FBXL19/USP47/UBA6/UBE2W/PTEN/HECW2/SKP1/UBE2D1/UBE2D3/WNT1/WNT10B/USP7/TBL1XR1/FBXO11/CUL5/USP48/USP32/ZNRF1/USP6	28
hsa-miR-148a-3p	GO:0051128	regulation of cellular component organization	68/500	2.86248e-05	BCL2L11/CDKN1B/ARFGEF1/CFL2/PPARGC1A/CIT/JDP2/JMY/DYNLL2/DDX3X/DMPK/DNMT1/S1PR1/EP300/ACSL4/STK38L/CNOT6L/RICTOR/GAP43/SACS/ABL2/NPTN/GPM6A/HAS3/IGF1/JARID2/KIT/LMAN1/LRP4/MAP1B/MECP2/KMT2A/ASPH/SERPINE1/GPRC5B/SIX4/BCL11A/POU3F2/INO80/USP47/CAND1/BRK1/RCC2/RTN4/PTEN/CNOT6/PREX1/PTPRD/ROBO1/ROBO2/ROCK1/SMARCA2/SYT4/TEK/TGFA/TGFB2/TMSB4X/UBE2D1/WNT1/WNT10B/YWHAB/PICALM/CAV2/NRP1/CDK5R1/WASL/RPS6KA…	68
hsa-miR-148a-3p	GO:0001934	positive regulation of protein phosphorylation	36/500	2.93278e-05	ADCY2/CSF1/GADD45A/EP300/ERBB3/FLT1/RICTOR/NPTN/MDFIC/IGF1/IL15/ITGA5/KIT/GDF6/MAP3K4/MET/KITLG/MAP3K9/NRAS/PRKAG2/GPRC5B/PIK3CA/STRADB/PRKAA1/AKTIP/SSR1/TEK/TGFA/TGFB2/WNT1/YWHAB/PRR5L/NRP1/ACVR1/RPS6KA5/CDC25B	36
hsa-miR-148a-3p	GO:1901700	response to oxygen-containing compound	55/500	3.01689e-05	CDKN1B/TXNIP/ADCY2/PPARGC1A/COL4A1/PPARGC1B/DNMT1/SLC26A3/ABCA1/EGR3/UBR1/EP300/ESR1/SCAP/FOSB/ABL2/HHEX/IL15/INHBB/MAX/MET/MMP15/ASPH/NEUROD1/NPTX1/NRAS/ATP4B/SERPINE1/PRKAG2/PDE4D/PDK4/PIK3C2A/PIK3CA/ATP7A/MED1/STRADB/PRKAA1/DENND4C/PTEN/RPS6KB1/SOS1/KLF5/TEK/TGFB2/TNFRSF1B/UCP3/WNT1/WNT10B/YWHAB/CPEB4/PIK3R3/NCOA1/KLF4/HOMER1/AKAP7	55
hsa-miR-148a-3p	GO:0061138	morphogenesis of a branching epithelium	17/500	3.03725e-05	CSF1/ESR1/FOXF1/FLT1/DICER1/HHEX/HOXD13/IGF1/MET/NRARP/SIX4/DLL4/MED1/WNT1/NRP1/ACVR1/NOG	17
hsa-miR-148a-3p	GO:0022603	regulation of anatomical structure morphogenesis	38/500	3.0566e-05	CIT/CSF1/EP300/ESR1/FLT1/SULF1/DICER1/DDAH1/HHEX/HOXD13/KIT/LRP4/MAP1B/MET/NRARP/OTX2/SERPINE1/SIX4/BCL11A/POU3F2/DLL4/MED1/HIF1AN/RCC2/RTN4/PTEN/BAI3/PTPRD/PTPRM/ROBO1/ROBO2/ROCK1/TEK/TGFB2/NRP1/CDK5R1/NOG/KLF4	38
hsa-miR-148a-3p	GO:0043632	modification-dependent macromolecule catabolic process	28/500	3.31597e-05	UBE4B/ERLIN1/VPS37A/RNF217/UBR1/USP12/USP33/UBXN1/RLIM/FBXL19/USP47/UBA6/UBE2W/PTEN/HECW2/SKP1/UBE2D1/UBE2D3/WNT1/WNT10B/USP7/TBL1XR1/FBXO11/CUL5/USP48/USP32/ZNRF1/USP6	28
hsa-miR-148a-3p	GO:0006367	transcription initiation from RNA polymerase II promoter	17/500	3.45785e-05	CDK8/PPARGC1A/ESR1/ESRRG/GTF2H1/SERPINE1/MED1/CAND1/TGIF2/TAF4/TAF4B/TCF4/TFDP2/UBE2D1/UBE2D3/WNT10B/CCNT2	17
hsa-miR-148a-3p	GO:0006417	regulation of translation	19/500	3.76506e-05	SYNCRIP/UHMK1/DDX3X/AGO4/EP300/TNRC6B/FMR1/CNOT6L/LSM14A/AGO1/TNRC6A/CNOT7/EIF4E3/PTCD3/CNOT6/TNRC6C/RPS6KB1/FXR1/QKI	19
hsa-miR-148a-3p	GO:0031344	regulation of cell projection organization	23/500	4.10314e-05	CIT/EP300/GAP43/ABL2/NPTN/GPM6A/KIT/LRP4/MAP1B/GPRC5B/BCL11A/POU3F2/BRK1/RTN4/PTEN/PREX1/PTPRD/ROBO1/ROBO2/WNT1/NRP1/CDK5R1/WASL	23
hsa-miR-148a-3p	GO:0044257	cellular protein catabolic process	27/500	4.15413e-05	UBE4B/ERLIN1/VPS37A/RNF217/UBR1/RAB12/USP12/USP33/UBXN1/RLIM/FBXL19/USP47/UBA6/UBE2W/HECW2/SKP1/UBE2D1/UBE2D3/WNT1/USP7/TBL1XR1/FBXO11/CUL5/USP48/USP32/ZNRF1/USP6	27
hsa-miR-148a-3p	GO:0040012	regulation of locomotion	32/500	4.38656e-05	CSF1/S1PR1/EFNB2/FOXF1/FLT1/SULF1/RICTOR/ABL2/IGF1/ITGA5/JAG2/KIT/LAMA4/MET/MMP10/SERPINE1/DLL4/RCC2/RTN4/PTEN/ARRDC3/PTPRM/ROBO1/ROBO2/ROCK1/RPS6KB1/TEK/TGFB2/PRR5L/NRP1/NOG/KLF4	32
hsa-miR-148a-3p	GO:0009057	macromolecule catabolic process	49/500	4.39158e-05	CDKN1B/UBE4B/ERLIN1/VPS37A/RC3H1/RNF217/DDX6/PAPD4/DCP2/AGO4/UBR1/RAB12/USP12/USP33/TNRC6B/CNOT6L/AGO1/GTF2H1/CNOT7/LIN28B/LDLR/MDM4/CNOT4/UBXN1/RLIM/FBXL19/USP47/UBA6/UBE2W/PNRC2/PTEN/CNOT6/HECW2/TNRC6C/SKP1/TNFRSF1B/UBE2D1/UBE2D3/WNT1/WNT10B/USP7/TBL1XR1/FBXO11/CUL5/USP48/USP32/ZNRF1/USP6/DEDD	49
hsa-miR-148a-3p	GO:0051960	regulation of nervous system development	31/500	4.48015e-05	CIT/CNTN4/EP300/DICER1/ABL2/NPTN/DLL1/IGF1/KIT/GDF6/LRP4/MAP1B/MECP2/NEUROD1/GPRC5B/SIX4/BCL11A/POU3F2/DLL4/MED1/RTN4/PTEN/PREX1/PTPRD/ROBO1/ROBO2/TCF4/NCOA1/NRP1/CDK5R1/NOG	31
hsa-miR-148a-3p	GO:0016525	negative regulation of angiogenesis	9/500	4.59874e-05	SULF1/HHEX/SERPINE1/DLL4/BAI3/PTPRM/ROCK1/TEK/KLF4	9
hsa-miR-148a-3p	GO:0030163	protein catabolic process	34/500	4.72614e-05	CDKN1B/UBE4B/ERLIN1/VPS37A/RNF217/UBR1/RAB12/USP12/USP33/LDLR/MDM4/UBXN1/RLIM/FBXL19/USP47/UBA6/UBE2W/PTEN/HECW2/SKP1/TNFRSF1B/UBE2D1/UBE2D3/WNT1/WNT10B/USP7/TBL1XR1/FBXO11/CUL5/USP48/USP32/ZNRF1/USP6/DEDD	34
hsa-miR-148a-3p	GO:0045664	regulation of neuron differentiation	25/500	4.82511e-05	CIT/CNTN4/EP300/DICER1/ABL2/NPTN/DLL1/GDF6/LRP4/MAP1B/NEUROD1/GPRC5B/BCL11A/POU3F2/MED1/RTN4/PTEN/PREX1/PTPRD/ROBO1/ROBO2/TCF4/NCOA1/NRP1/CDK5R1	25
hsa-miR-148a-3p	GO:0030097	hemopoiesis	27/500	4.88667e-05	SH2B3/CEBPG/KLF6/CSF1/EPAS1/DLL1/HHEX/IL15/JAG2/KIT/KITLG/MITF/KMT2A/GLRX5/BCL11A/ATP7A/MED1/TET2/SNRK/CHD7/TEK/TGFB2/WNT1/WNT10B/PICALM/KLF4/MAFB	27
hsa-miR-148a-3p	GO:0071417	cellular response to organonitrogen compound	27/500	4.88667e-05	ADCY2/COL4A1/DNMT1/SLC26A3/EGR3/UBR1/INHBB/MAX/NRAS/PRKAG2/PDE4D/PDK4/PIK3C2A/PIK3CA/STRADB/PRKAA1/DENND4C/RPS6KB1/SOS1/KLF5/WNT1/WNT10B/YWHAB/CPEB4/PIK3R3/KLF4/AKAP7	27
hsa-miR-148a-3p	GO:0003006	developmental process involved in reproduction	28/500	4.93533e-05	BCL2L11/RXFP2/CSF1/RNF38/SLC26A3/ESR1/SULF1/ZFPM2/HOXD13/IGF1/INHBB/KIT/MAP3K4/KITLG/MED1/CHD7/PTEN/ROBO2/RPS6KB1/TAF4/TGFB2/NCOA1/ACVR1/DEDD/NOG/QKI/PCYT1B/CDC25B	28
hsa-miR-148a-3p	GO:0038095	Fc-epsilon receptor signaling pathway	16/500	5.01401e-05	CDKN1B/AGO4/ERBB3/TNRC6B/RICTOR/AGO1/TNRC6A/KIT/LCP2/KITLG/NRAS/PIK3CA/PTEN/TNRC6C/SOS1/YWHAB	16
hsa-miR-148a-3p	GO:0010638	positive regulation of organelle organization	21/500	5.02168e-05	BCL2L11/CDKN1B/CFL2/PPARGC1A/JDP2/JMY/DYNLL2/DNMT1/EP300/RICTOR/IGF1/JARID2/LMAN1/BRK1/RCC2/PTEN/TEK/TGFA/YWHAB/WASL/RPS6KA5	21
hsa-miR-148a-3p	GO:0048511	rhythmic process	17/500	5.04606e-05	PPARGC1A/DYRK1A/EGR3/ESR1/HLF/INHBB/KIT/PRKAA1/PTEN/ROBO2/TAF4/TGFB2/BHLHE41/NCOA1/HOMER1/PCYT1B/CLOCK	17
hsa-miR-148a-3p	GO:0051248	negative regulation of protein metabolic process	32/500	5.04742e-05	CDKN1B/SYNCRIP/GADD45A/DDX3X/DNMT1/AGO4/FMR1/AGO1/TNRC6A/GMFB/HHEX/INHBB/JARID2/MDM4/MECP2/ATP2B4/SERPINE1/UBXN1/PRKAG2/PDE4D/ERRFI1/PRNP/PTEN/TNRC6C/UBE2D1/WNT1/YWHAB/PRR5L/FXR1/DEDD/NOG/KLF4	32
hsa-miR-148a-3p	GO:0032870	cellular response to hormone stimulus	27/500	5.08712e-05	ADCY2/PPARGC1A/EGR3/ESR1/FOSB/INHBB/KIT/MAX/NRAS/PRKAG2/PDK4/PIK3C2A/PIK3CA/MED1/STRADB/PRKAA1/DENND4C/ROBO2/RPS6KB1/SOS1/UCP3/WNT1/WNT10B/YWHAB/PIK3R3/NCOA1/ACVR1	27
hsa-miR-148a-3p	GO:0045682	regulation of epidermis development	8/500	5.12313e-05	DLL1/MAFG/NAB1/ERRFI1/MED1/ROCK1/TGFB2/WNT10B	8
hsa-miR-148a-3p	GO:0009790	embryo development	48/500	5.56301e-05	BCL2L11/SH2B3/ZBTB18/COL2A1/E2F7/EP300/EPAS1/ACSL4/EPN2/FOXF1/FLT1/SULF1/DICER1/ZFPM2/RICTOR/DLL1/HHEX/HOXD13/NDST1/FOXK2/JAG2/KIT/LAMA4/LRP4/MAFG/MECP2/MEOX2/KITLG/KMT2A/NRARP/NEUROD1/OTX2/RAB14/SIX4/ATP7A/DLL4/MED1/CHD7/BRK1/KIAA1217/TGFB2/WNT1/NCOA1/CDK5R1/ACVR1/NOG/KLF4/MAFB	48
hsa-miR-148a-3p	GO:0051649	establishment of localization in cell	85/500	5.59921e-05	BCL2L11/TIMM23/ARFGEF1/TXNIP/UHMK1/CHMP4B/VPS37A/DYNLL2/AP1G1/ABCA1/RAB12/EP300/EPS15/LMTK2/TRAK1/FOXF1/ARL6IP1/AP4E1/SNAPIN/CADM1/FAM21C/ARFIP1/PCLO/PDIA3/MDFIC/HHEX/AGFG1/IGF1/INHBB/KIT/KPNA4/FAM21A/LCP2/LMAN1/MAP1B/MECP2/ASPH/PPP1R12A/NEUROD1/ATP2A2/NPTX1/SERPINE1/CYB5R4/PRKAG2/PDE4D/RAB14/PHAX/PIK3C2A/SLC38A2/MED1/CTSA/PPP1R10/STRADB/CHD7/FAM21B/TMEM165/SPIRE1/JPH3/ARHGAP21/PTPN14/ATXN1/XPO4/…	85
hsa-miR-148a-3p	GO:0006352	DNA-templated transcription, initiation	18/500	6.57512e-05	CDK8/PPARGC1A/ESR1/ESRRG/GTF2H1/SERPINE1/MED1/CAND1/NAT14/TGIF2/TAF4/TAF4B/TCF4/TFDP2/UBE2D1/UBE2D3/WNT10B/CCNT2	18
hsa-miR-148a-3p	GO:0051603	proteolysis involved in cellular protein catabolic process	28/500	7.80018e-05	UBE4B/ERLIN1/VPS37A/RNF217/UBR1/USP12/USP33/UBXN1/RLIM/FBXL19/USP47/UBA6/UBE2W/PTEN/HECW2/SKP1/UBE2D1/UBE2D3/WNT1/WNT10B/USP7/TBL1XR1/FBXO11/CUL5/USP48/USP32/ZNRF1/USP6	28
hsa-miR-148a-3p	GO:0022607	cellular component assembly	75/500	7.81793e-05	BCL2L11/CDKN1B/ARFGEF1/PPARGC1A/JMY/RC3H1/DDX3X/DDX6/ABCA1/S1PR1/EP300/EPS15/ATG14/DICER1/CADM1/CNOT6L/RICTOR/GAP43/LSM14A/SACS/ABL2/GPM6A/CNOT7/HAS3/ITGA5/KIT/LRP4/MAX/MDM4/MECP2/MITF/KMT2A/NAP1L1/OTX2/SIX4/PHAX/PIK3C2A/BCL11A/ATP7A/INO80/CEP192/PRKAA1/CAND1/BRK1/RCC2/PRNP/SPIRE1/PTEN/CNOT6/KCTD16/PREX1/PTPRD/ROBO2/ROCK1/MPP5/SLC2A1/SRPK2/KLF5/TCF4/TEK/TMSB4X/WNT1/WNT10B/YWHAB/SBF2/PICALM/RAB34/…	75
hsa-miR-148a-3p	GO:0051270	regulation of cellular component movement	32/500	7.86598e-05	CDKN1B/CSF1/DSC2/S1PR1/FOXF1/FLT1/SULF1/RICTOR/ABL2/IGF1/ITGA5/JAG2/KIT/LAMA4/MET/MMP10/ATP1A2/SERPINE1/PDE4D/DLL4/RCC2/RTN4/PTEN/PTPRM/ROCK1/RPS6KB1/TEK/TGFB2/PRR5L/NRP1/NOG/KLF4	32
hsa-miR-148a-3p	GO:0008104	protein localization	75/500	7.96171e-05	BCL2L11/TIMM23/ARFGEF1/TXNIP/RAB39B/UHMK1/CHMP4B/VPS37A/DYNLL2/AP1G1/ABCA1/RAB12/EP300/EPS15/FBN1/LMTK2/TRAK1/ARL6IP1/ZDHHC17/AP4E1/SNAPIN/CADM1/ZDHHC23/GAPVD1/ARFIP1/PDIA3/MDFIC/HHEX/IGF1/ARF4/KPNA4/LCP2/LRP4/LTBP1/MECP2/ASPH/TMED7/GOLT1B/RAB14/SLC26A4/SIX4/PHAX/MED1/CTSA/PPP1R10/STRADB/DENND4C/RCC2/SPIRE1/RALGAPB/PTPN14/XPO4/MPP5/AKTIP/TRAK2/SNX2/SSR1/STX3/TGFB2/TMSB4X/YWHAB/SH3TC2/SNX27/CANX/P…	75
hsa-miR-148a-3p	GO:0007423	sensory organ development	28/500	8.09596e-05	BCL2L11/CDKN1B/COL2A1/ADAMTS18/DICER1/SLC7A11/GPM6A/DLL1/IGF1/JAG2/MAF/MAX/MITF/NDP/NEUROD1/NHS/OTX2/SIX4/POU4F2/MED1/CHD7/PTPRM/TGFB2/WNT1/WNT10B/NOG/KLF4/MAFB	28
hsa-miR-148a-3p	GO:0006950	response to stress	122/500	8.21453e-05	BCL2L11/SH2B3/CDKN1B/RTN3/SYNCRIP/CEBPG/ARFGEF1/TXNIP/ADCY2/PPARGC1A/DNAJB4/HPS5/PPARGC1B/JMY/CSF1/E2F7/AP1G1/GADD45A/DDX3X/DYRK1A/ABCA1/AGO4/EP300/EPAS1/ERBB3/HSPA4L/ATG14/SCAP/FOXF1/TNRC6B/KDM6B/DICER1/ZFPM2/ZFYVE26/SLC7A11/CADM1/RICTOR/GAP43/LSM14A/AGO1/TNRC6A/GTF2H1/MDFIC/HHEX/HLA-A/HLA-DQB2/NDST1/IGF1/IL15/INHBB/ITGA5/ITGA9/ITPK1/ARF4/KIT/LCP2/LIPA/LMAN1/MAFG/MAX/MDM4/MECP2/MAP3K4/MET/KITLG/…	122
hsa-miR-148a-3p	GO:0043543	protein acylation	15/500	8.28158e-05	PPARGC1A/KAT7/ESCO1/EP300/JADE2/ZDHHC17/ZDHHC23/MECP2/KMT2A/PHF20/ZDHHC7/BRPF1/NAA15/NCOA1/RPS6KA5	15
hsa-miR-148a-3p	GO:0033043	regulation of organelle organization	36/500	8.62217e-05	BCL2L11/CDKN1B/ARFGEF1/CFL2/PPARGC1A/CIT/JDP2/JMY/DYNLL2/DNMT1/S1PR1/EP300/CNOT6L/RICTOR/ABL2/IGF1/JARID2/LMAN1/MECP2/KMT2A/BRK1/RCC2/PTEN/CNOT6/PREX1/ROCK1/SYT4/TEK/TGFA/TMSB4X/UBE2D1/YWHAB/CAV2/CDK5R1/WASL/RPS6KA5	36
hsa-miR-148a-3p	GO:0050767	regulation of neurogenesis	28/500	8.71795e-05	CIT/CNTN4/EP300/DICER1/ABL2/NPTN/DLL1/KIT/GDF6/LRP4/MAP1B/NEUROD1/GPRC5B/BCL11A/POU3F2/DLL4/MED1/RTN4/PTEN/PREX1/PTPRD/ROBO1/ROBO2/TCF4/NCOA1/NRP1/CDK5R1/NOG	28
hsa-miR-148a-3p	GO:0050678	regulation of epithelial cell proliferation	18/500	9.16796e-05	CDKN1B/EFNB2/EGR3/SULF1/RICTOR/IGF1/NRARP/MED1/PTEN/PTPRM/ROBO1/TEK/TGFA/TGFB2/WNT10B/CAV2/NRP1/NOG	18
hsa-miR-148a-3p	GO:0030155	regulation of cell adhesion	21/500	9.44079e-05	CSF1/S1PR1/ERBB3/FOXF1/ABL2/DLL1/ITGA5/JAG2/LAMA4/NRARP/PPP1R12A/SERPINE1/PPP1CB/RCC2/PTEN/ROCK1/TEK/TGFB2/WNT1/CYTH3/KLF4	21
hsa-miR-148a-3p	GO:0040007	growth	42/500	9.51314e-05	BCL2L11/CDKN1B/CSF1/DDX3X/S1PR1/EP300/C3orf58/ESR1/ACSL4/DICER1/CADM1/SGMS1/GAP43/HHEX/HOXD13/IGF1/INHBB/GDF6/LRP4/MAP1B/MEX3C/PDE4D/SIX4/PIK3CA/BCL11A/POU3F2/POU4F2/INO80/MED1/USP47/CHD7/RTN4/PTEN/ROBO1/RPS6KB1/BMP3/SMARCA2/TGFB2/WNT10B/NRP1/CDK5R1/NOG	42
hsa-miR-148a-3p	GO:0050673	epithelial cell proliferation	20/500	0.000100129	CDKN1B/EFNB2/EGR3/ESR1/SULF1/RICTOR/IGF1/KIT/NRARP/MED1/PTEN/PTPRM/ROBO1/TEK/TGFA/TGFB2/WNT10B/CAV2/NRP1/NOG	20
hsa-miR-148a-3p	GO:0002042	cell migration involved in sprouting angiogenesis	6/500	0.000115471	EFNB2/EGR3/DLL4/ROBO1/NRP1/KLF4	6
hsa-miR-148a-3p	GO:0051641	cellular localization	92/500	0.000116194	BCL2L11/TIMM23/ARFGEF1/TXNIP/UHMK1/CHMP4B/VPS37A/DYNLL2/AP1G1/ABCA1/RAB12/EP300/EPS15/LMTK2/TRAK1/FOXF1/ARL6IP1/AP4E1/SNAPIN/CADM1/FAM21C/ZDHHC23/ARFIP1/PCLO/PDIA3/MDFIC/HHEX/AGFG1/IGF1/INHBB/KIT/KPNA4/FAM21A/LCP2/LMAN1/LRP4/MAP1B/MECP2/ASPH/PPP1R12A/NEUROD1/ATP2A2/NPTX1/SERPINE1/CYB5R4/PRKAG2/PDE4D/RAB14/PHAX/PIK3C2A/SLC38A2/MED1/CTSA/PPP1R10/STRADB/CHD7/DENND4C/FAM21B/TMEM165/RCC2/SPIRE1/RALGAP…	92
hsa-miR-148a-3p	GO:0051049	regulation of transport	54/500	0.000117442	BCL2L11/PPARGC1A/CLCN3/CLCN6/UHMK1/DYNLL2/SIK1/DMPK/ABCA1/EP300/ERBB3/ACSL4/FOXF1/CADM1/GAPVD1/ABL2/ARFIP1/PCLO/MDFIC/IGF1/INHBB/MAP1B/MET/KMT2A/ASPH/PPP1R12A/NEUROD1/ATP2B4/SERPINE1/PRKAG2/PDE4D/MED1/PRKAA1/CHD7/PTEN/JPH3/PTPN14/RPS6KB1/XPO4/SLC2A1/SYT4/TGFB2/YWHAB/KCNAB1/SH3TC2/PICALM/DYRK2/NRP1/CDK5R1/WASL/USP6/HOMER1/AKAP7/KIAA0226	54
hsa-miR-148a-3p	GO:0031346	positive regulation of cell projection organization	15/500	0.000121848	EP300/ABL2/NPTN/GPM6A/KIT/MAP1B/GPRC5B/BCL11A/BRK1/PTPRD/ROBO1/ROBO2/WNT1/NRP1/WASL	15
hsa-miR-148a-3p	GO:0097285	cell-type specific apoptotic process	24/500	0.000122647	BCL2L11/PPARGC1A/DMPK/ERBB3/IGF1/JAG2/GDF6/MAX/MECP2/KITLG/NEUROD1/NRAS/SERPINE1/SIX4/PIK3CA/ATP7A/PTEN/ROCK1/SRPK2/TEK/TGFB2/CPEB4/NRP1/CDK5R1	24
hsa-miR-148a-3p	GO:0038093	Fc receptor signaling pathway	18/500	0.000126234	CDKN1B/AGO4/ERBB3/TNRC6B/RICTOR/AGO1/TNRC6A/KIT/LCP2/KITLG/NRAS/PIK3CA/BRK1/PTEN/TNRC6C/SOS1/YWHAB/WASL	18
hsa-miR-148a-3p	GO:0016197	endosomal transport	14/500	0.000128054	CHMP4B/VPS37A/ABCA1/RAB12/EPS15/LMTK2/TRAK1/FAM21C/FAM21A/RAB14/FAM21B/AKTIP/SNX27/PICALM	14
hsa-miR-148a-3p	GO:0014812	muscle cell migration	7/500	0.000132415	IGF1/MET/SERPINE1/SIX4/ROCK1/RPS6KB1/NRP1	7
hsa-miR-148a-3p	GO:0008037	cell recognition	11/500	0.000133998	DYNLL2/CNTN4/CADM1/GAP43/RTN4/ROBO1/ROBO2/NRP1/CDK5R1/CCT6A/UBAP2L	11
hsa-miR-148a-3p	GO:0070997	neuron death	17/500	0.000135483	BCL2L11/PPARGC1A/ERBB3/MAX/MECP2/MEOX2/NRAS/SIX4/PIK3CA/ATP7A/ROCK1/SRPK2/TGFB2/CPEB4/NRP1/CDK5R1/MAGI1	17
hsa-miR-148a-3p	GO:0007519	skeletal muscle tissue development	14/500	0.000136881	ZBTB18/EP300/HLF/MEOX2/MET/SIX4/HIF1AN/RPS6KB1/KLF5/WNT10B/CAV2/ACVR1/DNER/HOMER1	14
hsa-miR-148a-3p	GO:0007179	transforming growth factor beta receptor signaling pathway	15/500	0.000138011	CDK8/FBN1/LTBP1/SERPINE1/NLK/PPP1CB/TGIF2/TFDP2/TGFB2/UBE2D1/UBE2D3/WNT1/CAV2/ACVR1/CCNT2	15
hsa-miR-148a-3p	GO:0014037	Schwann cell differentiation	6/500	0.000141018	ERBB3/DICER1/NAB1/POU3F2/MPP5/SH3TC2	6
hsa-miR-148a-3p	GO:0048870	cell motility	49/500	0.000153982	JMY/CSF1/S1PR1/EFNB2/EGR3/FOXF1/USP33/FLT1/SULF1/RBFOX2/SLC7A11/RICTOR/ABL2/GPM6A/IGF1/ITGA5/ITGA9/JAG2/ARF4/KIT/LAMA4/MET/KITLG/MMP10/NRAS/SERPINE1/PDE4D/SIX4/PIK3CA/POU3F2/DLL4/BRK1/RCC2/RTN4/PTEN/PTPRM/ROBO1/ROCK1/RPS6KB1/SOS1/TEK/TGFB2/PRR5L/NRP1/CDK5R1/ACVR1/NOG/DNER/KLF4	49
hsa-miR-148a-3p	GO:0071702	organic substance transport	85/500	0.000159539	TIMM23/ATP8A1/ARFGEF1/TXNIP/OSBPL11/RAB39B/UHMK1/CHMP4B/VPS37A/AP1G1/ABCA1/RAB12/EP300/EPS15/ACSL4/ABCB7/LMTK2/TRAK1/ARL6IP1/ATP11A/FMR1/ZDHHC17/AP4E1/ABCB10/SNAPIN/SLC7A11/CADM1/GAPVD1/ARFIP1/PCLO/PDIA3/MDFIC/HHEX/AGFG1/IGF1/INHBB/ARF4/KPNA4/LCP2/LDLR/MECP2/MET/ASPH/NEUROD1/TMED7/GOLT1B/CYB5R4/PRKAG2/RAB14/PHAX/SLC38A2/MED1/CTSA/PPP1R10/STRADB/PRKAA1/CHD7/DENND4C/SPIRE1/PTPN14/RPS6KB1/XPO4/AKTIP…	85
hsa-miR-148a-3p	GO:1901575	organic substance catabolic process	86/500	0.000160089	CDKN1B/UBE4B/ARFGEF1/ERLIN1/FUT9/PPARGC1A/PNPLA6/RALBP1/VPS37A/RC3H1/LIPI/RNF217/DDX3X/DDX6/PAPD4/DCP2/S1PR1/AGO4/UBR1/RAB12/USP12/USP33/TNRC6B/DDHD2/DDAH1/CNOT6L/RICTOR/GAPVD1/AGO1/GTF2H1/CNOT7/AGFG1/IGF1/LIN28B/LDLR/LIPA/MDM4/CNOT4/NRAS/UBXN1/RLIM/NT5C3A/PRKAG2/PDE4D/PDE7A/RAB14/ERRFI1/INO80/FBXL19/TET2/PPP1CB/USP47/ARL8B/UBA6/UBE2W/PRKAA1/PNRC2/DENND4C/RCC2/RALGAPB/PTEN/CNOT6/HECW2/PREX1/TNRC6…	86
hsa-miR-148a-3p	GO:0016477	cell migration	46/500	0.000167923	CSF1/S1PR1/EFNB2/EGR3/FOXF1/USP33/FLT1/SULF1/RBFOX2/SLC7A11/RICTOR/GPM6A/IGF1/ITGA5/ITGA9/JAG2/ARF4/KIT/LAMA4/MET/KITLG/MMP10/NRAS/SERPINE1/PDE4D/SIX4/PIK3CA/POU3F2/DLL4/RCC2/RTN4/PTEN/PTPRM/ROBO1/ROCK1/RPS6KB1/SOS1/TEK/TGFB2/PRR5L/NRP1/CDK5R1/ACVR1/NOG/DNER/KLF4	46
hsa-miR-148a-3p	GO:0009967	positive regulation of signal transduction	47/500	0.000172581	BCL2L11/CSF1/GADD45A/ERBB3/ESR1/FLT1/SULF1/ZDHHC17/RICTOR/LSM14A/NPTN/DLL1/PDIA3/MDFIC/HHEX/IGF1/IL15/INHBB/ITGA5/KIT/GDF6/MAP3K4/MET/KITLG/MAP3K9/NRARP/NRAS/ITSN2/GOLT1B/GPRC5B/MED1/PRKAA1/TMEM9B/PTEN/ARRDC3/MIER1/SOS1/SOS2/TEK/TGFA/TGFB2/WNT1/WNT10B/PRR5L/CAV2/ACVR1/HOMER1	47
hsa-miR-148a-3p	GO:0045927	positive regulation of growth	14/500	0.000177669	CSF1/DDX3X/EP300/ACSL4/MAP1B/BCL11A/POU3F2/INO80/USP47/CHD7/RPS6KB1/TGFB2/WNT10B/NRP1	14
hsa-miR-148a-3p	GO:0043069	negative regulation of programmed cell death	35/500	0.000191194	CDKN1B/PPARGC1A/RXFP2/DDX3X/EGR3/ERBB3/IGF1/ITGA5/ARF4/KIT/MDM4/MECP2/MET/KITLG/MITF/NEUROD1/NRAS/SERPINE1/PDK4/SIX4/PIK3CA/ATP7A/MED1/USP47/PRKAA1/PRNP/PTEN/ROCK1/RPS6KB1/TEK/TGFA/WNT1/NAA15/CPEB4/NRP1	35
hsa-miR-148a-3p	GO:0048732	gland development	19/500	0.000197853	BCL2L11/CSF1/ELF5/ESR1/FOXF1/HHEX/HOXD13/IGF1/ATP7A/POU3F2/MED1/PTEN/ROBO1/TGFA/TGFB2/NCOA1/NRP1/CCKBR/NOG	19
hsa-miR-148a-3p	GO:0000289	nuclear-transcribed mRNA poly(A) tail shortening	6/500	0.000205432	TNRC6B/CNOT6L/CNOT7/CNOT4/CNOT6/TNRC6C	6
hsa-miR-148a-3p	GO:0051057	positive regulation of small GTPase mediated signal transduction	6/500	0.000205432	CSF1/IGF1/KITLG/NRAS/SOS1/SOS2	6
hsa-miR-148a-3p	GO:0009605	response to external stimulus	76/500	0.000214385	BCL2L11/TXNIP/PPARGC1A/RALBP1/CLCN6/COL2A1/COL4A1/COL6A3/CNTN4/AP1G1/GADD45A/DDX3X/ABCA1/S1PR1/EFNB2/EGR3/ALCAM/ACSL4/ATG14/FOXF1/USP33/FLT1/ARHGEF12/DICER1/FOSB/GAP43/LSM14A/ABL2/TNRC6A/HLA-A/IL15/INHBB/ITGA5/ITGA9/KIT/LDLR/LRP2/MAX/MECP2/MET/ATP1A2/NRAS/ATP4B/OTX2/SERPINE1/PDE4D/PDK4/GPRC5B/POU4F2/MED1/PRKAA1/PRNP/RGMA/PTEN/PTPRM/ROBO1/ROBO2/ROCK1/RPS6KB1/SLC2A1/SOS1/SOS2/TEK/TGFB2/TNFRSF1B/UCP…	76
hsa-miR-148a-3p	GO:0030855	epithelial cell differentiation	29/500	0.00021602	TXNIP/COL4A1/E2F7/S1PR1/ELF5/ESR1/FOXF1/DICER1/SLC7A11/DLL1/HHEX/IGF1/JAG2/KIT/KRT3/MAF/MAFG/KITLG/MITF/NEUROD1/PDE4D/ERRFI1/MED1/ROCK1/WNT1/WNT10B/NRP1/ACVR1/KLF4	29
hsa-miR-148a-3p	GO:0002768	immune response-regulating cell surface receptor signaling pathway	22/500	0.00021741	CDKN1B/RC3H1/AGO4/ERBB3/TNRC6B/RICTOR/AGO1/TNRC6A/HLA-DQB2/KIT/LCP2/KITLG/NRAS/PDE4D/PIK3CA/BRK1/PRNP/PTEN/TNRC6C/SOS1/YWHAB/WASL	22
hsa-miR-148a-3p	GO:0071407	cellular response to organic cyclic compound	17/500	0.000218517	CDKN1B/SLC26A3/ABCA1/EGR3/EP300/ESR1/FOXF1/DICER1/IL15/LIN28B/PDE4D/MED1/KLF5/WNT10B/ACVR1/KLF4/AKAP7	17
hsa-miR-148a-3p	GO:0044255	cellular lipid metabolic process	43/500	0.000218634	PTGES3/PPARGC1A/PNPLA6/PPARGC1B/SIK1/ABCA1/ACSL4/SCAP/CERS6/SGMS1/ITGB8/KIT/LDLR/LRP2/MECP2/NFYA/ST8SIA3/PRKAG2/PDK4/PIGA/PIK3C2A/PIK3CA/PI4KA/MED1/CTSA/PPP1CB/SPTLC3/PRKAA1/GPCPD1/PTEN/ABCD3/MTMR14/UCP3/TBL1XR1/CHD9/PIK3R3/NCOA1/MTMR1/SYNJ1/MTMR6/PLAA/QKI/PCYT1B	43
hsa-miR-148a-3p	GO:0042327	positive regulation of phosphorylation	37/500	0.000219104	ADCY2/PPARGC1B/CSF1/GADD45A/EP300/ERBB3/FLT1/RICTOR/NPTN/MDFIC/IGF1/IL15/ITGA5/KIT/GDF6/MAP3K4/MET/KITLG/MAP3K9/NRAS/PRKAG2/GPRC5B/PIK3CA/STRADB/PRKAA1/AKTIP/SSR1/TEK/TGFA/TGFB2/WNT1/YWHAB/PRR5L/NRP1/ACVR1/RPS6KA5/CDC25B	37
hsa-miR-148a-3p	GO:0010562	positive regulation of phosphorus metabolic process	40/500	0.000225195	ADCY2/PPARGC1A/RXFP2/PPARGC1B/CSF1/GADD45A/ABCA1/EP300/ERBB3/FLT1/RICTOR/NPTN/MDFIC/IGF1/IL15/ITGA5/KIT/GDF6/MAP3K4/MET/KITLG/MAP3K9/NRAS/PRKAG2/GPRC5B/PIK3CA/STRADB/PRKAA1/AKTIP/SSR1/TEK/TGFA/TGFB2/WNT1/YWHAB/PRR5L/NRP1/ACVR1/RPS6KA5/CDC25B	40
hsa-miR-148a-3p	GO:0045937	positive regulation of phosphate metabolic process	40/500	0.000225195	ADCY2/PPARGC1A/RXFP2/PPARGC1B/CSF1/GADD45A/ABCA1/EP300/ERBB3/FLT1/RICTOR/NPTN/MDFIC/IGF1/IL15/ITGA5/KIT/GDF6/MAP3K4/MET/KITLG/MAP3K9/NRAS/PRKAG2/GPRC5B/PIK3CA/STRADB/PRKAA1/AKTIP/SSR1/TEK/TGFA/TGFB2/WNT1/YWHAB/PRR5L/NRP1/ACVR1/RPS6KA5/CDC25B	40
hsa-miR-148a-3p	GO:0051726	regulation of cell cycle	38/500	0.000238206	BCL2L11/CDKN1B/STAG2/UHMK1/JMY/E2F7/SIK1/GADD45A/DDX3X/EP300/DICER1/GTF2H1/HHEX/IGF1/MDM4/MNT/NEUROD1/PRKAG2/INO80/MED1/USP47/STRADB/PRKAA1/RCC2/PRNP/PTEN/RPS6KB1/SRPK2/TGFA/TGFB2/UBE2D1/WNT10B/CUL5/SESN2/CAV2/CDK5R1/CCNT2/CDC25B	38
hsa-miR-148a-3p	GO:0006629	lipid metabolic process	54/500	0.000241291	PTGES3/PPARGC1A/PNPLA6/PIK3IP1/PPARGC1B/LIPI/SIK1/ABCA1/ESR1/ACSL4/GPR116/SCAP/FLT1/DDHD2/CERS6/SGMS1/ITGB8/KIT/LBR/LDLR/LIPA/LRP2/MECP2/NFYA/ST8SIA3/PRKAG2/PDK4/PIGA/PIK3C2A/PIK3CA/PI4KA/MED1/CTSA/PPP1CB/SPTLC3/PRKAA1/GPCPD1/PTEN/ABCD3/MTMR14/TEK/UCP3/WNT10B/TBL1XR1/CHD9/PIK3R3/NCOA1/MTMR1/SYNJ1/CCKBR/MTMR6/PLAA/QKI/PCYT1B	54
hsa-miR-148a-3p	GO:0060548	negative regulation of cell death	36/500	0.00024232	CDKN1B/PPARGC1A/RXFP2/DDX3X/EGR3/ERBB3/ZFPM2/IGF1/ITGA5/ARF4/KIT/MDM4/MECP2/MET/KITLG/MITF/NEUROD1/NRAS/SERPINE1/PDK4/SIX4/PIK3CA/ATP7A/MED1/USP47/PRKAA1/PRNP/PTEN/ROCK1/RPS6KB1/TEK/TGFA/WNT1/NAA15/CPEB4/NRP1	36
hsa-miR-148a-3p	GO:0009725	response to hormone	37/500	0.00024394	CDKN1B/TXNIP/ADCY2/PPARGC1A/PPARGC1B/EGR3/EP300/ESR1/SCAP/FOSB/HHEX/INHBB/KIT/MAX/MMP15/NRAS/PRKAG2/PDK4/PIK3C2A/PIK3CA/MED1/STRADB/PRKAA1/DENND4C/PTEN/ROBO2/RPS6KB1/SOS1/TEK/TGFB2/UCP3/WNT1/WNT10B/YWHAB/PIK3R3/NCOA1/ACVR1	37
hsa-miR-148a-3p	GO:0051056	regulation of small GTPase mediated signal transduction	24/500	0.000247193	ARFGEF1/RALBP1/CSF1/ABCA1/S1PR1/ARHGEF12/RICTOR/GAPVD1/AGFG1/IGF1/KITLG/NRAS/FAM13B/ERRFI1/DENND4C/RALGAPB/ARHGAP20/PREX1/SOS1/SOS2/SBF2/STARD13/CYTH3/ARHGEF17	24
hsa-miR-148a-3p	GO:0043583	ear development	15/500	0.000249907	BCL2L11/CDKN1B/COL2A1/DICER1/DLL1/IGF1/JAG2/MAF/NEUROD1/OTX2/SIX4/CHD7/WNT1/NOG/MAFB	15
hsa-miR-148a-3p	GO:0000288	nuclear-transcribed mRNA catabolic process, deadenylation-dependent decay	8/500	0.000250844	DDX6/DCP2/TNRC6B/CNOT6L/CNOT7/CNOT4/CNOT6/TNRC6C	8
hsa-miR-148a-3p	GO:0007155	cell adhesion	47/500	0.000254416	BCL2L11/COL2A1/COL6A3/CSF1/CNTN4/DSC2/S1PR1/EFNB2/EMR1/ERBB3/ALCAM/ITGA11/FOXF1/SLC7A11/CADM1/ABL2/NPTN/DLL1/ITGA5/ITGA9/ITGB8/JAG2/KIT/LAMA4/KITLG/NRARP/PPP1R12A/ATP2A2/ATP4B/SERPINE1/PPP1CB/RCC2/PTEN/PTPRD/PTPRM/ROBO1/ROBO2/ROCK1/TEK/TGFB2/WNT1/ADAM23/NRP1/CDK5R1/MAGI1/CYTH3/KLF4	47
hsa-miR-148a-3p	GO:0048568	embryonic organ development	24/500	0.000256598	SH2B3/COL2A1/E2F7/EPAS1/EPN2/FOXF1/ZFPM2/DLL1/HHEX/NDST1/KIT/KITLG/KMT2A/NEUROD1/OTX2/SIX4/MED1/CHD7/TGFB2/WNT1/NCOA1/ACVR1/NOG/MAFB	24
hsa-miR-148a-3p	GO:0050770	regulation of axonogenesis	11/500	0.000259047	EP300/LRP4/MAP1B/BCL11A/POU3F2/RTN4/PTEN/ROBO1/ROBO2/NRP1/CDK5R1	11
hsa-miR-148a-3p	GO:0023056	positive regulation of signaling	48/500	0.000270559	BCL2L11/CSF1/GADD45A/ERBB3/ESR1/FLT1/SULF1/ZDHHC17/RICTOR/LSM14A/NPTN/DLL1/PDIA3/MDFIC/HHEX/IGF1/IL15/INHBB/ITGA5/KIT/GDF6/MECP2/MAP3K4/MET/KITLG/MAP3K9/NRARP/NRAS/ITSN2/GOLT1B/GPRC5B/MED1/PRKAA1/TMEM9B/PTEN/ARRDC3/MIER1/SOS1/SOS2/TEK/TGFA/TGFB2/WNT1/WNT10B/PRR5L/CAV2/ACVR1/HOMER1	48
hsa-miR-148a-3p	GO:2000145	regulation of cell motility	28/500	0.000273973	CSF1/S1PR1/FOXF1/FLT1/SULF1/RICTOR/ABL2/IGF1/ITGA5/JAG2/KIT/LAMA4/MET/MMP10/SERPINE1/DLL4/RCC2/RTN4/PTEN/PTPRM/ROCK1/RPS6KB1/TEK/TGFB2/PRR5L/NRP1/NOG/KLF4	28
hsa-miR-148a-3p	GO:0022610	biological adhesion	47/500	0.000278163	BCL2L11/COL2A1/COL6A3/CSF1/CNTN4/DSC2/S1PR1/EFNB2/EMR1/ERBB3/ALCAM/ITGA11/FOXF1/SLC7A11/CADM1/ABL2/NPTN/DLL1/ITGA5/ITGA9/ITGB8/JAG2/KIT/LAMA4/KITLG/NRARP/PPP1R12A/ATP2A2/ATP4B/SERPINE1/PPP1CB/RCC2/PTEN/PTPRD/PTPRM/ROBO1/ROBO2/ROCK1/TEK/TGFB2/WNT1/ADAM23/NRP1/CDK5R1/MAGI1/CYTH3/KLF4	47
hsa-miR-148a-3p	GO:0050680	negative regulation of epithelial cell proliferation	10/500	0.000279111	CDKN1B/EFNB2/SULF1/MED1/PTEN/PTPRM/ROBO1/TGFB2/WNT10B/CAV2	10
hsa-miR-148a-3p	GO:0043085	positive regulation of catalytic activity	46/500	0.000285493	BCL2L11/CDKN1B/ADCY2/RALBP1/PPARGC1B/CSF1/GADD45A/DDX3X/S1PR1/ERBB3/ESR1/FLT1/ABL2/GMFB/MDFIC/ARF4/KIT/MAP3K4/MET/KITLG/MAP3K9/MMP15/ASPH/NRAS/PRKAG2/GPRC5B/ATP7A/ERRFI1/CTSA/STRADB/PRKAA1/RALGAPB/PTEN/ARRDC3/PREX1/ROBO1/SKP1/SOS1/SSR1/TEK/TGFA/TGFB2/UBE2D1/YWHAB/PLAA/CDC25B	46
hsa-miR-148a-3p	GO:0051094	positive regulation of developmental process	39/500	0.000291797	PPARGC1A/PPARGC1B/CSF1/EFNB2/EP300/FLT1/DICER1/ZFPM2/DDAH1/NPTN/IGF1/IL15/KIT/GDF6/MAP1B/MECP2/KITLG/NEUROD1/OTX2/SERPINE1/GPRC5B/SIX4/BCL11A/POU4F2/MED1/HIF1AN/PTPRD/ROBO1/ROBO2/RPS6KB1/TCF4/TEK/TGFB2/WNT1/WNT10B/NCOA1/NRP1/ACVR1/NOG	39
hsa-miR-148a-3p	GO:0032970	regulation of actin filament-based process	18/500	0.000293388	ARFGEF1/CFL2/CIT/JMY/DSC2/S1PR1/EP300/RICTOR/ABL2/ATP1A2/PDE4D/BRK1/PREX1/ROCK1/TEK/TMSB4X/CDK5R1/WASL	18
hsa-miR-148a-3p	GO:0010647	positive regulation of cell communication	48/500	0.000295278	BCL2L11/CSF1/GADD45A/ERBB3/ESR1/FLT1/SULF1/ZDHHC17/RICTOR/LSM14A/NPTN/DLL1/PDIA3/MDFIC/HHEX/IGF1/IL15/INHBB/ITGA5/KIT/GDF6/MECP2/MAP3K4/MET/KITLG/MAP3K9/NRARP/NRAS/ITSN2/GOLT1B/GPRC5B/MED1/PRKAA1/TMEM9B/PTEN/ARRDC3/MIER1/SOS1/SOS2/TEK/TGFA/TGFB2/WNT1/WNT10B/PRR5L/CAV2/ACVR1/HOMER1	48
hsa-miR-148a-3p	GO:0006661	phosphatidylinositol biosynthetic process	10/500	0.000304066	PIGA/PIK3C2A/PIK3CA/PI4KA/PTEN/MTMR14/PIK3R3/MTMR1/SYNJ1/MTMR6	10
hsa-miR-148a-3p	GO:0007178	transmembrane receptor protein serine/threonine kinase signaling pathway	19/500	0.000312638	CDK8/FBN1/SULF1/INHBB/GDF6/LTBP1/SERPINE1/NLK/PPP1CB/TGIF2/TFDP2/TGFB2/UBE2D1/UBE2D3/WNT1/CAV2/ACVR1/CCNT2/NOG	19
hsa-miR-148a-3p	GO:0035295	tube development	26/500	0.000315481	BCL2L11/CSF1/EP300/EPAS1/ESR1/FOXF1/FLT1/DICER1/ZFPM2/DLL1/HHEX/IGF1/LIPA/MET/NRARP/ATP7A/ERRFI1/DLL4/MED1/CHD7/ROBO1/ROBO2/WNT1/NRP1/ACVR1/NOG	26
hsa-miR-148a-3p	GO:0044085	cellular component biogenesis	77/500	0.000324584	BCL2L11/CDKN1B/ARFGEF1/PPARGC1A/JMY/RC3H1/DDX3X/DDX6/ABCA1/S1PR1/EP300/EPS15/ATG14/DICER1/CADM1/CNOT6L/RICTOR/GAP43/LSM14A/SACS/ABL2/GPM6A/CNOT7/HAS3/ITGA5/KIT/LRP4/MAX/MDM4/MECP2/MITF/KMT2A/NAP1L1/OTX2/SIX4/PHAX/PIK3C2A/BCL11A/ATP7A/INO80/CEP192/PRKAA1/CHD7/CAND1/BRK1/RCC2/PRNP/SPIRE1/PTEN/CNOT6/KCTD16/PREX1/PTPRD/ROBO2/ROCK1/MPP5/SLC2A1/SRPK2/KLF5/TCF4/TEK/TMSB4X/WNT1/WNT10B/YWHAB/SBF2/PICALM/R…	77
hsa-miR-148a-3p	GO:0043523	regulation of neuron apoptotic process	14/500	0.000328175	BCL2L11/PPARGC1A/ERBB3/MECP2/NRAS/SIX4/PIK3CA/ATP7A/ROCK1/SRPK2/TGFB2/CPEB4/NRP1/CDK5R1	14
hsa-miR-148a-3p	GO:0050790	regulation of catalytic activity	71/500	0.000334414	BCL2L11/CDKN1B/ARFGEF1/ADCY2/RALBP1/PIK3IP1/PPARGC1B/CSF1/GADD45A/DDX3X/DMPK/S1PR1/ERBB3/ESR1/LMTK2/PPP6R1/FLT1/RICTOR/GAPVD1/ABL2/GMFB/GTF2H1/MDFIC/HHEX/AGFG1/ARF4/KIT/MAP3K4/MET/KITLG/MAP3K9/MMP15/ASPH/PPP1R12A/NRAS/SERPINE1/PRKAG2/GPRC5B/ATP7A/ERRFI1/CTSA/USP47/CEP192/STRADB/PRKAA1/DENND4C/CAND1/RCC2/RALGAPB/PTEN/ARRDC3/PREX1/ROBO1/SKP1/SOS1/SSR1/TEK/TGFA/TGFB2/UBE2D1/YWHAB/SBF2/CDK5R1/CCKBR/W…	71
hsa-miR-148a-3p	GO:0061383	trabecula morphogenesis	6/500	0.000343196	PPARGC1B/S1PR1/DLL4/MED1/TEK/WNT10B	6
hsa-miR-148a-3p	GO:0032535	regulation of cellular component size	16/500	0.000359057	ARFGEF1/CFL2/CIT/JMY/EP300/RICTOR/MAP1B/BCL11A/BRK1/RTN4/PTEN/PREX1/TMSB4X/NRP1/CDK5R1/WASL	16
hsa-miR-148a-3p	GO:0051402	neuron apoptotic process	15/500	0.000368663	BCL2L11/PPARGC1A/ERBB3/MAX/MECP2/NRAS/SIX4/PIK3CA/ATP7A/ROCK1/SRPK2/TGFB2/CPEB4/NRP1/CDK5R1	15
hsa-miR-148a-3p	GO:0032269	negative regulation of cellular protein metabolic process	27/500	0.000370819	CDKN1B/SYNCRIP/GADD45A/DDX3X/DNMT1/AGO4/FMR1/AGO1/TNRC6A/GMFB/HHEX/JARID2/MECP2/ATP2B4/UBXN1/PRKAG2/PDE4D/ERRFI1/PRNP/PTEN/TNRC6C/UBE2D1/WNT1/YWHAB/PRR5L/FXR1/NOG	27
hsa-miR-148a-3p	GO:0002376	immune system process	84/500	0.000372376	BCL2L11/SH2B3/CDKN1B/SYNCRIP/CEBPG/TXNIP/ADCY2/KLF6/PPARGC1B/DYNLL2/CSF1/RC3H1/AP1G1/DDX3X/S1PR1/AGO4/EP300/EPAS1/ERBB3/FOXF1/TNRC6B/FLT1/DICER1/RBFOX2/SLC7A11/CADM1/RICTOR/LSM14A/AGO1/TNRC6A/DLL1/PDIA3/HHEX/HLA-A/HLA-DQB2/IGF1/IL15/ITGA5/ITGA9/JAG2/JARID2/KIT/LCP2/KITLG/MITF/KMT2A/NRARP/NRAS/SERPINE1/GLRX5/PDE4D/GPRC5B/SIX4/PIK3CA/BCL11A/ATP7A/MED1/TET2/SNRK/CHD7/BRK1/PRNP/PTEN/PREX1/TNRC6C/ROCK…	84
hsa-miR-148a-3p	GO:0045787	positive regulation of cell cycle	11/500	0.000378874	BCL2L11/IGF1/MED1/RCC2/PTEN/RPS6KB1/SRPK2/TGFA/TGFB2/WNT10B/CDC25B	11
hsa-miR-148a-3p	GO:0060284	regulation of cell development	31/500	0.000381664	CIT/CNTN4/EP300/DICER1/ABL2/NPTN/DLL1/KIT/GDF6/LRP4/MAP1B/NEUROD1/GPRC5B/BCL11A/POU3F2/DLL4/MED1/HIF1AN/RCC2/RTN4/PTEN/PREX1/PTPRD/ROBO1/ROBO2/TCF4/TGFB2/NCOA1/NRP1/CDK5R1/NOG	31
hsa-miR-148a-3p	GO:0009101	glycoprotein biosynthetic process	21/500	0.000391715	ARFGEF1/FUT9/MGAT4A/EP300/TRAK1/EOGT/PDIA3/NDST1/IGF1/ARF4/LMAN1/LRP2/ST8SIA3/ATP7A/TET2/TMEM165/C1GALT1/TRAK2/CANX/B4GALT6/B4GALT5	21
hsa-miR-148a-3p	GO:0007610	behavior	31/500	0.000392893	S1PR1/EFNB2/AFF2/FOSB/ITGA5/KIT/MAFG/MECP2/MET/ATP1A2/NOVA1/NRAS/SERPINE1/GPRC5B/ATP7A/CHD7/PRNP/PTEN/JPH3/ARRDC3/ROBO1/ROBO2/RPS6KB1/ATXN1/SCN9A/KCNAB1/TANC1/NCOA1/NRP1/CCKBR/HOMER1	31
hsa-miR-148a-3p	GO:0014068	positive regulation of phosphatidylinositol 3-kinase signaling	7/500	0.000405771	ERBB3/FLT1/IGF1/KIT/TEK/TGFB2/PRR5L	7
hsa-miR-148a-3p	GO:0007417	central nervous system development	38/500	0.000407074	BCL2L11/ZBTB18/COL2A1/CNTN4/MDGA2/S1PR1/BTBD3/FMR1/AFF2/DICER1/RBFOX2/SLC7A11/CADM1/HHEX/NDST1/JARID2/ARF4/LRP2/MECP2/MET/NEUROD1/NPTX1/OTX2/ATP7A/POU3F2/MED1/CHD7/RTN4/PTEN/ROBO1/ROBO2/WNT1/NCOA1/ADAM23/CDK5R1/NOG/DNER/MAFB	38
hsa-miR-148a-3p	GO:0009100	glycoprotein metabolic process	23/500	0.000419263	ARFGEF1/FUT9/MGAT4A/COL2A1/EP300/TRAK1/SULF1/EOGT/PDIA3/NDST1/IGF1/ARF4/LMAN1/LRP2/ST8SIA3/ATP7A/TET2/TMEM165/C1GALT1/TRAK2/CANX/B4GALT6/B4GALT5	23
hsa-miR-148a-3p	GO:0009894	regulation of catabolic process	35/500	0.000422744	CDKN1B/ARFGEF1/PPARGC1A/RALBP1/S1PR1/ATG14/TNRC6B/MTCL1/RICTOR/GAPVD1/ABL2/CNOT7/AGFG1/IGF1/LDLR/MDM4/UBXN1/PRKAG2/ERRFI1/PRKAA1/DENND4C/RCC2/RALGAPB/PTEN/PREX1/TNRC6C/SOS1/TNFRSF1B/WNT1/WNT10B/SBF2/DEDD/CYTH3/KIAA0226/ARHGEF17	35
hsa-miR-148a-3p	GO:0050808	synapse organization	13/500	0.000428447	RAB39B/COL4A1/DMPK/SNAPIN/CADM1/GPM6A/LRP4/MECP2/SIX4/PTEN/PTPRD/ROBO2/DNER	13
hsa-miR-148a-3p	GO:0007416	synapse assembly	9/500	0.000448117	CADM1/GPM6A/LRP4/MECP2/SIX4/PTEN/PTPRD/ROBO2/DNER	9
hsa-miR-148a-3p	GO:0014070	response to organic cyclic compound	33/500	0.000453471	CDKN1B/TXNIP/PPARGC1A/PPARGC1B/SLC26A3/ABCA1/EGR3/EP300/ESR1/FOXF1/DICER1/FOSB/SLC7A11/IL15/LIN28B/MMP15/ASPH/ATP1A2/PDE4D/MED1/PRKAA1/PTEN/RPS6KB1/KLF5/TEK/TGFB2/UCP3/WNT10B/NCOA1/ACVR1/KLF4/HOMER1/AKAP7	33
hsa-miR-148a-3p	GO:0043542	endothelial cell migration	11/500	0.000470925	EFNB2/EGR3/MET/PIK3CA/DLL4/PTEN/PTPRM/ROBO1/TEK/NRP1/KLF4	11
hsa-miR-148a-3p	GO:0090130	tissue migration	8/500	0.000481306	EFNB2/EGR3/FOXF1/KIT/PIK3CA/PTEN/ROBO1/NRP1	8
hsa-miR-148a-3p	GO:0007264	small GTPase mediated signal transduction	28/500	0.000498666	ARFGEF1/RALBP1/RAB39B/CSF1/ABCA1/RAB12/MRAS/ARHGEF12/GAPVD1/IGF1/ARF4/KITLG/NRAS/FAM13B/RAB14/ARL8B/BRK1/RALGAPB/ARHGAP20/DOCK6/ROCK1/SOS1/SOS2/YWHAB/RAB34/STARD13/CYTH3/ARHGEF17	28
hsa-miR-148a-3p	GO:0031329	regulation of cellular catabolic process	32/500	0.000500813	ARFGEF1/PPARGC1A/RALBP1/S1PR1/ATG14/TNRC6B/MTCL1/RICTOR/GAPVD1/ABL2/CNOT7/AGFG1/IGF1/LDLR/UBXN1/PRKAG2/ERRFI1/PRKAA1/DENND4C/RCC2/RALGAPB/PTEN/PREX1/TNRC6C/SOS1/TNFRSF1B/WNT1/WNT10B/SBF2/CYTH3/KIAA0226/ARHGEF17	32
hsa-miR-148a-3p	GO:0048585	negative regulation of response to stimulus	45/500	0.000519749	PIK3IP1/COL2A1/RC3H1/DDX3X/DYRK1A/UBR1/EPS15/ERBB3/ESR1/FBN1/FOXF1/SULF1/ARHGEF12/HHEX/IGF1/LRP4/LTBP1/MET/MNT/NRARP/NEUROD1/SERPINE1/NLK/ERRFI1/PPP1CB/USP47/STRADB/PRKAA1/HIF1AN/PRNP/PTEN/ROBO1/ROBO2/RPS6KB1/ATXN1/TEK/TGFB2/TNFRSF1B/WNT1/PRR5L/CAV2/NRP1/ACVR1/NOG/KLF4	45
hsa-miR-148a-3p	GO:0006473	protein acetylation	12/500	0.000520841	PPARGC1A/KAT7/ESCO1/EP300/JADE2/MECP2/KMT2A/PHF20/BRPF1/NAA15/NCOA1/RPS6KA5	12
hsa-miR-148a-3p	GO:0048813	dendrite morphogenesis	9/500	0.000534875	CIT/BTBD3/RBFOX2/LRP4/ATP7A/PTEN/PTPRD/PICALM/CDK5R1	9
hsa-miR-148a-3p	GO:0060538	skeletal muscle organ development	11/500	0.000542143	ZBTB18/EP300/HLF/MEOX2/MET/SIX4/KLF5/WNT10B/CAV2/DNER/HOMER1	11
hsa-miR-148a-3p	GO:0048729	tissue morphogenesis	27/500	0.000559583	CSF1/S1PR1/ESR1/FOXF1/FLT1/SULF1/DICER1/ZFPM2/DLL1/HHEX/HOXD13/IGF1/ITGA5/JAG2/MET/NRARP/SIX4/ATP7A/DLL4/MED1/ROBO1/TGFB2/WNT1/NRP1/ACVR1/NOG/KLF4	27
hsa-miR-148a-3p	GO:0010631	epithelial cell migration	13/500	0.000576805	EFNB2/EGR3/KIT/MET/PIK3CA/DLL4/PTEN/PTPRM/ROBO1/TEK/TGFB2/NRP1/KLF4	13
hsa-miR-148a-3p	GO:0060688	regulation of morphogenesis of a branching structure	7/500	0.000583414	ESR1/SULF1/HOXD13/MET/SIX4/RTN4/NOG	7
hsa-miR-148a-3p	GO:0045184	establishment of protein localization	60/500	0.000586548	BCL2L11/TIMM23/ARFGEF1/TXNIP/RAB39B/UHMK1/CHMP4B/VPS37A/DYNLL2/AP1G1/ABCA1/RAB12/EP300/EPS15/LMTK2/TRAK1/ARL6IP1/ZDHHC17/AP4E1/SNAPIN/CADM1/GAPVD1/ARFIP1/PDIA3/MDFIC/IGF1/ARF4/KPNA4/LCP2/ASPH/TMED7/GOLT1B/RAB14/PHAX/MED1/CTSA/PPP1R10/STRADB/DENND4C/SPIRE1/PTPN14/XPO4/MPP5/AKTIP/TRAK2/SNX2/SSR1/STX3/TGFB2/YWHAB/SH3TC2/SNX27/CANX/RAB34/DYRK2/ATG4D/CDK5R1/C5orf30/TOMM70A/SNAP91	60
hsa-miR-148a-3p	GO:0030334	regulation of cell migration	26/500	0.000607414	CSF1/S1PR1/FOXF1/FLT1/SULF1/RICTOR/IGF1/ITGA5/JAG2/KIT/LAMA4/MET/MMP10/SERPINE1/DLL4/RCC2/RTN4/PTEN/PTPRM/RPS6KB1/TEK/TGFB2/PRR5L/NRP1/NOG/KLF4	26
hsa-miR-148a-3p	GO:0043066	negative regulation of apoptotic process	33/500	0.000641135	CDKN1B/PPARGC1A/RXFP2/DDX3X/EGR3/ERBB3/IGF1/ITGA5/ARF4/MDM4/MECP2/KITLG/MITF/NEUROD1/NRAS/SERPINE1/PDK4/SIX4/PIK3CA/ATP7A/MED1/USP47/PRKAA1/PRNP/PTEN/ROCK1/RPS6KB1/TEK/TGFA/WNT1/NAA15/CPEB4/NRP1	33
hsa-miR-148a-3p	GO:0044723	single-organism carbohydrate metabolic process	33/500	0.000641135	ARFGEF1/FUT9/PPARGC1A/MGAT4A/SIK1/TRAK1/EOGT/PDIA3/HAS3/NDST1/IGF1/ARF4/LMAN1/LRP2/MECP2/ST8SIA3/PRKAG2/PDK4/PIK3CA/TET2/PPP1CB/PRKAA1/TMEM165/GPCPD1/C1GALT1/PTEN/SLC2A1/SLC2A3/TRAK2/CANX/DYRK2/B4GALT6/B4GALT5	33
hsa-miR-148a-3p	GO:0048839	inner ear development	13/500	0.000647242	CDKN1B/COL2A1/DICER1/DLL1/IGF1/JAG2/MAF/NEUROD1/OTX2/SIX4/CHD7/WNT1/MAFB	13
hsa-miR-148a-3p	GO:0071560	cellular response to transforming growth factor beta stimulus	15/500	0.000652287	CDK8/FBN1/LTBP1/SERPINE1/NLK/PPP1CB/TGIF2/TFDP2/TGFB2/UBE2D1/UBE2D3/WNT1/CAV2/ACVR1/CCNT2	15
hsa-miR-148a-3p	GO:0002764	immune response-regulating signaling pathway	26/500	0.000667217	CDKN1B/RC3H1/AGO4/ERBB3/TNRC6B/RICTOR/LSM14A/AGO1/TNRC6A/HLA-DQB2/KIT/LCP2/KITLG/NRAS/PDE4D/PIK3CA/BRK1/PRNP/PTEN/TNRC6C/SOS1/UBE2D1/UBE2D3/YWHAB/WASL/RPS6KA5	26
hsa-miR-148a-3p	GO:0071559	response to transforming growth factor beta	15/500	0.000685446	CDK8/FBN1/LTBP1/SERPINE1/NLK/PPP1CB/TGIF2/TFDP2/TGFB2/UBE2D1/UBE2D3/WNT1/CAV2/ACVR1/CCNT2	15
hsa-miR-148a-3p	GO:0010975	regulation of neuron projection development	17/500	0.000686342	CIT/EP300/ABL2/NPTN/LRP4/MAP1B/GPRC5B/BCL11A/POU3F2/RTN4/PTEN/PREX1/PTPRD/ROBO1/ROBO2/NRP1/CDK5R1	17
hsa-miR-148a-3p	GO:1901652	response to peptide	23/500	0.000710695	CDKN1B/ADCY2/SCAP/HHEX/INHBB/MAX/NRAS/PRKAG2/PDK4/PIK3C2A/PIK3CA/STRADB/PRKAA1/DENND4C/RPS6KB1/SOS1/KLF5/TEK/UCP3/WNT1/YWHAB/PIK3R3/KLF4	23
hsa-miR-148a-3p	GO:1901214	regulation of neuron death	14/500	0.000713624	BCL2L11/PPARGC1A/ERBB3/MECP2/NRAS/SIX4/PIK3CA/ATP7A/ROCK1/SRPK2/TGFB2/CPEB4/NRP1/CDK5R1	14
hsa-miR-148a-3p	GO:0045596	negative regulation of cell differentiation	27/500	0.000713774	STAG2/CIT/JDP2/RC3H1/CNTN4/ABCA1/DICER1/ZFPM2/DLL1/IGF1/KIT/LRP4/NRARP/BCL11A/MED1/RCC2/RTN4/PTEN/WNT1/WNT10B/BHLHE41/NRP1/CDK5R1/LDB2/NOG/KLF4/MAFB	27
hsa-miR-148a-3p	GO:0008542	visual learning	6/500	0.000722756	KIT/MECP2/ATP1A2/NRAS/ATXN1/TANC1	6
hsa-miR-148a-3p	GO:0015031	protein transport	57/500	0.000730097	TIMM23/ARFGEF1/TXNIP/RAB39B/UHMK1/CHMP4B/VPS37A/AP1G1/ABCA1/RAB12/EP300/EPS15/LMTK2/TRAK1/ARL6IP1/ZDHHC17/AP4E1/SNAPIN/CADM1/GAPVD1/ARFIP1/PDIA3/MDFIC/IGF1/ARF4/KPNA4/LCP2/ASPH/TMED7/GOLT1B/RAB14/PHAX/MED1/CTSA/PPP1R10/STRADB/DENND4C/SPIRE1/PTPN14/XPO4/AKTIP/TRAK2/SNX2/SSR1/STX3/TGFB2/YWHAB/SH3TC2/SNX27/CANX/RAB34/DYRK2/ATG4D/CDK5R1/C5orf30/TOMM70A/SNAP91	57
hsa-miR-148a-3p	GO:0010256	endomembrane system organization	18/500	0.000742157	RTN3/ARFGEF1/CIT/CLCN3/DMPK/ABCA1/ZDHHC23/LMAN1/DENND4C/RCC2/RTN4/PTEN/ARHGAP21/MPP5/AKTIP/SH3TC2/RAB34/CAV2	18
hsa-miR-148a-3p	GO:0018108	peptidyl-tyrosine phosphorylation	17/500	0.000749223	DYRK1A/ERBB3/FLT1/RICTOR/ABL2/IGF1/IL15/ITGA5/KIT/MET/KITLG/GPRC5B/ERRFI1/TEK/TGFA/DYRK2/NRP1	17
hsa-miR-148a-3p	GO:0031669	cellular response to nutrient levels	11/500	0.000760396	ATG14/TNRC6A/IL15/INHBB/MAX/PDK4/MED1/PRKAA1/SLC2A1/CPEB4/NCOA1	11
hsa-miR-148a-3p	GO:0017148	negative regulation of translation	8/500	0.000783855	SYNCRIP/DDX3X/AGO4/FMR1/AGO1/TNRC6A/TNRC6C/FXR1	8
hsa-miR-148a-3p	GO:0007507	heart development	23/500	0.000813306	COL2A1/SIK1/S1PR1/EP300/C3orf58/ERBB3/FBN1/FOXF1/DICER1/ZFPM2/DLL1/HHEX/DLL4/MED1/CHD7/RTN4/PTEN/SGCB/TEK/TFDP2/TGFB2/NRP1/ACVR1	23
hsa-miR-148a-3p	GO:0018212	peptidyl-tyrosine modification	17/500	0.000816969	DYRK1A/ERBB3/FLT1/RICTOR/ABL2/IGF1/IL15/ITGA5/KIT/MET/KITLG/GPRC5B/ERRFI1/TEK/TGFA/DYRK2/NRP1	17
hsa-miR-148a-3p	GO:0045444	fat cell differentiation	12/500	0.000851884	PPARGC1A/OSBPL11/JDP2/GPR116/ZFPM2/INHBB/LAMA4/MEX3C/MED1/WNT1/WNT10B/KLF4	12
hsa-miR-148a-3p	GO:0048738	cardiac muscle tissue development	12/500	0.000851884	SIK1/S1PR1/EFNB2/C3orf58/DICER1/ZFPM2/DLL4/MED1/PTEN/TGFB2/ACVR1/NOG	12
hsa-miR-148a-3p	GO:0009628	response to abiotic stimulus	42/500	0.000855139	CDKN1B/UBE4B/TXNIP/PPARGC1A/DNAJB4/CLCN6/IKBIP/GADD45A/DDX3X/EP300/EPAS1/SCAP/FOSB/INHBB/KIT/LDLR/LRP2/MDM4/MECP2/MAP3K4/ATP1A2/NRAS/CYB5R4/INO80/USP47/PRKAA1/HIF1AN/RPS6KB1/ATXN1/SLC2A1/STAC/TEK/TGFB2/UBE2D1/UBE2D3/UCP3/WNT10B/CPEB4/CUL5/SNN/TANC1/CLOCK	42
hsa-miR-148a-3p	GO:0030879	mammary gland development	11/500	0.000866039	BCL2L11/CSF1/ELF5/ESR1/FOXF1/IGF1/ATP7A/MED1/ROBO1/TGFA/NCOA1	11
hsa-miR-148a-3p	GO:0050890	cognition	14/500	0.000922446	AFF2/ITGA5/KIT/MECP2/ATP1A2/NRAS/CHD7/PRNP/PTEN/JPH3/RPS6KB1/ATXN1/KCNAB1/TANC1	14
hsa-miR-148a-3p	GO:0014074	response to purine-containing compound	11/500	0.000923252	PPARGC1B/SLC26A3/EGR3/FOSB/ASPH/PDE4D/PRKAA1/PTEN/TEK/WNT10B/AKAP7	11
hsa-miR-148a-3p	GO:0022618	ribonucleoprotein complex assembly	11/500	0.000923252	RC3H1/DDX3X/DDX6/DICER1/CNOT6L/LSM14A/CNOT7/PHAX/CNOT6/SRPK2/SCAF11	11
hsa-miR-148a-3p	GO:0035239	tube morphogenesis	19/500	0.000952188	BCL2L11/CSF1/ESR1/FOXF1/FLT1/DICER1/DLL1/HHEX/IGF1/MET/NRARP/DLL4/MED1/CHD7/ROBO1/WNT1/NRP1/ACVR1/NOG	19
hsa-miR-148a-3p	GO:0030902	hindbrain development	11/500	0.000983556	ZBTB18/RBFOX2/MECP2/NEUROD1/OTX2/ATP7A/WNT1/NCOA1/CDK5R1/NOG/MAFB	11
hsa-miR-148a-3p	GO:0032956	regulation of actin cytoskeleton organization	15/500	0.00100618	ARFGEF1/CFL2/CIT/JMY/S1PR1/EP300/RICTOR/ABL2/BRK1/PREX1/ROCK1/TEK/TMSB4X/CDK5R1/WASL	15
hsa-miR-148a-3p	GO:0001667	ameboidal cell migration	16/500	0.00101773	EFNB2/EGR3/KIT/MET/KITLG/PIK3CA/DLL4/PTEN/PTPRM/ROBO1/TEK/TGFB2/PRR5L/NRP1/ACVR1/KLF4	16
hsa-miR-148a-3p	GO:0007420	brain development	30/500	0.0010222	BCL2L11/ZBTB18/CNTN4/S1PR1/BTBD3/AFF2/DICER1/RBFOX2/SLC7A11/CADM1/HHEX/NDST1/ARF4/LRP2/MECP2/MET/NEUROD1/OTX2/ATP7A/POU3F2/MED1/RTN4/PTEN/ROBO1/ROBO2/WNT1/NCOA1/CDK5R1/NOG/MAFB	30
hsa-miR-148a-3p	GO:0060429	epithelium development	35/500	0.0010861	TXNIP/COL4A1/CSF1/E2F7/S1PR1/ELF5/ESR1/FOXF1/FLT1/DICER1/SLC7A11/DLL1/HHEX/HOXD13/IGF1/ITGA5/JAG2/KIT/KRT3/MAF/MET/MITF/NRARP/NEUROD1/PDE4D/ERRFI1/DLL4/MED1/ROBO1/ROCK1/WNT1/NRP1/ACVR1/NOG/KLF4	35
hsa-miR-148a-3p	GO:0008285	negative regulation of cell proliferation	29/500	0.00110164	CDKN1B/RXFP2/E2F7/RC3H1/EFNB2/SULF1/DICER1/CNOT7/IGF1/IL15/JARID2/MDM4/KMT2A/MNT/ASPH/DLL4/MED1/PRNP/PTEN/PTPN14/PTPRM/ROBO1/SMARCA2/TGFB2/WNT10B/CUL5/CAV2/NOG/KLF4	29
hsa-miR-148a-3p	GO:0010469	regulation of receptor activity	8/500	0.00112259	PPARGC1A/PPARGC1B/ASPH/SERPINE1/PDE4D/ERRFI1/MED1/TGFA	8
hsa-miR-148a-3p	GO:0042592	homeostatic process	52/500	0.0011293	BCL2L11/ZBTB18/CEBPG/PTGES3/PPARGC1A/CLCN3/CLCN6/COL2A1/PPARGC1B/CSF1/DMPK/SLC26A3/ABCA1/S1PR1/EPAS1/ESR1/ABCB7/GPR116/RBFOX2/NPTN/PDIA3/IGF1/KIT/LDLR/LIPA/MAFG/MET/KITLG/ASPH/NEUROD1/ATP1A2/ATP2A2/NPTX1/CYB5R4/GLRX5/MEX3C/PDE4D/PDK4/SLC26A4/ATP7A/MED1/PRKAA1/TMEM165/PRNP/JPH3/ARRDC3/TGFB2/CUL5/CCKBR/LDB2/HOMER1/MAFB	52
hsa-miR-148a-3p	GO:0021700	developmental maturation	14/500	0.00118053	RXFP2/SLC26A3/S1PR1/EPAS1/SNAPIN/IGF1/IL15/MECP2/PTEN/TGFB2/WNT1/WNT10B/CDK5R1/CDC25B	14
hsa-miR-148a-3p	GO:0006897	endocytosis	25/500	0.00118313	MARCH3/ABCA1/EPS15/EPN2/USP33/SNAPIN/GAPVD1/ABL2/LDLR/LRP2/LRP4/SERPINE1/ITSN2/PIK3C2A/PIK3CA/BRK1/PTEN/SNX2/CANX/PICALM/RAB34/SYNJ1/WASL/DNER/KIAA0226	25
hsa-miR-148a-3p	GO:0032880	regulation of protein localization	25/500	0.00118313	BCL2L11/UHMK1/DYNLL2/EP300/CADM1/GAPVD1/ARFIP1/MDFIC/IGF1/ASPH/RAB14/SLC26A4/SIX4/MED1/RCC2/RALGAPB/PTPN14/XPO4/TGFB2/YWHAB/SH3TC2/PICALM/DYRK2/CDK5R1/WASL	25
hsa-miR-148a-3p	GO:0002009	morphogenesis of an epithelium	22/500	0.00121713	CSF1/ESR1/FOXF1/FLT1/SULF1/DICER1/DLL1/HHEX/HOXD13/IGF1/ITGA5/JAG2/MET/NRARP/SIX4/DLL4/MED1/ROBO1/WNT1/NRP1/ACVR1/NOG	22
hsa-miR-148a-3p	GO:0009968	negative regulation of signal transduction	38/500	0.00121731	PIK3IP1/COL2A1/DDX3X/DYRK1A/UBR1/EPS15/ERBB3/ESR1/FBN1/SULF1/ARHGEF12/HHEX/IGF1/LRP4/LTBP1/MNT/NRARP/NEUROD1/SERPINE1/NLK/ERRFI1/PPP1CB/USP47/STRADB/PRKAA1/HIF1AN/PRNP/PTEN/ROBO1/RPS6KB1/ATXN1/WNT1/PRR5L/CAV2/NRP1/ACVR1/NOG/KLF4	38
hsa-miR-148a-3p	GO:0065003	macromolecular complex assembly	50/500	0.00123965	BCL2L11/CDKN1B/ARFGEF1/PPARGC1A/JMY/RC3H1/DDX3X/DDX6/ABCA1/EP300/EPS15/DICER1/CNOT6L/RICTOR/LSM14A/CNOT7/LRP4/MAX/MDM4/MITF/KMT2A/NAP1L1/OTX2/PHAX/PIK3C2A/BCL11A/INO80/CEP192/PRKAA1/CAND1/BRK1/PRNP/CNOT6/KCTD16/PREX1/SLC2A1/SRPK2/TCF4/TEK/TMSB4X/WNT10B/YWHAB/SBF2/PICALM/CAV2/WASL/SCAF11/MAGI1/H2AFY/SNAP91	50
hsa-miR-148a-3p	GO:0006486	protein glycosylation	17/500	0.00123966	ARFGEF1/FUT9/MGAT4A/TRAK1/EOGT/PDIA3/ARF4/LMAN1/LRP2/ST8SIA3/TET2/TMEM165/C1GALT1/TRAK2/CANX/B4GALT6/B4GALT5	17
hsa-miR-148a-3p	GO:0043413	macromolecule glycosylation	17/500	0.00123966	ARFGEF1/FUT9/MGAT4A/TRAK1/EOGT/PDIA3/ARF4/LMAN1/LRP2/ST8SIA3/TET2/TMEM165/C1GALT1/TRAK2/CANX/B4GALT6/B4GALT5	17
hsa-miR-148a-3p	GO:0021543	pallium development	10/500	0.00126619	ZBTB18/BTBD3/DICER1/NEUROD1/POU3F2/RTN4/PTEN/ROBO1/NCOA1/CDK5R1	10
hsa-miR-148a-3p	GO:0046683	response to organophosphorus	10/500	0.00126619	PPARGC1B/SLC26A3/EGR3/FOSB/ASPH/PDE4D/PTEN/TEK/WNT10B/AKAP7	10
hsa-miR-148a-3p	GO:0007611	learning or memory	13/500	0.00130507	AFF2/ITGA5/KIT/MECP2/ATP1A2/NRAS/PRNP/PTEN/JPH3/RPS6KB1/ATXN1/KCNAB1/TANC1	13
hsa-miR-148a-3p	GO:0048771	tissue remodeling	11/500	0.00133598	PPARGC1B/S1PR1/EPAS1/IGF1/IL15/LIPA/MITF/PDK4/ATP7A/DLL4/TGFB2	11
hsa-miR-148a-3p	GO:0090287	regulation of cellular response to growth factor stimulus	12/500	0.00134258	FBN1/FLT1/SULF1/NPTN/HHEX/ITGA5/LTBP1/OTX2/PPP1CB/WNT1/CAV2/NOG	12
hsa-miR-148a-3p	GO:0007632	visual behavior	6/500	0.00136627	KIT/MECP2/ATP1A2/NRAS/ATXN1/TANC1	6
hsa-miR-148a-3p	GO:0090132	epithelium migration	7/500	0.00136791	EFNB2/EGR3/KIT/PIK3CA/PTEN/ROBO1/NRP1	7
hsa-miR-148a-3p	GO:0010769	regulation of cell morphogenesis involved in differentiation	15/500	0.00138301	CIT/EP300/LRP4/MAP1B/BCL11A/POU3F2/RCC2/RTN4/PTEN/PTPRD/ROBO1/ROBO2/TGFB2/NRP1/CDK5R1	15
hsa-miR-148a-3p	GO:0036294	cellular response to decreased oxygen levels	9/500	0.00139062	PPARGC1A/EP300/EPAS1/MDM4/PRKAA1/HIF1AN/UBE2D1/UBE2D3/CPEB4	9
hsa-miR-148a-3p	GO:0071826	ribonucleoprotein complex subunit organization	11/500	0.0014176	RC3H1/DDX3X/DDX6/DICER1/CNOT6L/LSM14A/CNOT7/PHAX/CNOT6/SRPK2/SCAF11	11
hsa-miR-148a-3p	GO:0016573	histone acetylation	10/500	0.00144344	PPARGC1A/KAT7/EP300/JADE2/MECP2/KMT2A/PHF20/BRPF1/NCOA1/RPS6KA5	10
hsa-miR-148a-3p	GO:0006913	nucleocytoplasmic transport	21/500	0.00144566	TXNIP/UHMK1/EP300/PDIA3/MDFIC/HHEX/AGFG1/IGF1/KPNA4/PPP1R12A/NEUROD1/PHAX/MED1/PPP1R10/STRADB/PTPN14/ATXN1/XPO4/TGFB2/DYRK2/SRSF11	21
hsa-miR-148a-3p	GO:0009792	embryo development ending in birth or egg hatching	29/500	0.00151073	BCL2L11/ZBTB18/COL2A1/E2F7/EP300/EPAS1/ACSL4/EPN2/FOXF1/SULF1/ZFPM2/DLL1/HHEX/NDST1/JAG2/MAFG/MEOX2/NRARP/OTX2/SIX4/ATP7A/MED1/CHD7/BRK1/KIAA1217/WNT1/NCOA1/ACVR1/NOG	29
hsa-miR-148a-3p	GO:0050771	negative regulation of axonogenesis	6/500	0.00153537	LRP4/BCL11A/RTN4/PTEN/NRP1/CDK5R1	6
hsa-miR-148a-3p	GO:0070482	response to oxygen levels	16/500	0.00155646	CDKN1B/PPARGC1A/EP300/EPAS1/SCAP/MDM4/MECP2/CYB5R4/PRKAA1/HIF1AN/TEK/TGFB2/UBE2D1/UBE2D3/UCP3/CPEB4	16
hsa-miR-148a-3p	GO:0003008	system process	55/500	0.00157713	ATP6AP2/CDKN1B/NFAT5/TBC1D8/COL2A1/DMPK/SLC26A3/DSC2/S1PR1/EPAS1/SULF1/AFF2/DICER1/RBFOX2/DDAH1/IGF1/IL15/INHBB/ITGA5/JAG2/KIT/LDLR/MECP2/MEOX2/ASPH/NDP/NEUROD1/ATP1A2/ATP2A2/NRAS/PDE4D/SLC26A4/PIK3C2A/PIK3CA/PNOC/DLL4/POU4F2/CHD7/PRNP/PTEN/JPH3/PTPRM/ROCK1/RPS6KB1/ATXN1/SCN9A/TEK/TGFB2/WNT10B/KCNAB1/FBXO11/TANC1/CCKBR/KLF4/HOMER1	55
hsa-miR-148a-3p	GO:0001889	liver development	9/500	0.00160533	CEBPG/E2F7/EP300/CADM1/HHEX/JARID2/MET/MED1/WNT1	9
hsa-miR-148a-3p	GO:0050768	negative regulation of neurogenesis	9/500	0.00160533	CIT/DICER1/LRP4/BCL11A/RTN4/PTEN/NRP1/CDK5R1/NOG	9
hsa-miR-148a-3p	GO:0070085	glycosylation	17/500	0.00163525	ARFGEF1/FUT9/MGAT4A/TRAK1/EOGT/PDIA3/ARF4/LMAN1/LRP2/ST8SIA3/TET2/TMEM165/C1GALT1/TRAK2/CANX/B4GALT6/B4GALT5	17
hsa-miR-148a-3p	GO:0021987	cerebral cortex development	8/500	0.00170012	ZBTB18/BTBD3/DICER1/POU3F2/RTN4/ROBO1/NCOA1/CDK5R1	8
hsa-miR-148a-3p	GO:0051169	nuclear transport	21/500	0.00170312	TXNIP/UHMK1/EP300/PDIA3/MDFIC/HHEX/AGFG1/IGF1/KPNA4/PPP1R12A/NEUROD1/PHAX/MED1/PPP1R10/STRADB/PTPN14/ATXN1/XPO4/TGFB2/DYRK2/SRSF11	21
hsa-miR-148a-3p	GO:0071695	anatomical structure maturation	6/500	0.00171992	S1PR1/IGF1/TGFB2/WNT1/WNT10B/CDK5R1	6
hsa-miR-148a-3p	GO:0018393	internal peptidyl-lysine acetylation	10/500	0.00174667	PPARGC1A/KAT7/EP300/JADE2/MECP2/KMT2A/PHF20/BRPF1/NCOA1/RPS6KA5	10
hsa-miR-148a-3p	GO:0043524	negative regulation of neuron apoptotic process	10/500	0.00174667	PPARGC1A/ERBB3/MECP2/NRAS/SIX4/PIK3CA/ATP7A/ROCK1/CPEB4/NRP1	10
hsa-miR-148a-3p	GO:1901653	cellular response to peptide	18/500	0.00174834	ADCY2/INHBB/MAX/NRAS/PRKAG2/PDK4/PIK3C2A/PIK3CA/STRADB/PRKAA1/DENND4C/RPS6KB1/SOS1/KLF5/WNT1/YWHAB/PIK3R3/KLF4	18
hsa-miR-148a-3p	GO:0045017	glycerolipid biosynthetic process	15/500	0.00179423	SIK1/ACSL4/LDLR/PIGA/PIK3C2A/PIK3CA/PI4KA/GPCPD1/PTEN/MTMR14/PIK3R3/MTMR1/SYNJ1/MTMR6/PCYT1B	15
hsa-miR-148a-3p	GO:0009611	response to wounding	49/500	0.00182441	SH2B3/ARFGEF1/HPS5/CSF1/ERBB3/FOXF1/KDM6B/ZFPM2/SLC7A11/GAP43/HHEX/NDST1/IGF1/IL15/ITGA5/ITGA9/ITPK1/ARF4/KIT/LCP2/LIPA/LMAN1/MAFG/MAX/ATP2A2/NRAS/ATP2B4/SERPINE1/GPRC5B/PIK3CA/DOCK6/RPS6KB1/SCN9A/SOS1/TEK/TGFA/TGFB2/TMSB4X/TNFRSF1B/WNT1/WNT10B/AKAP1/NRP1/ACVR1/NMI/NOG/RPS6KA5/KLF4/PLAA	49
hsa-miR-148a-3p	GO:0061008	hepaticobiliary system development	9/500	0.00184585	CEBPG/E2F7/EP300/CADM1/HHEX/JARID2/MET/MED1/WNT1	9
hsa-miR-148a-3p	GO:0048608	reproductive structure development	17/500	0.00190567	BCL2L11/RXFP2/RNF38/ESR1/ZFPM2/HOXD13/IGF1/INHBB/KIT/KITLG/CHD7/PTEN/ROBO2/TAF4/NCOA1/NOG/PCYT1B	17
hsa-miR-148a-3p	GO:0014904	myotube cell development	6/500	0.00192083	IGF1/HIF1AN/WNT10B/CAV2/DNER/HOMER1	6
hsa-miR-148a-3p	GO:0097191	extrinsic apoptotic signaling pathway	14/500	0.00196611	BCL2L11/COL2A1/DDX3X/ERBB3/PDIA3/IGF1/KITLG/SERPINE1/STRADB/RPS6KB1/TGFB2/NRP1/ACVR1/DEDD	14
hsa-miR-148a-3p	GO:0071453	cellular response to oxygen levels	9/500	0.00197647	PPARGC1A/EP300/EPAS1/MDM4/PRKAA1/HIF1AN/UBE2D1/UBE2D3/CPEB4	9
hsa-miR-148a-3p	GO:0043434	response to peptide hormone	21/500	0.00199864	CDKN1B/ADCY2/SCAP/HHEX/INHBB/MAX/NRAS/PRKAG2/PDK4/PIK3C2A/PIK3CA/STRADB/PRKAA1/DENND4C/RPS6KB1/SOS1/TEK/UCP3/WNT1/YWHAB/PIK3R3	21
hsa-miR-148a-3p	GO:0030307	positive regulation of cell growth	9/500	0.00211435	DDX3X/EP300/ACSL4/MAP1B/BCL11A/INO80/USP47/TGFB2/NRP1	9
hsa-miR-148a-3p	GO:0030516	regulation of axon extension	6/500	0.00213899	EP300/MAP1B/BCL11A/RTN4/NRP1/CDK5R1	6
hsa-miR-148a-3p	GO:0043967	histone H4 acetylation	6/500	0.00213899	KAT7/EP300/JADE2/KMT2A/PHF20/NCOA1	6
hsa-miR-148a-3p	GO:0032868	response to insulin	16/500	0.00214426	SCAP/INHBB/MAX/NRAS/PRKAG2/PDK4/PIK3C2A/PIK3CA/STRADB/PRKAA1/DENND4C/RPS6KB1/SOS1/UCP3/YWHAB/PIK3R3	16
hsa-miR-148a-3p	GO:0008544	epidermis development	17/500	0.00221269	TXNIP/DICER1/DLL1/JAG2/LRP4/MAFG/NAB1/ATP2A2/ATP7A/ERRFI1/POU3F2/MED1/ROCK1/TGFB2/WNT10B/LDB2/KLF4	17
hsa-miR-148a-3p	GO:0022612	gland morphogenesis	9/500	0.0022598	CSF1/ESR1/HOXD13/IGF1/MED1/ROBO1/TGFB2/NRP1/NOG	9
hsa-miR-148a-3p	GO:0018205	peptidyl-lysine modification	12/500	0.00226342	PPARGC1A/KAT7/EP300/JADE2/MECP2/KMT2A/PHF20/ATP7A/TET2/BRPF1/NCOA1/RPS6KA5	12
hsa-miR-148a-3p	GO:0001655	urogenital system development	17/500	0.0022956	BCL2L11/ESR1/FBN1/FOXF1/SULF1/DLL1/HOXD13/IGF1/LRP4/SIX4/TET2/C1GALT1/PTEN/ROBO2/WNT1/ACVR1/NOG	17
hsa-miR-148a-3p	GO:0051674	localization of cell	33/500	0.0022998	JMY/S1PR1/EFNB2/EGR3/USP33/FLT1/RBFOX2/SLC7A11/GPM6A/ITGA5/ITGA9/ARF4/KIT/MET/KITLG/NRAS/PDE4D/SIX4/PIK3CA/POU3F2/BRK1/RTN4/PTEN/ROBO1/ROCK1/RPS6KB1/SOS1/TEK/TGFB2/NRP1/CDK5R1/ACVR1/DNER	33
hsa-miR-148a-3p	GO:0001936	regulation of endothelial cell proliferation	8/500	0.00231317	EGR3/SULF1/RICTOR/NRARP/PTPRM/TEK/CAV2/NRP1	8
hsa-miR-148a-3p	GO:0018394	peptidyl-lysine acetylation	10/500	0.002365	PPARGC1A/KAT7/EP300/JADE2/MECP2/KMT2A/PHF20/BRPF1/NCOA1/RPS6KA5	10
hsa-miR-148a-3p	GO:0050772	positive regulation of axonogenesis	6/500	0.00237534	EP300/MAP1B/BCL11A/ROBO1/ROBO2/NRP1	6
hsa-miR-148a-3p	GO:0006650	glycerophospholipid metabolic process	15/500	0.00249691	PNPLA6/LDLR/MECP2/PIGA/PIK3C2A/PIK3CA/PI4KA/GPCPD1/PTEN/MTMR14/PIK3R3/MTMR1/SYNJ1/MTMR6/PCYT1B	15
hsa-miR-148a-3p	GO:0006475	internal protein amino acid acetylation	10/500	0.00250753	PPARGC1A/KAT7/EP300/JADE2/MECP2/KMT2A/PHF20/BRPF1/NCOA1/RPS6KA5	10
hsa-miR-148a-3p	GO:0043009	chordate embryonic development	28/500	0.00257699	BCL2L11/ZBTB18/COL2A1/E2F7/EP300/EPAS1/EPN2/FOXF1/SULF1/ZFPM2/DLL1/HHEX/NDST1/JAG2/MAFG/MEOX2/NRARP/OTX2/SIX4/ATP7A/MED1/CHD7/BRK1/KIAA1217/WNT1/NCOA1/ACVR1/NOG	28
hsa-miR-148a-3p	GO:0036293	response to decreased oxygen levels	15/500	0.0025989	CDKN1B/PPARGC1A/EP300/EPAS1/SCAP/MDM4/MECP2/PRKAA1/HIF1AN/TEK/TGFB2/UBE2D1/UBE2D3/UCP3/CPEB4	15
hsa-miR-148a-3p	GO:0030198	extracellular matrix organization	20/500	0.00261953	ADAMTS5/COL2A1/COL4A1/COL6A3/FBN1/ITGA11/FOXF1/SULF1/HAS3/ITGA5/ITGA9/ITGB8/LAMA4/LRP4/LTBP1/MMP10/MMP15/SERPINE1/ATP7A/TGFB2	20
hsa-miR-148a-3p	GO:0048639	positive regulation of developmental growth	6/500	0.0026308	EP300/MAP1B/BCL11A/RPS6KB1/WNT10B/NRP1	6
hsa-miR-148a-3p	GO:0051129	negative regulation of cellular component organization	22/500	0.00263919	ARFGEF1/CIT/DDX3X/DNMT1/S1PR1/SACS/IGF1/JARID2/LRP4/MECP2/BCL11A/RCC2/RTN4/PTEN/ROBO2/SYT4/TMSB4X/UBE2D1/PICALM/NRP1/CDK5R1/KIAA0226	22
hsa-miR-148a-3p	GO:0048638	regulation of developmental growth	10/500	0.00265685	EP300/MAP1B/SIX4/BCL11A/RTN4/RPS6KB1/WNT10B/NRP1/CDK5R1/NOG	10
hsa-miR-148a-3p	GO:0051591	response to cAMP	8/500	0.00267852	PPARGC1B/SLC26A3/EGR3/FOSB/PDE4D/TEK/WNT10B/AKAP7	8
hsa-miR-148a-3p	GO:0043549	regulation of kinase activity	32/500	0.00269324	CDKN1B/ADCY2/PIK3IP1/CSF1/GADD45A/ERBB3/FLT1/GMFB/GTF2H1/MDFIC/HHEX/KIT/MAP3K4/MET/KITLG/MAP3K9/NRAS/PRKAG2/GPRC5B/ERRFI1/STRADB/PRKAA1/PTEN/SSR1/TEK/TGFA/TGFB2/YWHAB/CDK5R1/CCKBR/CCNT2/CDC25B	32
hsa-miR-148a-3p	GO:0043062	extracellular structure organization	20/500	0.00270315	ADAMTS5/COL2A1/COL4A1/COL6A3/FBN1/ITGA11/FOXF1/SULF1/HAS3/ITGA5/ITGA9/ITGB8/LAMA4/LRP4/LTBP1/MMP10/MMP15/SERPINE1/ATP7A/TGFB2	20
hsa-miR-148a-3p	GO:0001501	skeletal system development	22/500	0.00271729	COL2A1/PPARGC1B/FBN1/SULF1/CADM1/HOXC8/HOXD13/NDST1/IGF1/JAG2/NAB1/MEX3C/SIX4/ATP7A/CHD7/KIAA1217/BMP3/TEK/TGFB2/WNT1/WNT10B/NOG	22
hsa-miR-148a-3p	GO:0031123	RNA 3'-end processing	9/500	0.0027444	PAPD4/TNRC6B/CNOT6L/CNOT7/LIN28B/CNOT4/CNOT6/TNRC6C/SRSF11	9
hsa-miR-148a-3p	GO:0090066	regulation of anatomical structure size	19/500	0.00274604	ARFGEF1/CFL2/CIT/JMY/EP300/RICTOR/MAP1B/ATP1A2/PIK3C2A/BCL11A/BRK1/RTN4/PTEN/PREX1/PTPRM/TMSB4X/NRP1/CDK5R1/WASL	19
hsa-miR-148a-3p	GO:0023057	negative regulation of signaling	38/500	0.00278965	PIK3IP1/COL2A1/DDX3X/DYRK1A/UBR1/EPS15/ERBB3/ESR1/FBN1/SULF1/ARHGEF12/HHEX/IGF1/LRP4/LTBP1/MNT/NRARP/NEUROD1/SERPINE1/NLK/ERRFI1/PPP1CB/USP47/STRADB/PRKAA1/HIF1AN/PRNP/PTEN/ROBO1/RPS6KB1/ATXN1/WNT1/PRR5L/CAV2/NRP1/ACVR1/NOG/KLF4	38
hsa-miR-148a-3p	GO:0006402	mRNA catabolic process	13/500	0.0027987	RC3H1/DDX6/PAPD4/DCP2/AGO4/TNRC6B/CNOT6L/AGO1/CNOT7/CNOT4/PNRC2/CNOT6/TNRC6C	13
hsa-miR-148a-3p	GO:0022602	ovulation cycle process	8/500	0.00287733	ESR1/INHBB/KIT/ROBO2/TAF4/TGFB2/NCOA1/PCYT1B	8
hsa-miR-148a-3p	GO:0046578	regulation of Ras protein signal transduction	17/500	0.0029518	ARFGEF1/RALBP1/CSF1/ABCA1/S1PR1/RICTOR/AGFG1/IGF1/KITLG/NRAS/ERRFI1/DENND4C/RALGAPB/PREX1/SOS1/SBF2/CYTH3	17
hsa-miR-148a-3p	GO:0010648	negative regulation of cell communication	38/500	0.00295819	PIK3IP1/COL2A1/DDX3X/DYRK1A/UBR1/EPS15/ERBB3/ESR1/FBN1/SULF1/ARHGEF12/HHEX/IGF1/LRP4/LTBP1/MNT/NRARP/NEUROD1/SERPINE1/NLK/ERRFI1/PPP1CB/USP47/STRADB/PRKAA1/HIF1AN/PRNP/PTEN/ROBO1/RPS6KB1/ATXN1/WNT1/PRR5L/CAV2/NRP1/ACVR1/NOG/KLF4	38
hsa-miR-148a-3p	GO:1901215	negative regulation of neuron death	10/500	0.00297684	PPARGC1A/ERBB3/MECP2/NRAS/SIX4/PIK3CA/ATP7A/ROCK1/CPEB4/NRP1	10
hsa-miR-148a-3p	GO:0016568	chromatin modification	24/500	0.0030394	PPARGC1A/CHD1/KAT7/JDP2/DNMT1/EP300/ESR1/KDM6B/JADE2/JARID2/MECP2/KMT2A/PHF20/INO80/TET2/CHD7/SKP1/SMARCA2/BRPF1/TBL1XR1/CHD9/NCOA1/RPS6KA5/H2AFY	24
hsa-miR-148a-3p	GO:0031668	cellular response to extracellular stimulus	11/500	0.00305697	ATG14/TNRC6A/IL15/INHBB/MAX/PDK4/MED1/PRKAA1/SLC2A1/CPEB4/NCOA1	11
hsa-miR-148a-3p	GO:0060562	epithelial tube morphogenesis	17/500	0.00305715	CSF1/ESR1/FOXF1/FLT1/DICER1/DLL1/HHEX/IGF1/MET/NRARP/DLL4/MED1/ROBO1/WNT1/NRP1/ACVR1/NOG	17
hsa-miR-148a-3p	GO:0046486	glycerolipid metabolic process	18/500	0.00305757	PNPLA6/SIK1/ACSL4/LDLR/MECP2/PIGA/PIK3C2A/PIK3CA/PI4KA/PPP1CB/GPCPD1/PTEN/MTMR14/PIK3R3/MTMR1/SYNJ1/MTMR6/PCYT1B	18
hsa-miR-148a-3p	GO:0042698	ovulation cycle	8/500	0.00308745	ESR1/INHBB/KIT/ROBO2/TAF4/TGFB2/NCOA1/PCYT1B	8
hsa-miR-148a-3p	GO:0030518	intracellular steroid hormone receptor signaling pathway	9/500	0.0031107	PPARGC1A/PPARGC1B/EP300/ESR1/RBFOX2/IGF1/POU4F2/MED1/NCOA1	9
hsa-miR-148a-3p	GO:0006885	regulation of pH	6/500	0.00320287	CLCN3/SLC26A3/MAFG/PDK4/SLC26A4/TMEM165	6
hsa-miR-148a-3p	GO:0010721	negative regulation of cell development	10/500	0.00332685	CIT/DICER1/LRP4/BCL11A/RCC2/RTN4/PTEN/NRP1/CDK5R1/NOG	10
hsa-miR-148a-3p	GO:0050731	positive regulation of peptidyl-tyrosine phosphorylation	10/500	0.00332685	ERBB3/RICTOR/IGF1/IL15/ITGA5/KIT/KITLG/GPRC5B/TGFA/NRP1	10
hsa-miR-148a-3p	GO:0010001	glial cell differentiation	11/500	0.00338225	ERBB3/DICER1/GAP43/IGF1/NAB1/POU3F2/PTEN/MPP5/SH3TC2/NOG/DNER	11
hsa-miR-148a-3p	GO:0006401	RNA catabolic process	14/500	0.00354896	RC3H1/DDX6/PAPD4/DCP2/AGO4/TNRC6B/CNOT6L/AGO1/CNOT7/LIN28B/CNOT4/PNRC2/CNOT6/TNRC6C	14
hsa-miR-148a-3p	GO:0016579	protein deubiquitination	7/500	0.00356957	USP12/USP33/OTUD4/USP47/USP7/USP32/USP6	7
hsa-miR-148a-3p	GO:0061053	somite development	7/500	0.00356957	EP300/FOXF1/DLL1/MEOX2/NRARP/OTX2/NOG	7
hsa-miR-148a-3p	GO:0061024	membrane organization	32/500	0.0035725	BCL2L11/ATP8A1/CHMP4B/VPS37A/DYNLL2/AP1G1/DMPK/ABCA1/EPS15/ARL6IP1/ATP11A/SNAPIN/ZDHHC23/LRP4/PRKAG2/RAB14/PIK3C2A/DENND4C/RALGAPB/PTEN/PTPRD/MPP5/SSR1/STX3/SYT4/YWHAB/SH3TC2/PICALM/RAB34/CAV2/WASL/SNAP91	32
hsa-miR-148a-3p	GO:2001233	regulation of apoptotic signaling pathway	18/500	0.00360478	BCL2L11/COL2A1/DYNLL2/DDX3X/PDIA3/IGF1/INHBB/MNT/SERPINE1/USP47/STRADB/PTEN/RPS6KB1/TGFB2/YWHAB/NRP1/ACVR1/NOG	18
hsa-miR-148a-3p	GO:0006644	phospholipid metabolic process	17/500	0.00363183	PNPLA6/SGMS1/LDLR/MECP2/PIGA/PIK3C2A/PIK3CA/PI4KA/GPCPD1/PTEN/MTMR14/PIK3R3/MTMR1/SYNJ1/MTMR6/PLAA/PCYT1B	17
hsa-miR-148a-3p	GO:0042063	gliogenesis	12/500	0.00364563	ERBB3/DICER1/GAP43/IGF1/NAB1/POU3F2/PTEN/MPP5/TGFB2/SH3TC2/NOG/DNER	12
hsa-miR-148a-3p	GO:0016050	vesicle organization	10/500	0.00370882	ABCA1/EPS15/SNAPIN/PIK3C2A/SYT4/PICALM/RAB34/CAV2/WASL/SNAP91	10
hsa-miR-148a-3p	GO:2001234	negative regulation of apoptotic signaling pathway	11/500	0.00373471	COL2A1/DDX3X/IGF1/MNT/SERPINE1/USP47/STRADB/RPS6KB1/NRP1/ACVR1/NOG	11
hsa-miR-148a-3p	GO:0044710	single-organism metabolic process	158/500	0.00374373	ATP6AP2/CEBPG/ARFGEF1/FUT9/PTGES3/STAG2/ADCY2/PPARGC1A/PNPLA6/RALBP1/KAT7/MGAT4A/PIK3IP1/RXFP2/JDP2/COL2A1/COL4A1/COL6A3/PPARGC1B/JMY/CS/E2F7/LIPI/SIK1/GADD45A/DDX3X/DNMT1/ABCA1/S1PR1/EP300/ESR1/ACSL4/ABCB7/GPR116/ATG14/TRAK1/SCAP/KDM6B/FLT1/SULF1/DDHD2/JADE2/DICER1/ZFYVE26/DDAH1/RICTOR/CERS6/SGMS1/GAPVD1/EOGT/PDIA3/GTF2H1/MDFIC/HAS3/AGFG1/NDST1/IGF1/ITGB8/ITPK1/JARID2/ARF4/KIT/LIN28B/LBR/LDLR/LI…	158
hsa-miR-148a-3p	GO:0061458	reproductive system development	16/500	0.00374653	BCL2L11/RXFP2/RNF38/ESR1/HOXD13/IGF1/INHBB/KIT/KITLG/CHD7/PTEN/ROBO2/TAF4/NCOA1/NOG/PCYT1B	16
hsa-miR-148a-3p	GO:0007049	cell cycle	59/500	0.00383465	BCL2L11/CDKN1B/TXNIP/STAG2/CIT/ESCO1/UHMK1/JMY/E2F7/SIK1/GADD45A/DDX3X/DYRK1A/EP300/USP33/PDS5A/DICER1/ZFYVE26/GTF2H1/HHEX/IGF1/JAG2/MDM4/MNT/PPP1R12A/NEUROD1/PRKAG2/CDK14/INO80/MED1/TET2/PPP1CB/USP47/CEP192/ARL8B/STRADB/PRKAA1/RCC2/PRNP/SPIRE1/PTEN/RPS6KB1/SKP1/SRPK2/TFDP2/TGFA/TGFB2/UBE2D1/WNT10B/CUL5/SESN2/CDC14A/CAV2/CDK5R1/WASL/ACVR1/CCNT2/CLOCK/CDC25B	59
hsa-miR-148a-3p	GO:0048675	axon extension	7/500	0.00385699	EP300/MAP1B/BCL11A/POU4F2/RTN4/NRP1/CDK5R1	7
hsa-miR-148a-3p	GO:1990138	neuron projection extension	7/500	0.00385699	EP300/MAP1B/BCL11A/POU4F2/RTN4/NRP1/CDK5R1	7
hsa-miR-148a-3p	GO:0009952	anterior/posterior pattern specification	13/500	0.00395351	EP300/FOXF1/DLL1/HHEX/HOXC8/HOXD13/MEOX2/KMT2A/NRARP/NEUROD1/OTX2/WNT1/NOG	13
hsa-miR-148a-3p	GO:0022037	metencephalon development	8/500	0.00404976	ZBTB18/MECP2/NEUROD1/OTX2/ATP7A/WNT1/NCOA1/CDK5R1	8
hsa-miR-148a-3p	GO:1902589	single-organism organelle organization	64/500	0.00411362	BCL2L11/CDKN1B/ARFGEF1/PTGES3/CFL2/STAG2/PPARGC1A/CIT/KAT7/ESCO1/JDP2/XIRP2/PPARGC1B/JMY/DYNLL2/GADD45A/DNMT1/S1PR1/EP300/MRAS/USP33/KDM6B/PDS5A/JADE2/DICER1/SNAPIN/RICTOR/ABL2/IGF1/JARID2/KIT/KRT3/MAP1B/MECP2/KMT2A/PPP1R12A/NRAS/PHF20/INO80/TET2/PTCD3/CEP192/BRK1/RCC2/SPIRE1/PTEN/PREX1/ROCK1/SKP1/SYT4/TEK/TGFA/TMSB4X/UBE2D1/YWHAB/BRPF1/RAB34/CAV2/NCOA1/CDK5R1/WASL/RPS6KA5/ARHGEF17/CDC25B	64
hsa-miR-148a-3p	GO:0007050	cell cycle arrest	14/500	0.00415552	CDKN1B/UHMK1/JMY/GADD45A/MDM4/NEUROD1/PRKAG2/STRADB/PRKAA1/PRNP/TGFB2/WNT10B/CUL5/SESN2	14
hsa-miR-148a-3p	GO:0042552	myelination	8/500	0.004323	DICER1/NAB1/POU3F2/PTEN/MPP5/SH3TC2/SBF2/QKI	8
hsa-miR-148a-3p	GO:0046488	phosphatidylinositol metabolic process	10/500	0.00434608	PIGA/PIK3C2A/PIK3CA/PI4KA/PTEN/MTMR14/PIK3R3/MTMR1/SYNJ1/MTMR6	10
hsa-miR-148a-3p	GO:0051338	regulation of transferase activity	32/500	0.00440543	CDKN1B/ADCY2/PIK3IP1/CSF1/GADD45A/ERBB3/FLT1/GMFB/GTF2H1/MDFIC/HHEX/KIT/MAP3K4/MET/KITLG/MAP3K9/NRAS/PRKAG2/GPRC5B/ERRFI1/STRADB/PRKAA1/PTEN/SSR1/TEK/TGFA/TGFB2/YWHAB/CDK5R1/CCKBR/CCNT2/CDC25B	32
hsa-miR-148a-3p	GO:0045597	positive regulation of cell differentiation	27/500	0.00442034	PPARGC1B/CSF1/EFNB2/EP300/DICER1/NPTN/IGF1/IL15/KIT/GDF6/MAP1B/KITLG/NEUROD1/GPRC5B/BCL11A/POU4F2/MED1/HIF1AN/PTPRD/ROBO1/ROBO2/TCF4/TGFB2/WNT10B/NCOA1/NRP1/ACVR1	27
hsa-miR-148a-3p	GO:0000956	nuclear-transcribed mRNA catabolic process	12/500	0.00455591	RC3H1/DDX6/PAPD4/DCP2/TNRC6B/CNOT6L/AGO1/CNOT7/CNOT4/PNRC2/CNOT6/TNRC6C	12
hsa-miR-148a-3p	GO:0050769	positive regulation of neurogenesis	10/500	0.00457667	EP300/DICER1/NPTN/KIT/MAP1B/BCL11A/PTPRD/ROBO1/ROBO2/NRP1	10
hsa-miR-148a-3p	GO:1901135	carbohydrate derivative metabolic process	61/500	0.00457935	ARFGEF1/FUT9/ADCY2/PPARGC1A/RALBP1/MGAT4A/RXFP2/COL2A1/DDX3X/ABCA1/S1PR1/EP300/TRAK1/SULF1/RICTOR/GAPVD1/EOGT/PDIA3/GTF2H1/HAS3/AGFG1/NDST1/IGF1/IL15/ITGB8/ARF4/KIT/LMAN1/LRP2/ATP1A2/NRAS/ST8SIA3/NT5C3A/PRKAG2/PDE4D/PDE7A/RAB14/PIGA/ATP7A/ERRFI1/INO80/CTSA/TET2/ARL8B/PRKAA1/DENND4C/TMEM165/RCC2/C1GALT1/RALGAPB/PREX1/ABCD3/SMARCA2/TRAK2/SOS1/SBF2/CANX/CYTH3/B4GALT6/B4GALT5/ARHGEF17	61
hsa-miR-148a-3p	GO:0071456	cellular response to hypoxia	8/500	0.00461021	PPARGC1A/EP300/EPAS1/MDM4/PRKAA1/HIF1AN/UBE2D1/UBE2D3	8
hsa-miR-148a-3p	GO:0050679	positive regulation of epithelial cell proliferation	10/500	0.00481677	EGR3/RICTOR/IGF1/NRARP/MED1/TEK/TGFA/CAV2/NRP1/NOG	10
hsa-miR-148a-3p	GO:0051153	regulation of striated muscle cell differentiation	7/500	0.00482518	SIK1/DMPK/EFNB2/EP300/RBM24/HIF1AN/BHLHE41	7
hsa-miR-148a-3p	GO:0033002	muscle cell proliferation	9/500	0.00497676	PPARGC1A/S1PR1/C3orf58/IGF1/IL15/RPS6KB1/TGFB2/NOG/KLF4	9
hsa-miR-148a-3p	GO:0043933	macromolecular complex subunit organization	58/500	0.00501406	BCL2L11/CDKN1B/ARFGEF1/CFL2/PPARGC1A/CIT/PPARGC1B/JMY/RC3H1/DDX3X/DDX6/ABCA1/S1PR1/EP300/EPS15/DICER1/CNOT6L/RICTOR/LSM14A/ABL2/CNOT7/LRP4/MAX/MDM4/MITF/KMT2A/ASPH/NAP1L1/OTX2/PHAX/PIK3C2A/BCL11A/INO80/CEP192/PRKAA1/CAND1/BRK1/PRNP/SPIRE1/CNOT6/KCTD16/PREX1/ROCK1/SLC2A1/SRPK2/TCF4/TEK/TMSB4X/WNT10B/YWHAB/SBF2/PICALM/CAV2/WASL/SCAF11/MAGI1/H2AFY/SNAP91	58
hsa-miR-148a-3p	GO:0018107	peptidyl-threonine phosphorylation	6/500	0.00503475	DYRK1A/LMTK2/PRKAG2/NLK/CDK5R1/ACVR1	6
hsa-miR-148a-3p	GO:0016485	protein processing	47/500	0.00504465	BCL2L11/ATP6AP2/CDKN1B/UBE4B/ERLIN1/ADAMTS5/VPS37A/RNF217/ADAMTS15/ADAMTS18/ADAMTS19/UBR1/EP300/USP12/USP33/MMP10/MMP15/ASPH/SERPINE1/UBXN1/RLIM/FBXL19/OTUD4/CTSA/USP47/UBA6/UBE2W/PTEN/HECW2/ROBO1/SKP1/TNFRSF1B/UBE2D1/UBE2D3/WNT1/WNT10B/USP7/NPEPL1/TBL1XR1/FBXO11/CUL5/USP48/USP32/ZNRF1/ATG4D/ADAM23/USP6	47
hsa-miR-148a-3p	GO:0008610	lipid biosynthetic process	27/500	0.00507257	PTGES3/SIK1/ACSL4/SCAP/CERS6/SGMS1/LBR/LDLR/ST8SIA3/PRKAG2/PDK4/PIGA/PIK3C2A/PIK3CA/PI4KA/MED1/SPTLC3/PRKAA1/GPCPD1/PTEN/MTMR14/PIK3R3/MTMR1/SYNJ1/MTMR6/QKI/PCYT1B	27
hsa-miR-148a-3p	GO:0007422	peripheral nervous system development	7/500	0.00518537	EGR3/ERBB3/DICER1/NAB1/POU3F2/MPP5/SH3TC2	7
hsa-miR-148a-3p	GO:0007272	ensheathment of neurons	8/500	0.00522835	DICER1/NAB1/POU3F2/PTEN/MPP5/SH3TC2/SBF2/QKI	8
hsa-miR-148a-3p	GO:0008366	axon ensheathment	8/500	0.00522835	DICER1/NAB1/POU3F2/PTEN/MPP5/SH3TC2/SBF2/QKI	8
hsa-miR-148a-3p	GO:0018196	peptidyl-asparagine modification	8/500	0.00522835	MGAT4A/PDIA3/LMAN1/ST8SIA3/HIF1AN/CANX/B4GALT6/B4GALT5	8
hsa-miR-148a-3p	GO:0016482	cytoplasmic transport	35/500	0.00538995	TIMM23/TXNIP/UHMK1/RAB12/EP300/LMTK2/TRAK1/PDIA3/MDFIC/HHEX/AGFG1/IGF1/KPNA4/LMAN1/ASPH/PPP1R12A/NEUROD1/PDE4D/RAB14/PHAX/MED1/PPP1R10/STRADB/JPH3/PTPN14/ATXN1/XPO4/AKTIP/SSR1/TGFB2/SNX27/RAB34/DYRK2/SRSF11/TOMM70A	35
hsa-miR-148a-3p	GO:0001935	endothelial cell proliferation	8/500	0.00556022	EGR3/SULF1/RICTOR/NRARP/PTPRM/TEK/CAV2/NRP1	8
hsa-miR-148a-3p	GO:0001666	response to hypoxia	14/500	0.00562123	CDKN1B/PPARGC1A/EP300/EPAS1/SCAP/MDM4/MECP2/PRKAA1/HIF1AN/TEK/TGFB2/UBE2D1/UBE2D3/UCP3	14
hsa-miR-148a-3p	GO:0060541	respiratory system development	12/500	0.00563962	EP300/EPAS1/FOXF1/DICER1/ZFPM2/HHEX/IGF1/LIPA/ATP7A/ERRFI1/CHD7/NOG	12
hsa-miR-148a-3p	GO:0051604	protein maturation	47/500	0.00571534	BCL2L11/ATP6AP2/CDKN1B/UBE4B/ERLIN1/ADAMTS5/VPS37A/RNF217/ADAMTS15/ADAMTS18/ADAMTS19/UBR1/EP300/USP12/USP33/MMP10/MMP15/ASPH/SERPINE1/UBXN1/RLIM/FBXL19/OTUD4/CTSA/USP47/UBA6/UBE2W/PTEN/HECW2/ROBO1/SKP1/TNFRSF1B/UBE2D1/UBE2D3/WNT1/WNT10B/USP7/NPEPL1/TBL1XR1/FBXO11/CUL5/USP48/USP32/ZNRF1/ATG4D/ADAM23/USP6	47
hsa-miR-148a-3p	GO:1901342	regulation of vasculature development	12/500	0.00587909	FLT1/SULF1/DDAH1/HHEX/SERPINE1/DLL4/HIF1AN/BAI3/PTPRM/ROCK1/TEK/KLF4	12
hsa-miR-148a-3p	GO:0009267	cellular response to starvation	8/500	0.0059079	ATG14/TNRC6A/INHBB/MAX/PDK4/PRKAA1/SLC2A1/CPEB4	8
hsa-miR-148a-3p	GO:0008306	associative learning	6/500	0.0059487	KIT/MECP2/ATP1A2/NRAS/ATXN1/TANC1	6
hsa-miR-148a-3p	GO:0061387	regulation of extent of cell growth	6/500	0.0059487	EP300/MAP1B/BCL11A/RTN4/NRP1/CDK5R1	6
hsa-miR-148a-3p	GO:0030324	lung development	11/500	0.00596152	EP300/EPAS1/FOXF1/DICER1/ZFPM2/HHEX/IGF1/LIPA/ATP7A/ERRFI1/NOG	11
hsa-miR-148a-3p	GO:0045786	negative regulation of cell cycle	18/500	0.00610538	CDKN1B/UHMK1/JMY/GADD45A/HHEX/MDM4/NEUROD1/PRKAG2/USP47/STRADB/PRKAA1/PRNP/PTEN/TGFB2/UBE2D1/WNT10B/CUL5/SESN2	18
hsa-miR-148a-3p	GO:0003007	heart morphogenesis	12/500	0.00612655	COL2A1/S1PR1/FOXF1/ZFPM2/DLL1/DLL4/MED1/CHD7/RTN4/TEK/TGFB2/ACVR1	12
hsa-miR-148a-3p	GO:0008064	regulation of actin polymerization or depolymerization	9/500	0.00618772	ARFGEF1/CFL2/CIT/JMY/RICTOR/BRK1/PREX1/TMSB4X/WASL	9
hsa-miR-148a-3p	GO:0006508	proteolysis	42/500	0.00622996	UBE4B/ERLIN1/ADAMTS5/VPS37A/RNF217/ADAMTS15/ADAMTS18/ADAMTS19/UBR1/EP300/USP12/USP33/MMP10/MMP15/ASPH/UBXN1/RLIM/FBXL19/OTUD4/CTSA/USP47/UBA6/UBE2W/PTEN/HECW2/SKP1/TNFRSF1B/UBE2D1/UBE2D3/WNT1/WNT10B/USP7/NPEPL1/TBL1XR1/FBXO11/CUL5/USP48/USP32/ZNRF1/ATG4D/ADAM23/USP6	42
hsa-miR-148a-3p	GO:0007623	circadian rhythm	8/500	0.00627187	PPARGC1A/DYRK1A/EGR3/PRKAA1/PTEN/BHLHE41/HOMER1/CLOCK	8
hsa-miR-148a-3p	GO:0048588	developmental cell growth	8/500	0.00627187	EP300/MAP1B/MEX3C/BCL11A/POU4F2/RTN4/NRP1/CDK5R1	8
hsa-miR-148a-3p	GO:0043467	regulation of generation of precursor metabolites and energy	6/500	0.00644842	PPARGC1A/IGF1/PRKAG2/ATP7A/PRKAA1/DYRK2	6
hsa-miR-148a-3p	GO:0031667	response to nutrient levels	17/500	0.00648556	PPARGC1A/ABCA1/ACSL4/ATG14/TNRC6A/IL15/INHBB/MAX/PDK4/MED1/PRKAA1/PTEN/RPS6KB1/SLC2A1/UCP3/CPEB4/NCOA1	17
hsa-miR-148a-3p	GO:0000086	G2/M transition of mitotic cell cycle	11/500	0.00651164	CIT/EP300/PPP1R12A/CDK14/PPP1CB/USP47/CEP192/RCC2/SKP1/WNT10B/CDC25B	11
hsa-miR-148a-3p	GO:0044839	cell cycle G2/M phase transition	11/500	0.00651164	CIT/EP300/PPP1R12A/CDK14/PPP1CB/USP47/CEP192/RCC2/SKP1/WNT10B/CDC25B	11
hsa-miR-148a-3p	GO:0030832	regulation of actin filament length	9/500	0.00652316	ARFGEF1/CFL2/CIT/JMY/RICTOR/BRK1/PREX1/TMSB4X/WASL	9
hsa-miR-148a-3p	GO:0006886	intracellular protein transport	33/500	0.0065581	TIMM23/TXNIP/UHMK1/AP1G1/EP300/TRAK1/ARL6IP1/AP4E1/SNAPIN/ARFIP1/PDIA3/MDFIC/IGF1/KPNA4/ASPH/MED1/CTSA/PPP1R10/STRADB/PTPN14/XPO4/TRAK2/SNX2/SSR1/STX3/TGFB2/YWHAB/SH3TC2/SNX27/RAB34/DYRK2/CDK5R1/TOMM70A	33
hsa-miR-148a-3p	GO:0071496	cellular response to external stimulus	13/500	0.00662673	GADD45A/ATG14/TNRC6A/IL15/INHBB/MAX/ATP1A2/PDK4/MED1/PRKAA1/SLC2A1/CPEB4/NCOA1	13
hsa-miR-148a-3p	GO:0071375	cellular response to peptide hormone stimulus	16/500	0.00663707	ADCY2/INHBB/MAX/NRAS/PRKAG2/PDK4/PIK3C2A/PIK3CA/STRADB/PRKAA1/DENND4C/RPS6KB1/SOS1/WNT1/YWHAB/PIK3R3	16
hsa-miR-148a-3p	GO:0030323	respiratory tube development	11/500	0.00680121	EP300/EPAS1/FOXF1/DICER1/ZFPM2/HHEX/IGF1/LIPA/ATP7A/ERRFI1/NOG	11
hsa-miR-148a-3p	GO:0007163	establishment or maintenance of cell polarity	9/500	0.0068724	ARFGEF1/PRICKLE2/FOXF1/IGF1/MAP1B/ROCK1/TEK/SNX27/CYTH3	9
hsa-miR-148a-3p	GO:0051493	regulation of cytoskeleton organization	17/500	0.00689181	CDKN1B/ARFGEF1/CFL2/CIT/JMY/S1PR1/EP300/RICTOR/ABL2/BRK1/RCC2/PREX1/ROCK1/TEK/TMSB4X/CDK5R1/WASL	17
hsa-miR-148a-3p	GO:0046474	glycerophospholipid biosynthetic process	12/500	0.00691873	PIGA/PIK3C2A/PIK3CA/PI4KA/GPCPD1/PTEN/MTMR14/PIK3R3/MTMR1/SYNJ1/MTMR6/PCYT1B	12
hsa-miR-148a-3p	GO:0050776	regulation of immune response	33/500	0.00694044	CDKN1B/RC3H1/AGO4/ERBB3/FOXF1/TNRC6B/CADM1/RICTOR/LSM14A/AGO1/TNRC6A/HLA-A/HLA-DQB2/IL15/KIT/LCP2/KITLG/NRAS/PDE4D/GPRC5B/PIK3CA/MED1/BRK1/PRNP/PTEN/TNRC6C/SOS1/TGFB2/UBE2D1/UBE2D3/YWHAB/WASL/RPS6KA5	33
hsa-miR-148a-3p	GO:0007585	respiratory gaseous exchange	6/500	0.00697794	NDST1/JAG2/MECP2/ATP1A2/UCP3/MAFB	6
hsa-miR-148a-3p	GO:0018210	peptidyl-threonine modification	6/500	0.00697794	DYRK1A/LMTK2/PRKAG2/NLK/CDK5R1/ACVR1	6
hsa-miR-148a-3p	GO:0035335	peptidyl-tyrosine dephosphorylation	6/500	0.00697794	PTEN/PTPN14/PTPRD/PTPRM/MTMR6/CDC25B	6
hsa-miR-148a-3p	GO:0061180	mammary gland epithelium development	6/500	0.00697794	CSF1/ELF5/ESR1/FOXF1/MED1/ROBO1	6
hsa-miR-148a-3p	GO:0044708	single-organism behavior	18/500	0.00706406	AFF2/ITGA5/KIT/MAFG/MECP2/MET/ATP1A2/NRAS/CHD7/PRNP/PTEN/JPH3/RPS6KB1/ATXN1/SCN9A/KCNAB1/TANC1/HOMER1	18
hsa-miR-148a-3p	GO:0001654	eye development	16/500	0.00707144	ADAMTS18/SLC7A11/GPM6A/MAF/MAX/MITF/NDP/NEUROD1/NHS/OTX2/POU4F2/MED1/CHD7/PTPRM/TGFB2/KLF4	16
hsa-miR-148a-3p	GO:0032869	cellular response to insulin stimulus	13/500	0.00714219	INHBB/NRAS/PRKAG2/PDK4/PIK3C2A/PIK3CA/STRADB/PRKAA1/DENND4C/RPS6KB1/SOS1/YWHAB/PIK3R3	13
hsa-miR-148a-3p	GO:0031400	negative regulation of protein modification process	19/500	0.00716552	CDKN1B/GADD45A/DNMT1/GMFB/HHEX/JARID2/MECP2/ATP2B4/UBXN1/PRKAG2/PDE4D/ERRFI1/PRNP/PTEN/UBE2D1/WNT1/YWHAB/PRR5L/NOG	19
hsa-miR-148a-3p	GO:0021549	cerebellum development	7/500	0.00729671	ZBTB18/MECP2/NEUROD1/ATP7A/WNT1/NCOA1/CDK5R1	7
hsa-miR-148a-3p	GO:0038034	signal transduction in absence of ligand	7/500	0.00729671	BCL2L11/COL2A1/ERBB3/IGF1/KITLG/STRADB/TGFB2	7
hsa-miR-148a-3p	GO:0097192	extrinsic apoptotic signaling pathway in absence of ligand	7/500	0.00729671	BCL2L11/COL2A1/ERBB3/IGF1/KITLG/STRADB/TGFB2	7
hsa-miR-148a-3p	GO:0001938	positive regulation of endothelial cell proliferation	6/500	0.00753823	EGR3/RICTOR/NRARP/TEK/CAV2/NRP1	6
hsa-miR-148a-3p	GO:0043534	blood vessel endothelial cell migration	6/500	0.00753823	EFNB2/EGR3/DLL4/ROBO1/NRP1/KLF4	6
hsa-miR-148a-3p	GO:0008654	phospholipid biosynthetic process	13/500	0.00768891	SGMS1/PIGA/PIK3C2A/PIK3CA/PI4KA/GPCPD1/PTEN/MTMR14/PIK3R3/MTMR1/SYNJ1/MTMR6/PCYT1B	13
hsa-miR-148a-3p	GO:0008286	insulin receptor signaling pathway	11/500	0.00773074	NRAS/PRKAG2/PDK4/PIK3C2A/PIK3CA/STRADB/PRKAA1/RPS6KB1/SOS1/YWHAB/PIK3R3	11
hsa-miR-148a-3p	GO:0045765	regulation of angiogenesis	11/500	0.00773074	FLT1/SULF1/DDAH1/HHEX/SERPINE1/DLL4/BAI3/PTPRM/ROCK1/TEK/KLF4	11
hsa-miR-148a-3p	GO:0045859	regulation of protein kinase activity	29/500	0.00780866	CDKN1B/ADCY2/CSF1/GADD45A/ERBB3/FLT1/GMFB/GTF2H1/MDFIC/HHEX/KIT/MAP3K4/MET/KITLG/MAP3K9/NRAS/PRKAG2/GPRC5B/ERRFI1/STRADB/PRKAA1/PTEN/SSR1/TGFA/TGFB2/YWHAB/CDK5R1/CCNT2/CDC25B	29
hsa-miR-148a-3p	GO:0010942	positive regulation of cell death	20/500	0.00800423	BCL2L11/CDKN1B/TXNIP/JMY/SIK1/GADD45A/DDX3X/EP300/ARHGEF12/MAP3K9/NEUROD1/PTEN/SOS1/SOS2/SRPK2/TGFB2/WNT10B/NCOA1/CDK5R1/ARHGEF17	20
hsa-miR-148a-3p	GO:0048864	stem cell development	12/500	0.00809811	STAG2/DICER1/DLL1/IGF1/KIT/KITLG/RTN4/TGFB2/ACVR1/LDB2/NOG/KLF4	12
hsa-miR-148a-3p	GO:0051090	regulation of sequence-specific DNA binding transcription factor activity	18/500	0.00814131	CEBPG/PPARGC1A/JMY/SIK1/EP300/ESR1/FOXF1/KIT/NDP/NEUROD1/RLIM/PRNP/PTEN/WNT1/WNT10B/USP7/RPS6KA5/KLF4	18
hsa-miR-148a-3p	GO:0003013	circulatory system process	19/500	0.00820938	ATP6AP2/TBC1D8/DMPK/DSC2/EPAS1/DDAH1/MECP2/MEOX2/ASPH/ATP1A2/ATP2A2/PDE4D/PIK3C2A/PIK3CA/DLL4/CHD7/PTPRM/TEK/TGFB2	19
hsa-miR-148a-3p	GO:0070647	protein modification by small protein conjugation or removal	30/500	0.00830061	UBE4B/LRRC41/MARCH3/RC3H1/RNF217/USP12/USP33/FBXO33/CNOT4/UBXN1/RLIM/BCL11A/OTUD4/USP47/UBA6/UBE2W/CAND1/PTEN/HECW2/ARRDC3/SKP1/UBE2D1/UBE2D3/WNT1/USP7/FBXO11/CUL5/USP32/ZNRF1/USP6	30
hsa-miR-148a-3p	GO:1901137	carbohydrate derivative biosynthetic process	30/500	0.00830061	ARFGEF1/FUT9/ADCY2/PPARGC1A/MGAT4A/RXFP2/ABCA1/EP300/TRAK1/EOGT/PDIA3/HAS3/NDST1/IGF1/ARF4/LMAN1/LRP2/ATP1A2/ST8SIA3/PRKAG2/PIGA/ATP7A/TET2/PRKAA1/TMEM165/C1GALT1/TRAK2/CANX/B4GALT6/B4GALT5	30
hsa-miR-148a-3p	GO:0001816	cytokine production	24/500	0.00834694	ATP6AP2/CEBPG/NFAT5/DDX3X/ABCA1/EP300/SULF1/CADM1/LSM14A/HLA-A/IL15/INHBB/KIT/LCP2/LIPA/MAF/SERPINE1/PDE4D/GPRC5B/PRNP/TGFB2/UBE2D3/RPS6KA5/KLF4	24
hsa-miR-148a-3p	GO:0010810	regulation of cell-substrate adhesion	9/500	0.0084145	CSF1/FOXF1/ITGA5/SERPINE1/RCC2/PTEN/ROCK1/TEK/WNT1	9
hsa-miR-148a-3p	GO:0044262	cellular carbohydrate metabolic process	14/500	0.00857129	ARFGEF1/PPARGC1A/CS/SIK1/HAS3/IGF1/MECP2/PRKAG2/PDK4/PPP1CB/PRKAA1/GPCPD1/PTEN/DYRK2	14
hsa-miR-148a-3p	GO:0030900	forebrain development	18/500	0.00860767	ZBTB18/BTBD3/DICER1/HHEX/NDST1/LRP2/NEUROD1/OTX2/ATP7A/POU3F2/RTN4/PTEN/ROBO1/ROBO2/WNT1/NCOA1/CDK5R1/NOG	18
hsa-miR-148a-3p	GO:0030029	actin filament-based process	24/500	0.00873158	ARFGEF1/CFL2/CIT/XIRP2/PPARGC1B/JMY/S1PR1/EP300/MRAS/RICTOR/ABL2/KIT/ATP1A2/NRAS/PDE4D/BRK1/SPIRE1/PREX1/ROCK1/TEK/TMSB4X/CDK5R1/WASL/ARHGEF17	24
hsa-miR-148a-3p	GO:0006487	protein N-linked glycosylation	8/500	0.00882435	MGAT4A/PDIA3/LMAN1/ST8SIA3/TMEM165/CANX/B4GALT6/B4GALT5	8
hsa-miR-148a-3p	GO:0046660	female sex differentiation	8/500	0.00882435	ESR1/INHBB/KIT/MED1/CHD7/ROBO2/TAF4/PCYT1B	8
hsa-miR-148a-3p	GO:0031056	regulation of histone modification	7/500	0.00883551	PPARGC1A/JDP2/DNMT1/JARID2/MECP2/KMT2A/RPS6KA5	7
hsa-miR-148a-3p	GO:0043200	response to amino acid	7/500	0.00883551	CDKN1B/PPARGC1A/COL4A1/DNMT1/UBR1/RPS6KB1/CPEB4	7
hsa-miR-148a-3p	GO:2001237	negative regulation of extrinsic apoptotic signaling pathway	7/500	0.00883551	COL2A1/IGF1/SERPINE1/STRADB/RPS6KB1/NRP1/ACVR1	7
hsa-miR-148a-3p	GO:0005975	carbohydrate metabolic process	35/500	0.00909751	ARFGEF1/FUT9/PPARGC1A/MGAT4A/CS/SIK1/TRAK1/EOGT/PDIA3/CNOT7/HAS3/NDST1/IGF1/ARF4/LMAN1/LRP2/MECP2/ST8SIA3/PRKAG2/PDK4/PIK3CA/TET2/PPP1CB/PRKAA1/TMEM165/GPCPD1/C1GALT1/PTEN/SLC2A1/SLC2A3/TRAK2/CANX/DYRK2/B4GALT6/B4GALT5	35
hsa-miR-148a-3p	GO:0033674	positive regulation of kinase activity	22/500	0.00910307	ADCY2/CSF1/GADD45A/ERBB3/FLT1/MDFIC/KIT/MAP3K4/MET/KITLG/MAP3K9/NRAS/PRKAG2/GPRC5B/STRADB/PRKAA1/SSR1/TEK/TGFA/TGFB2/YWHAB/CDC25B	22
hsa-miR-148a-3p	GO:0048598	embryonic morphogenesis	24/500	0.00913057	BCL2L11/COL2A1/FOXF1/FLT1/SULF1/DICER1/DLL1/HHEX/HOXD13/NDST1/JAG2/LRP4/NEUROD1/OTX2/SIX4/DLL4/MED1/CHD7/WNT1/NCOA1/ACVR1/NOG/KLF4/MAFB	24
hsa-miR-148a-3p	GO:0042594	response to starvation	9/500	0.00927773	PPARGC1A/ATG14/TNRC6A/INHBB/MAX/PDK4/PRKAA1/SLC2A1/CPEB4	9
hsa-miR-148a-3p	GO:0034655	nucleobase-containing compound catabolic process	40/500	0.00937477	ARFGEF1/RALBP1/RC3H1/DDX3X/DDX6/PAPD4/DCP2/S1PR1/AGO4/TNRC6B/CNOT6L/RICTOR/GAPVD1/AGO1/GTF2H1/CNOT7/AGFG1/LIN28B/CNOT4/NRAS/NT5C3A/PDE4D/PDE7A/RAB14/ERRFI1/INO80/ARL8B/PNRC2/DENND4C/RCC2/RALGAPB/CNOT6/PREX1/TNRC6C/ABCD3/SMARCA2/SOS1/SBF2/CYTH3/ARHGEF17	40
hsa-miR-148a-3p	GO:0070646	protein modification by small protein removal	7/500	0.00939772	USP12/USP33/OTUD4/USP47/USP7/USP32/USP6	7
hsa-miR-148a-3p	GO:0030036	actin cytoskeleton organization	22/500	0.00954236	ARFGEF1/CFL2/CIT/XIRP2/PPARGC1B/JMY/S1PR1/EP300/MRAS/RICTOR/ABL2/KIT/NRAS/BRK1/SPIRE1/PREX1/ROCK1/TEK/TMSB4X/CDK5R1/WASL/ARHGEF17	22
hsa-miR-148a-3p	GO:0051495	positive regulation of cytoskeleton organization	9/500	0.00973366	CDKN1B/CFL2/JMY/EP300/RICTOR/BRK1/RCC2/TEK/WASL	9
hsa-miR-148a-3p	GO:0019827	stem cell maintenance	8/500	0.00982707	STAG2/DICER1/DLL1/IGF1/KIT/LDB2/NOG/KLF4	8
hsa-miR-148a-3p	GO:0016570	histone modification	16/500	0.00988647	PPARGC1A/KAT7/JDP2/DNMT1/EP300/KDM6B/JADE2/JARID2/MECP2/KMT2A/PHF20/TET2/SKP1/BRPF1/NCOA1/RPS6KA5	16
hsa-miR-148a-3p	GO:0001756	somitogenesis	6/500	0.0101062	EP300/FOXF1/DLL1/MEOX2/NRARP/OTX2	6
hsa-miR-148a-3p	GO:0007015	actin filament organization	14/500	0.0101138	ARFGEF1/CFL2/CIT/PPARGC1B/JMY/S1PR1/RICTOR/ABL2/BRK1/SPIRE1/PREX1/ROCK1/TMSB4X/WASL	14
hsa-miR-148a-3p	GO:0007389	pattern specification process	21/500	0.0101781	EP300/FOXF1/FLT1/DLL1/HHEX/HOXC8/HOXD13/FOXK2/LRP4/MEOX2/KMT2A/NRARP/ASPH/NEUROD1/OTX2/DLL4/WNT1/NRP1/ACVR1/NOG/MAFB	21
hsa-miR-148a-3p	GO:0045860	positive regulation of protein kinase activity	21/500	0.0101781	ADCY2/CSF1/GADD45A/ERBB3/FLT1/MDFIC/KIT/MAP3K4/MET/KITLG/MAP3K9/NRAS/PRKAG2/GPRC5B/STRADB/PRKAA1/SSR1/TGFA/TGFB2/YWHAB/CDC25B	21
hsa-miR-148a-3p	GO:0043254	regulation of protein complex assembly	13/500	0.0102141	BCL2L11/CDKN1B/ARFGEF1/JMY/DDX3X/RICTOR/BCL11A/CAND1/BRK1/PREX1/TMSB4X/WNT10B/WASL	13
hsa-miR-148a-3p	GO:0034622	cellular macromolecular complex assembly	27/500	0.0102643	CDKN1B/ARFGEF1/JMY/RC3H1/DDX3X/DDX6/EP300/EPS15/DICER1/CNOT6L/RICTOR/LSM14A/CNOT7/NAP1L1/PHAX/PIK3C2A/CAND1/CNOT6/PREX1/SRPK2/TCF4/TMSB4X/WNT10B/PICALM/SCAF11/H2AFY/SNAP91	27
hsa-miR-148a-3p	GO:0042060	wound healing	28/500	0.0102856	SH2B3/ARFGEF1/HPS5/ERBB3/ZFPM2/SLC7A11/GAP43/IGF1/ITGA5/ITGA9/ITPK1/LCP2/LMAN1/MAFG/ATP2A2/NRAS/ATP2B4/SERPINE1/PIK3CA/DOCK6/SOS1/TEK/TGFA/TGFB2/TMSB4X/WNT10B/AKAP1/NOG	28
hsa-miR-148a-3p	GO:0032386	regulation of intracellular transport	18/500	0.0104117	BCL2L11/UHMK1/DYNLL2/EP300/FOXF1/MDFIC/IGF1/MAP1B/ASPH/PPP1R12A/PDE4D/MED1/PTPN14/XPO4/YWHAB/SH3TC2/DYRK2/CDK5R1	18
hsa-miR-148a-3p	GO:0048878	chemical homeostasis	32/500	0.0104637	PPARGC1A/CLCN3/DMPK/SLC26A3/ABCA1/S1PR1/EPAS1/ESR1/ABCB7/GPR116/NPTN/IGF1/LDLR/MAFG/MET/ASPH/NEUROD1/ATP1A2/ATP2A2/NPTX1/CYB5R4/PDE4D/PDK4/SLC26A4/ATP7A/PRKAA1/TMEM165/PRNP/JPH3/CUL5/CCKBR/HOMER1	32
hsa-miR-148a-3p	GO:0001894	tissue homeostasis	11/500	0.010696	COL2A1/PPARGC1B/CSF1/S1PR1/EPAS1/GPR116/LIPA/NEUROD1/PDK4/LDB2/HOMER1	11
hsa-miR-148a-3p	GO:0021537	telencephalon development	11/500	0.010696	ZBTB18/BTBD3/DICER1/NEUROD1/POU3F2/RTN4/PTEN/ROBO1/ROBO2/NCOA1/CDK5R1	11
hsa-miR-148a-3p	GO:0040013	negative regulation of locomotion	11/500	0.010696	SULF1/SERPINE1/DLL4/PTEN/ARRDC3/PTPRM/ROBO1/ROBO2/NRP1/NOG/KLF4	11
hsa-miR-148a-3p	GO:0050730	regulation of peptidyl-tyrosine phosphorylation	11/500	0.010696	ERBB3/RICTOR/IGF1/IL15/ITGA5/KIT/KITLG/GPRC5B/ERRFI1/TGFA/NRP1	11
hsa-miR-148a-3p	GO:0040008	regulation of growth	25/500	0.0107733	BCL2L11/CDKN1B/CSF1/DDX3X/EP300/ACSL4/GAP43/IGF1/MAP1B/SIX4/PIK3CA/BCL11A/POU3F2/INO80/USP47/CHD7/RTN4/PTEN/RPS6KB1/SMARCA2/TGFB2/WNT10B/NRP1/CDK5R1/NOG	25
hsa-miR-148a-3p	GO:0001952	regulation of cell-matrix adhesion	6/500	0.0108346	CSF1/SERPINE1/RCC2/PTEN/ROCK1/TEK	6
hsa-miR-148a-3p	GO:0006325	chromatin organization	26/500	0.0108557	PPARGC1A/CHD1/KAT7/JDP2/DNMT1/EP300/ESR1/KDM6B/JADE2/JARID2/MECP2/KMT2A/NAP1L1/PHF20/INO80/TET2/CHD7/SKP1/SMARCA2/BRPF1/TBL1XR1/CHD9/NCOA1/RPS6KA5/H2AFY/CLOCK	26
hsa-miR-148a-3p	GO:0019216	regulation of lipid metabolic process	13/500	0.0109366	PPARGC1A/PIK3IP1/SIK1/GPR116/SCAP/FLT1/KIT/LDLR/PRKAG2/PDK4/PRKAA1/TEK/CCKBR	13
hsa-miR-148a-3p	GO:0048736	appendage development	10/500	0.0110799	BCL2L11/COL2A1/DICER1/HOXD13/LRP4/MEOX2/ASPH/MED1/CHD7/NOG	10
hsa-miR-148a-3p	GO:0060173	limb development	10/500	0.0110799	BCL2L11/COL2A1/DICER1/HOXD13/LRP4/MEOX2/ASPH/MED1/CHD7/NOG	10
hsa-miR-148a-3p	GO:0051168	nuclear export	9/500	0.0112031	UHMK1/HHEX/AGFG1/PHAX/STRADB/PTPN14/ATXN1/XPO4/SRSF11	9
hsa-miR-148a-3p	GO:0030509	BMP signaling pathway	8/500	0.0114867	FBN1/SULF1/GDF6/UBE2D1/UBE2D3/WNT1/ACVR1/NOG	8
hsa-miR-148a-3p	GO:0060041	retina development in camera-type eye	8/500	0.0114867	GPM6A/MAX/NDP/NEUROD1/POU4F2/MED1/CHD7/PTPRM	8
hsa-miR-148a-3p	GO:0044270	cellular nitrogen compound catabolic process	41/500	0.0115508	ARFGEF1/RALBP1/RC3H1/DDX3X/DDX6/PAPD4/DCP2/S1PR1/AGO4/TNRC6B/CNOT6L/RICTOR/GAPVD1/AGO1/GTF2H1/CNOT7/AGFG1/LIN28B/CNOT4/NRAS/NT5C3A/PDE4D/PDE7A/RAB14/ERRFI1/INO80/TET2/ARL8B/PNRC2/DENND4C/RCC2/RALGAPB/CNOT6/PREX1/TNRC6C/ABCD3/SMARCA2/SOS1/SBF2/CYTH3/ARHGEF17	41
hsa-miR-148a-3p	GO:0046700	heterocycle catabolic process	41/500	0.0117254	ARFGEF1/RALBP1/RC3H1/DDX3X/DDX6/PAPD4/DCP2/S1PR1/AGO4/TNRC6B/CNOT6L/RICTOR/GAPVD1/AGO1/GTF2H1/CNOT7/AGFG1/LIN28B/CNOT4/NRAS/NT5C3A/PDE4D/PDE7A/RAB14/ERRFI1/INO80/TET2/ARL8B/PNRC2/DENND4C/RCC2/RALGAPB/CNOT6/PREX1/TNRC6C/ABCD3/SMARCA2/SOS1/SBF2/CYTH3/ARHGEF17	41
hsa-miR-148a-3p	GO:0016569	covalent chromatin modification	16/500	0.0117599	PPARGC1A/KAT7/JDP2/DNMT1/EP300/KDM6B/JADE2/JARID2/MECP2/KMT2A/PHF20/TET2/SKP1/BRPF1/NCOA1/RPS6KA5	16
hsa-miR-148a-3p	GO:0000079	regulation of cyclin-dependent protein serine/threonine kinase activity	7/500	0.0119102	CDKN1B/GADD45A/GTF2H1/HHEX/PTEN/CDK5R1/CCNT2	7
hsa-miR-148a-3p	GO:0051347	positive regulation of transferase activity	22/500	0.0120034	ADCY2/CSF1/GADD45A/ERBB3/FLT1/MDFIC/KIT/MAP3K4/MET/KITLG/MAP3K9/NRAS/PRKAG2/GPRC5B/STRADB/PRKAA1/SSR1/TEK/TGFA/TGFB2/YWHAB/CDC25B	22
hsa-miR-148a-3p	GO:0071229	cellular response to acid	9/500	0.0122712	PPARGC1A/COL4A1/DNMT1/ABCA1/UBR1/ABL2/PDK4/WNT10B/CPEB4	9
hsa-miR-148a-3p	GO:0007265	Ras protein signal transduction	13/500	0.0125001	ARFGEF1/CSF1/ABCA1/MRAS/IGF1/KITLG/NRAS/BRK1/RALGAPB/ROCK1/SOS1/YWHAB/CYTH3	13
hsa-miR-148a-3p	GO:0051091	positive regulation of sequence-specific DNA binding transcription factor activity	12/500	0.0125973	CEBPG/PPARGC1A/JMY/EP300/ESR1/KIT/NDP/NEUROD1/PTEN/WNT1/WNT10B/RPS6KA5	12
hsa-miR-148a-3p	GO:0045995	regulation of embryonic development	7/500	0.0126075	SULF1/LAMA4/NRARP/OTX2/SIX4/WNT1/KLF4	7
hsa-miR-148a-3p	GO:0045137	development of primary sexual characteristics	13/500	0.0129167	BCL2L11/RXFP2/RNF38/ESR1/HOXD13/INHBB/KIT/KITLG/CHD7/ROBO2/TAF4/NCOA1/PCYT1B	13
hsa-miR-148a-3p	GO:0045087	innate immune response	34/500	0.0129538	CDKN1B/SYNCRIP/CEBPG/TXNIP/ADCY2/CSF1/DDX3X/AGO4/EP300/ERBB3/TNRC6B/CADM1/RICTOR/LSM14A/AGO1/TNRC6A/HLA-A/HLA-DQB2/KIT/LCP2/KITLG/NRAS/PIK3CA/MED1/BRK1/PTEN/TNRC6C/SOS1/SRPK2/UBE2D1/UBE2D3/YWHAB/WASL/RPS6KA5	34
hsa-miR-148a-3p	GO:0009991	response to extracellular stimulus	17/500	0.0132112	PPARGC1A/ABCA1/ACSL4/ATG14/TNRC6A/IL15/INHBB/MAX/PDK4/MED1/PRKAA1/PTEN/RPS6KB1/SLC2A1/UCP3/CPEB4/NCOA1	17
hsa-miR-148a-3p	GO:0021675	nerve development	6/500	0.0132417	ERBB3/SULF1/DICER1/NPTX1/CHD7/NRP1	6
hsa-miR-148a-3p	GO:0008361	regulation of cell size	7/500	0.0133336	EP300/MAP1B/BCL11A/RTN4/PTEN/NRP1/CDK5R1	7
hsa-miR-148a-3p	GO:0008585	female gonad development	7/500	0.0133336	ESR1/ZFPM2/INHBB/KIT/ROBO2/TAF4/PCYT1B	7
hsa-miR-148a-3p	GO:0031124	mRNA 3'-end processing	7/500	0.0133336	TNRC6B/CNOT6L/CNOT7/CNOT4/CNOT6/TNRC6C/SRSF11	7
hsa-miR-148a-3p	GO:0035282	segmentation	7/500	0.0133336	EP300/FOXF1/DLL1/MEOX2/NRARP/OTX2/MAFB	7
hsa-miR-148a-3p	GO:0043473	pigmentation	7/500	0.0133336	BCL2L11/HPS5/SNAPIN/KIT/KITLG/MITF/ATP7A	7
hsa-miR-148a-3p	GO:0022402	cell cycle process	44/500	0.0134671	CDKN1B/STAG2/CIT/ESCO1/UHMK1/JMY/E2F7/GADD45A/DDX3X/EP300/USP33/PDS5A/DICER1/ZFYVE26/IGF1/MDM4/PPP1R12A/NEUROD1/PRKAG2/CDK14/INO80/MED1/PPP1CB/USP47/CEP192/STRADB/PRKAA1/RCC2/PRNP/SPIRE1/PTEN/RPS6KB1/SKP1/TGFA/TGFB2/UBE2D1/WNT10B/CUL5/SESN2/CAV2/WASL/ACVR1/CLOCK/CDC25B	44
hsa-miR-148a-3p	GO:0016311	dephosphorylation	16/500	0.0139021	PPARGC1B/PPP6R1/ITPK1/PPP1R12A/NT5C3A/PPP1CB/CEP192/PTEN/PTPN14/PTPRD/PTPRM/TGFB2/YWHAB/SYNJ1/MTMR6/CDC25B	16
hsa-miR-148a-3p	GO:0008406	gonad development	12/500	0.0139753	BCL2L11/RXFP2/RNF38/ESR1/ZFPM2/INHBB/KIT/KITLG/ROBO2/TAF4/NCOA1/PCYT1B	12
hsa-miR-148a-3p	GO:0051147	regulation of muscle cell differentiation	8/500	0.0140096	SIK1/DMPK/EFNB2/EP300/RBM24/FOXF1/HIF1AN/BHLHE41	8
hsa-miR-148a-3p	GO:0002682	regulation of immune system process	43/500	0.0140433	CDKN1B/PPARGC1B/CSF1/RC3H1/AP1G1/AGO4/ERBB3/FOXF1/TNRC6B/RBFOX2/CADM1/RICTOR/LSM14A/AGO1/TNRC6A/DLL1/HLA-A/HLA-DQB2/IGF1/IL15/KIT/LCP2/KITLG/MITF/NRARP/NRAS/SERPINE1/PDE4D/GPRC5B/PIK3CA/MED1/BRK1/PRNP/PTEN/TNRC6C/SOS1/TGFB2/UBE2D1/UBE2D3/YWHAB/WASL/RPS6KA5/MAFB	43
hsa-miR-148a-3p	GO:0010906	regulation of glucose metabolic process	7/500	0.0140893	PPARGC1A/SIK1/IGF1/PRKAG2/PDK4/PRKAA1/DYRK2	7
hsa-miR-148a-3p	GO:0010720	positive regulation of cell development	11/500	0.0144642	EP300/DICER1/NPTN/KIT/MAP1B/BCL11A/PTPRD/ROBO1/ROBO2/TGFB2/NRP1	11
hsa-miR-148a-3p	GO:0046777	protein autophosphorylation	11/500	0.0144642	UHMK1/SIK1/DYRK1A/LMTK2/FLT1/KIT/MET/MAP3K9/NLK/ERRFI1/TEK	11
hsa-miR-148a-3p	GO:0010675	regulation of cellular carbohydrate metabolic process	8/500	0.0146989	ARFGEF1/PPARGC1A/SIK1/IGF1/PRKAG2/PDK4/PRKAA1/DYRK2	8
hsa-miR-148a-3p	GO:0090288	negative regulation of cellular response to growth factor stimulus	7/500	0.0148751	FBN1/SULF1/HHEX/LTBP1/PPP1CB/WNT1/CAV2	7
hsa-miR-148a-3p	GO:2000241	regulation of reproductive process	6/500	0.0150402	CDKN1B/ESR1/SULF1/ZFPM2/HOXD13/INHBB	6
hsa-miR-148a-3p	GO:0003002	regionalization	16/500	0.0150815	EP300/FOXF1/DLL1/HHEX/HOXC8/HOXD13/LRP4/MEOX2/KMT2A/NRARP/NEUROD1/OTX2/WNT1/ACVR1/NOG/MAFB	16
hsa-miR-148a-3p	GO:0007548	sex differentiation	14/500	0.0151516	BCL2L11/RXFP2/RNF38/ESR1/HOXD13/INHBB/KIT/KITLG/MED1/CHD7/ROBO2/TAF4/NCOA1/PCYT1B	14
hsa-miR-148a-3p	GO:1902275	regulation of chromatin organization	7/500	0.0156916	PPARGC1A/JDP2/DNMT1/JARID2/MECP2/KMT2A/RPS6KA5	7
hsa-miR-148a-3p	GO:0030010	establishment of cell polarity	6/500	0.016	ARFGEF1/FOXF1/MAP1B/ROCK1/SNX27/CYTH3	6
hsa-miR-148a-3p	GO:0055067	monovalent inorganic cation homeostasis	6/500	0.016	CLCN3/SLC26A3/MAFG/PDK4/SLC26A4/TMEM165	6
hsa-miR-148a-3p	GO:0043065	positive regulation of apoptotic process	18/500	0.0160583	BCL2L11/TXNIP/JMY/SIK1/GADD45A/DDX3X/ARHGEF12/MAP3K9/NEUROD1/PTEN/SOS1/SOS2/SRPK2/TGFB2/WNT10B/NCOA1/CDK5R1/ARHGEF17	18
hsa-miR-148a-3p	GO:0001101	response to acid	14/500	0.0160728	CDKN1B/PPARGC1A/COL4A1/DNMT1/ABCA1/UBR1/EP300/ABL2/PDK4/RPS6KB1/WNT10B/CPEB4/NCOA1/KLF4	14
hsa-miR-148a-3p	GO:0016055	Wnt signaling pathway	16/500	0.0163372	SULF1/MDFIC/HHEX/LRP4/MITF/NRARP/NDP/NLK/GPRC5B/CDK14/PRKAA1/PTEN/WNT1/WNT10B/TBL1XR1/NOG	16
hsa-miR-148a-3p	GO:0061448	connective tissue development	12/500	0.0165234	COL2A1/CSF1/SULF1/IGF1/MAF/MEX3C/ATP7A/ARRDC3/BMP3/TGFB2/WNT10B/NOG	12
hsa-miR-148a-3p	GO:0018279	protein N-linked glycosylation via asparagine	7/500	0.0165394	MGAT4A/PDIA3/LMAN1/ST8SIA3/CANX/B4GALT6/B4GALT5	7
hsa-miR-148a-3p	GO:0030856	regulation of epithelial cell differentiation	7/500	0.0165394	DLL1/MAFG/KITLG/ERRFI1/MED1/ROCK1/WNT10B	7
hsa-miR-148a-3p	GO:0001890	placenta development	9/500	0.0166117	E2F7/EPAS1/ITGB8/MAP3K4/MET/NDP/MED1/NCOA1/DEDD	9
hsa-miR-148a-3p	GO:0045165	cell fate commitment	13/500	0.016646	EPAS1/GAP43/DLL1/JAG2/MITF/NEUROD1/OTX2/TGFB2/WNT1/WNT10B/NRP1/ACVR1/KLF4	13
hsa-miR-148a-3p	GO:0051240	positive regulation of multicellular organismal process	25/500	0.0167586	ATP6AP2/PPARGC1A/PPARGC1B/CSF1/DDX3X/EP300/SULF1/DICER1/LSM14A/HLA-A/IGF1/IL15/INHBB/ATP2A2/SERPINE1/PDE4D/GPRC5B/SIX4/POU3F2/CHD7/PTPRM/TGFB2/WNT10B/ACVR1/NOG	25
hsa-miR-148a-3p	GO:0008584	male gonad development	8/500	0.0169143	BCL2L11/RXFP2/RNF38/ESR1/ZFPM2/KIT/KITLG/NCOA1	8
hsa-miR-148a-3p	GO:0021761	limbic system development	6/500	0.0170014	ZBTB18/NEUROD1/POU3F2/PTEN/NCOA1/CDK5R1	6
hsa-miR-148a-3p	GO:0048660	regulation of smooth muscle cell proliferation	6/500	0.0170014	PPARGC1A/S1PR1/IGF1/IL15/RPS6KB1/KLF4	6
hsa-miR-148a-3p	GO:0016071	mRNA metabolic process	27/500	0.0171961	SYNCRIP/CEBPG/PPARGC1A/RC3H1/DDX6/DHX15/PAPD4/DCP2/AGO4/TNRC6B/AFF2/RBFOX2/CNOT6L/AGO1/GTF2H1/CNOT7/CNOT4/NOVA1/PHAX/PNRC2/CNOT6/TNRC6C/SRPK2/YWHAB/SCAF11/SRSF11/QKI	27
hsa-miR-148a-3p	GO:0048863	stem cell differentiation	15/500	0.0172125	STAG2/DICER1/GPM6A/DLL1/HHEX/IGF1/JARID2/KIT/KITLG/RTN4/TGFB2/ACVR1/LDB2/NOG/KLF4	15
hsa-miR-148a-3p	GO:0035107	appendage morphogenesis	9/500	0.017313	BCL2L11/COL2A1/DICER1/HOXD13/LRP4/ASPH/MED1/CHD7/NOG	9
hsa-miR-148a-3p	GO:0035108	limb morphogenesis	9/500	0.017313	BCL2L11/COL2A1/DICER1/HOXD13/LRP4/ASPH/MED1/CHD7/NOG	9
hsa-miR-148a-3p	GO:0044057	regulation of system process	17/500	0.0179612	DMPK/DSC2/EPAS1/DICER1/IGF1/INHBB/MECP2/ASPH/NEUROD1/ATP1A2/ATP2A2/PDE4D/PTEN/PTPRM/RPS6KB1/TGFB2/KLF4	17
hsa-miR-148a-3p	GO:0001701	in utero embryonic development	17/500	0.0184097	BCL2L11/ZBTB18/E2F7/EPAS1/EPN2/FOXF1/ZFPM2/HHEX/JAG2/MAFG/ATP7A/MED1/CHD7/BRK1/NCOA1/ACVR1/NOG	17
hsa-miR-148a-3p	GO:0060070	canonical Wnt signaling pathway	11/500	0.0185155	LRP4/MITF/NRARP/NDP/GPRC5B/CDK14/PTEN/WNT1/WNT10B/TBL1XR1/NOG	11
hsa-miR-148a-3p	GO:0043068	positive regulation of programmed cell death	18/500	0.0185406	BCL2L11/TXNIP/JMY/SIK1/GADD45A/DDX3X/ARHGEF12/MAP3K9/NEUROD1/PTEN/SOS1/SOS2/SRPK2/TGFB2/WNT10B/NCOA1/CDK5R1/ARHGEF17	18
hsa-miR-148a-3p	GO:0019439	aromatic compound catabolic process	40/500	0.0185815	ARFGEF1/RALBP1/RC3H1/DDX3X/DDX6/PAPD4/DCP2/S1PR1/AGO4/TNRC6B/CNOT6L/RICTOR/GAPVD1/AGO1/GTF2H1/CNOT7/AGFG1/LIN28B/CNOT4/NRAS/NT5C3A/PDE4D/PDE7A/RAB14/ERRFI1/INO80/ARL8B/PNRC2/DENND4C/RCC2/RALGAPB/CNOT6/PREX1/TNRC6C/ABCD3/SMARCA2/SOS1/SBF2/CYTH3/ARHGEF17	40
hsa-miR-148a-3p	GO:0006952	defense response	52/500	0.0189316	CDKN1B/SYNCRIP/CEBPG/TXNIP/ADCY2/CSF1/AP1G1/DDX3X/AGO4/EP300/ERBB3/FOXF1/TNRC6B/KDM6B/DICER1/CADM1/RICTOR/LSM14A/AGO1/TNRC6A/HLA-A/HLA-DQB2/NDST1/IL15/INHBB/KIT/LCP2/LIPA/MECP2/KITLG/NRAS/SERPINE1/GPRC5B/PIK3CA/MED1/BRK1/PTEN/TNRC6C/SCN9A/SOS1/SRPK2/TEK/TNFRSF1B/UBE2D1/UBE2D3/YWHAB/WASL/ACVR1/NMI/RPS6KA5/KLF4/PLAA	52
hsa-miR-148a-3p	GO:0031345	negative regulation of cell projection organization	7/500	0.0192767	CIT/LRP4/BCL11A/RTN4/PTEN/NRP1/CDK5R1	7
hsa-miR-148a-3p	GO:0090101	negative regulation of transmembrane receptor protein serine/threonine kinase signaling pathway	7/500	0.0192767	FBN1/LTBP1/PPP1CB/WNT1/CAV2/ACVR1/NOG	7
hsa-miR-148a-3p	GO:0043491	protein kinase B signaling	8/500	0.0193605	EP300/RICTOR/IGF1/PIK3CA/PTEN/RPS6KB1/TEK/KLF4	8
hsa-miR-148a-3p	GO:1901361	organic cyclic compound catabolic process	41/500	0.0196141	ARFGEF1/RALBP1/RC3H1/DDX3X/DDX6/PAPD4/DCP2/S1PR1/AGO4/TNRC6B/CNOT6L/RICTOR/GAPVD1/AGO1/GTF2H1/CNOT7/AGFG1/LIN28B/CNOT4/NRAS/NT5C3A/PDE4D/PDE7A/RAB14/ERRFI1/INO80/TET2/ARL8B/PNRC2/DENND4C/RCC2/RALGAPB/CNOT6/PREX1/TNRC6C/ABCD3/SMARCA2/SOS1/SBF2/CYTH3/ARHGEF17	41
hsa-miR-148a-3p	GO:0010035	response to inorganic substance	17/500	0.0198074	CDKN1B/TXNIP/PPARGC1A/EP300/FOSB/MET/ASPH/MTF1/NPTX1/ATP7A/PRKAA1/PRNP/PTEN/UCP3/WNT10B/KLF4/HOMER1	17
hsa-miR-148a-3p	GO:0033993	response to lipid	26/500	0.0200605	CDKN1B/TXNIP/PPARGC1A/PPARGC1B/ABCA1/EP300/ESR1/FOSB/ABL2/IL15/MMP15/ATP4B/SERPINE1/PDE4D/PDK4/MED1/PTEN/RPS6KB1/TEK/TGFB2/TNFRSF1B/UCP3/WNT10B/NCOA1/ACVR1/KLF4	26
hsa-miR-148a-3p	GO:0048545	response to steroid hormone	15/500	0.0202233	CDKN1B/TXNIP/PPARGC1B/EP300/ESR1/FOSB/MMP15/MED1/PTEN/RPS6KB1/TEK/TGFB2/UCP3/NCOA1/ACVR1	15
hsa-miR-148a-3p	GO:0006109	regulation of carbohydrate metabolic process	8/500	0.0202293	ARFGEF1/PPARGC1A/SIK1/IGF1/PRKAG2/PDK4/PRKAA1/DYRK2	8
hsa-miR-148a-3p	GO:0032409	regulation of transporter activity	8/500	0.0202293	PPARGC1A/KMT2A/ASPH/PDE4D/JPH3/KCNAB1/HOMER1/AKAP7	8
hsa-miR-148a-3p	GO:0048659	smooth muscle cell proliferation	6/500	0.0202624	PPARGC1A/S1PR1/IGF1/IL15/RPS6KB1/KLF4	6
hsa-miR-148a-3p	GO:2001236	regulation of extrinsic apoptotic signaling pathway	9/500	0.0203355	COL2A1/PDIA3/IGF1/SERPINE1/STRADB/RPS6KB1/TGFB2/NRP1/ACVR1	9
hsa-miR-148a-3p	GO:0031331	positive regulation of cellular catabolic process	8/500	0.0211254	ATG14/TNRC6B/CNOT7/IGF1/PRKAA1/PTEN/TNRC6C/TNFRSF1B	8
hsa-miR-148a-3p	GO:0046545	development of primary female sexual characteristics	7/500	0.0212685	ESR1/INHBB/KIT/CHD7/ROBO2/TAF4/PCYT1B	7
hsa-miR-148a-3p	GO:0046425	regulation of JAK-STAT cascade	6/500	0.0214374	IGF1/IL15/KIT/NEUROD1/NLK/CDK5R1	6
hsa-miR-148a-3p	GO:0050773	regulation of dendrite development	6/500	0.0214374	CIT/BCL11A/PTEN/PREX1/PTPRD/CDK5R1	6
hsa-miR-148a-3p	GO:0060491	regulation of cell projection assembly	6/500	0.0214374	GAP43/GPM6A/KIT/BRK1/WNT1/WASL	6
hsa-miR-148a-3p	GO:0016337	cell-cell adhesion	20/500	0.0214722	COL2A1/CNTN4/DSC2/FOXF1/SLC7A11/CADM1/NPTN/ITGA5/KIT/NRARP/PTPRD/PTPRM/ROBO1/ROBO2/ROCK1/TEK/TGFB2/WNT1/CDK5R1/KLF4	20
hsa-miR-148a-3p	GO:0044772	mitotic cell cycle phase transition	20/500	0.0214722	CDKN1B/CIT/E2F7/DDX3X/EP300/PPP1R12A/CDK14/INO80/PPP1CB/USP47/CEP192/RCC2/PTEN/RPS6KB1/SKP1/UBE2D1/WNT10B/CUL5/ACVR1/CDC25B	20
hsa-miR-148a-3p	GO:0032147	activation of protein kinase activity	13/500	0.0217616	ADCY2/GADD45A/MDFIC/KIT/MAP3K4/MET/MAP3K9/NRAS/STRADB/PRKAA1/TGFA/TGFB2/YWHAB	13
hsa-miR-148a-3p	GO:0043010	camera-type eye development	13/500	0.0217616	SLC7A11/GPM6A/MAF/MAX/MITF/NDP/NEUROD1/NHS/POU4F2/MED1/CHD7/PTPRM/KLF4	13
hsa-miR-148a-3p	GO:0006470	protein dephosphorylation	9/500	0.0219817	PPP1R12A/PPP1CB/PTEN/PTPN14/PTPRD/PTPRM/YWHAB/MTMR6/CDC25B	9
hsa-miR-148a-3p	GO:0033500	carbohydrate homeostasis	8/500	0.0220493	PPARGC1A/GPR116/MET/NEUROD1/NPTX1/CYB5R4/PDK4/PRKAA1	8
hsa-miR-148a-3p	GO:0042593	glucose homeostasis	8/500	0.0220493	PPARGC1A/GPR116/MET/NEUROD1/NPTX1/CYB5R4/PDK4/PRKAA1	8
hsa-miR-148a-3p	GO:0009749	response to glucose	7/500	0.0223161	CDKN1B/TXNIP/EP300/NEUROD1/NPTX1/PTEN/RPS6KB1	7
hsa-miR-148a-3p	GO:0007267	cell-cell signaling	39/500	0.0225676	ADCY2/CNTN4/DMPK/EFNB2/EGR3/SNAPIN/NPTN/PCLO/DLL1/IL15/KIT/MECP2/MET/NDP/NEUROD1/ATP1A2/NOVA1/NPTX1/NPTX2/NRAS/CYB5R4/SIX4/PNOC/SLC38A2/PTEN/JPH3/ROBO2/ATXN1/BMP3/SYT4/TEK/TGFB2/WNT1/KCNAB1/CANX/CAV2/NRP1/SYNJ1/HOMER1	39
hsa-miR-148a-3p	GO:0006493	protein O-linked glycosylation	6/500	0.0226577	TRAK1/EOGT/TET2/C1GALT1/TRAK2/B4GALT5	6
hsa-miR-148a-3p	GO:0051099	positive regulation of binding	6/500	0.0226577	CEBPG/EP300/IGF1/NEUROD1/AKTIP/NRP1	6
hsa-miR-148a-3p	GO:0007010	cytoskeleton organization	34/500	0.0227651	CDKN1B/ARFGEF1/CFL2/CIT/XIRP2/PPARGC1B/JMY/GADD45A/S1PR1/EP300/MRAS/USP33/DICER1/RICTOR/ABL2/PCLO/KIT/KRT3/MAP1B/PPP1R12A/NRAS/INO80/CEP192/BRK1/RCC2/SPIRE1/PTEN/PREX1/ROCK1/TEK/TMSB4X/CDK5R1/WASL/ARHGEF17	34
hsa-miR-148a-3p	GO:0002521	leukocyte differentiation	18/500	0.0228083	CEBPG/KLF6/PPARGC1B/CSF1/RC3H1/HHEX/IL15/JAG2/KIT/KITLG/MITF/NRARP/BCL11A/ATP7A/MED1/CHD7/WNT1/MAFB	18
hsa-miR-148a-3p	GO:0006665	sphingolipid metabolic process	8/500	0.0230013	CERS6/SGMS1/ITGB8/KIT/ST8SIA3/CTSA/SPTLC3/PRKAA1	8
hsa-miR-148a-3p	GO:0055123	digestive system development	8/500	0.0230013	EP300/FOXF1/DICER1/HOXD13/IGF1/KIT/TGFB2/CCKBR	8
hsa-miR-148a-3p	GO:0042326	negative regulation of phosphorylation	14/500	0.0231444	CDKN1B/GADD45A/GMFB/HHEX/IGF1/PRKAG2/PDE4D/ERRFI1/PRNP/PTEN/ATXN1/PRR5L/NOG/KLF4	14
hsa-miR-148a-3p	GO:0032271	regulation of protein polymerization	8/500	0.0239819	CDKN1B/ARFGEF1/JMY/RICTOR/BRK1/PREX1/TMSB4X/WASL	8
hsa-miR-148a-3p	GO:0055082	cellular chemical homeostasis	21/500	0.0244006	PPARGC1A/CLCN3/DMPK/SLC26A3/S1PR1/ESR1/ABCB7/NPTN/MAFG/ASPH/NEUROD1/ATP1A2/ATP2A2/NPTX1/PDE4D/ATP7A/TMEM165/PRNP/JPH3/CUL5/CCKBR	21
hsa-miR-148a-3p	GO:0019637	organophosphate metabolic process	51/500	0.0244787	ARFGEF1/ADCY2/PPARGC1A/PNPLA6/RALBP1/RXFP2/DDX3X/ABCA1/S1PR1/RICTOR/SGMS1/GAPVD1/GTF2H1/AGFG1/ITPK1/LDLR/MECP2/ATP1A2/NRAS/CYB5R4/NT5C3A/PRKAG2/PDE4D/PDE7A/RAB14/PIGA/PIK3C2A/PIK3CA/PI4KA/ERRFI1/INO80/ARL8B/DENND4C/RCC2/GPCPD1/RALGAPB/PTEN/PREX1/ABCD3/MTMR14/SMARCA2/SOS1/SBF2/PIK3R3/MTMR1/SYNJ1/MTMR6/CYTH3/PLAA/PCYT1B/ARHGEF17	51
hsa-miR-148a-3p	GO:0006941	striated muscle contraction	7/500	0.0245174	DMPK/ASPH/ATP1A2/PDE4D/PIK3CA/RPS6KB1/HOMER1	7
hsa-miR-148a-3p	GO:0030217	T cell differentiation	10/500	0.0245942	RC3H1/IL15/JAG2/KIT/NRARP/BCL11A/ATP7A/CHD7/WNT1/MAFB	10
hsa-miR-148a-3p	GO:0018105	peptidyl-serine phosphorylation	9/500	0.0246271	UHMK1/DYRK1A/LMTK2/PDE4D/NLK/PIK3CA/TEK/CDK5R1/RPS6KA5	9
hsa-miR-148a-3p	GO:0044770	cell cycle phase transition	20/500	0.0248424	CDKN1B/CIT/E2F7/DDX3X/EP300/PPP1R12A/CDK14/INO80/PPP1CB/USP47/CEP192/RCC2/PTEN/RPS6KB1/SKP1/UBE2D1/WNT10B/CUL5/ACVR1/CDC25B	20
hsa-miR-148a-3p	GO:0048871	multicellular organismal homeostasis	11/500	0.0248927	PPARGC1A/COL2A1/CSF1/EPAS1/GPR116/LIPA/MEX3C/PRKAA1/ARRDC3/LDB2/HOMER1	11
hsa-miR-148a-3p	GO:0019725	cellular homeostasis	24/500	0.0249577	PPARGC1A/CLCN3/CLCN6/DMPK/SLC26A3/S1PR1/ESR1/ABCB7/NPTN/PDIA3/MAFG/ASPH/NEUROD1/ATP1A2/ATP2A2/NPTX1/GLRX5/PDE4D/ATP7A/TMEM165/PRNP/JPH3/CUL5/CCKBR	24
hsa-miR-148a-3p	GO:1902533	positive regulation of intracellular signal transduction	27/500	0.0252412	BCL2L11/CSF1/GADD45A/ERBB3/FLT1/ZDHHC17/RICTOR/MDFIC/IGF1/IL15/KIT/MAP3K4/MET/KITLG/MAP3K9/NRAS/GOLT1B/GPRC5B/PRKAA1/TMEM9B/MIER1/SOS1/SOS2/TEK/TGFA/TGFB2/PRR5L	27
hsa-miR-148a-3p	GO:0007612	learning	7/500	0.025672	KIT/MECP2/ATP1A2/NRAS/JPH3/ATXN1/TANC1	7
hsa-miR-148a-3p	GO:0048167	regulation of synaptic plasticity	7/500	0.025672	CNTN4/NPTN/KIT/MECP2/NRAS/PTEN/JPH3	7
hsa-miR-148a-3p	GO:0030099	myeloid cell differentiation	14/500	0.025729	CEBPG/PPARGC1B/CSF1/EPAS1/RBFOX2/DLL1/HHEX/KIT/KITLG/MITF/MED1/TET2/SNRK/MAFB	14
hsa-miR-148a-3p	GO:1901615	organic hydroxy compound metabolic process	20/500	0.0258758	PNPLA6/ABCA1/EPAS1/SCAP/SGMS1/IGF1/ITPK1/LBR/LDLR/LRP2/MECP2/PRKAG2/ATP7A/MED1/PRKAA1/GPCPD1/PTEN/TGFB2/SYNJ1/PCYT1B	20
hsa-miR-148a-3p	GO:0007605	sensory perception of sound	8/500	0.0260304	CDKN1B/COL2A1/KIT/NDP/SLC26A4/POU4F2/CHD7/FBXO11	8
hsa-miR-148a-3p	GO:0035264	multicellular organism growth	8/500	0.0260304	CSF1/DICER1/HHEX/IGF1/PDE4D/PIK3CA/POU3F2/CHD7	8
hsa-miR-148a-3p	GO:0033157	regulation of intracellular protein transport	11/500	0.0265032	UHMK1/EP300/MDFIC/IGF1/ASPH/MED1/PTPN14/XPO4/SH3TC2/DYRK2/CDK5R1	11
hsa-miR-148a-3p	GO:0006397	mRNA processing	19/500	0.0268467	SYNCRIP/PPARGC1A/DHX15/PAPD4/TNRC6B/AFF2/RBFOX2/CNOT6L/GTF2H1/CNOT7/CNOT4/NOVA1/PHAX/CNOT6/TNRC6C/SRPK2/SCAF11/SRSF11/QKI	19
hsa-miR-148a-3p	GO:0030833	regulation of actin filament polymerization	7/500	0.0268633	ARFGEF1/JMY/RICTOR/BRK1/PREX1/TMSB4X/WASL	7
hsa-miR-148a-3p	GO:1901861	regulation of muscle tissue development	7/500	0.0268633	PPARGC1A/EFNB2/HIF1AN/RPS6KB1/WNT10B/ACVR1/NOG	7
hsa-miR-148a-3p	GO:0007160	cell-matrix adhesion	9/500	0.0274914	BCL2L11/CSF1/ITGA11/ITGB8/SERPINE1/RCC2/PTEN/ROCK1/TEK	9
hsa-miR-148a-3p	GO:0060047	heart contraction	9/500	0.0274914	DMPK/DSC2/EPAS1/ASPH/ATP1A2/ATP2A2/PDE4D/PIK3CA/TGFB2	9
hsa-miR-148a-3p	GO:0050900	leukocyte migration	14/500	0.0278036	S1PR1/FLT1/SLC7A11/ITGA5/ITGA9/KIT/NRAS/SERPINE1/PDE4D/PIK3CA/ROCK1/SOS1/TEK/TGFB2	14
hsa-miR-148a-3p	GO:0001942	hair follicle development	6/500	0.0280038	DICER1/LRP4/ATP7A/TGFB2/WNT10B/LDB2	6
hsa-miR-148a-3p	GO:0022404	molting cycle process	6/500	0.0280038	DICER1/LRP4/ATP7A/TGFB2/WNT10B/LDB2	6
hsa-miR-148a-3p	GO:0022405	hair cycle process	6/500	0.0280038	DICER1/LRP4/ATP7A/TGFB2/WNT10B/LDB2	6
hsa-miR-148a-3p	GO:0009746	response to hexose	7/500	0.0280916	CDKN1B/TXNIP/EP300/NEUROD1/NPTX1/PTEN/RPS6KB1	7
hsa-miR-148a-3p	GO:0050852	T cell receptor signaling pathway	7/500	0.0280916	RC3H1/HLA-DQB2/LCP2/PDE4D/PIK3CA/PRNP/PTEN	7
hsa-miR-148a-3p	GO:0003015	heart process	9/500	0.0284961	DMPK/DSC2/EPAS1/ASPH/ATP1A2/ATP2A2/PDE4D/PIK3CA/TGFB2	9
hsa-miR-148a-3p	GO:2000027	regulation of organ morphogenesis	9/500	0.0284961	CSF1/ESR1/SULF1/DICER1/HOXD13/MET/SIX4/MED1/NOG	9
hsa-miR-148a-3p	GO:0055085	transmembrane transport	35/500	0.028674	ATP8A1/ADCY2/PPARGC1A/CLCN3/CLCN6/SLC26A3/ABCB7/ABCB10/SLC7A11/LDLR/ASPH/ATP1A2/ATP2A2/ATP2B4/ATP4B/PRKAG2/PDE4D/SLC26A4/ATP7A/SLC38A2/JPH3/SLC24A3/ABCD3/SCN9A/SLC2A1/SLC2A3/TRAPPC10/KCNAB1/CUL5/SLC13A2/MTMR6/HOMER1/AKAP7/SLC25A44/TOMM70A	35
hsa-miR-148a-3p	GO:0097305	response to alcohol	13/500	0.02873	CDKN1B/TXNIP/ABCA1/EP300/ESR1/FOSB/IL15/MMP15/MED1/PRKAA1/PTEN/RPS6KB1/NCOA1	13
hsa-miR-148a-3p	GO:0090068	positive regulation of cell cycle process	11/500	0.0290583	CDKN1B/E2F7/DDX3X/IGF1/INO80/MED1/RCC2/PTEN/TGFA/WNT10B/CDC25B	11
hsa-miR-148a-3p	GO:0032412	regulation of ion transmembrane transporter activity	7/500	0.0293575	PPARGC1A/ASPH/PDE4D/JPH3/KCNAB1/HOMER1/AKAP7	7
hsa-miR-148a-3p	GO:0010594	regulation of endothelial cell migration	6/500	0.0294596	MET/DLL4/PTPRM/TEK/NRP1/KLF4	6
hsa-miR-148a-3p	GO:0070201	regulation of establishment of protein localization	18/500	0.0296165	BCL2L11/UHMK1/DYNLL2/EP300/CADM1/GAPVD1/ARFIP1/MDFIC/IGF1/ASPH/MED1/PTPN14/XPO4/TGFB2/YWHAB/SH3TC2/DYRK2/CDK5R1	18
hsa-miR-148a-3p	GO:0051223	regulation of protein transport	16/500	0.0308681	UHMK1/EP300/CADM1/GAPVD1/ARFIP1/MDFIC/IGF1/ASPH/MED1/PTPN14/XPO4/TGFB2/YWHAB/SH3TC2/DYRK2/CDK5R1	16
hsa-miR-148a-3p	GO:0030098	lymphocyte differentiation	13/500	0.0311069	CEBPG/KLF6/RC3H1/HHEX/IL15/JAG2/KIT/NRARP/BCL11A/ATP7A/CHD7/WNT1/MAFB	13
hsa-miR-148a-3p	GO:0006412	translation	21/500	0.0313622	SYNCRIP/HBS1L/UHMK1/DDX3X/AGO4/EP300/TNRC6B/FMR1/CNOT6L/LSM14A/AGO1/TNRC6A/CNOT7/EIF4E3/PTCD3/CNOT6/TNRC6C/RPS6KB1/SSR1/FXR1/QKI	21
hsa-miR-148a-3p	GO:0046546	development of primary male sexual characteristics	8/500	0.0316779	BCL2L11/RXFP2/RNF38/ESR1/HOXD13/KIT/KITLG/NCOA1	8
hsa-miR-148a-3p	GO:0022604	regulation of cell morphogenesis	16/500	0.0322888	CIT/EP300/KIT/LRP4/MAP1B/BCL11A/POU3F2/RCC2/RTN4/PTEN/PTPRD/ROBO1/ROBO2/TGFB2/NRP1/CDK5R1	16
hsa-miR-148a-3p	GO:0006461	protein complex assembly	38/500	0.0323931	BCL2L11/CDKN1B/ARFGEF1/PPARGC1A/JMY/DDX3X/EPS15/DICER1/RICTOR/LRP4/MAX/MDM4/MITF/KMT2A/NAP1L1/OTX2/PIK3C2A/BCL11A/INO80/CEP192/PRKAA1/CAND1/BRK1/PRNP/KCTD16/PREX1/SLC2A1/TEK/TMSB4X/WNT10B/YWHAB/SBF2/PICALM/CAV2/WASL/MAGI1/H2AFY/SNAP91	38
hsa-miR-148a-3p	GO:0031589	cell-substrate adhesion	12/500	0.0329409	BCL2L11/CSF1/ITGA11/FOXF1/ITGA5/ITGB8/SERPINE1/RCC2/PTEN/ROCK1/TEK/WNT1	12
hsa-miR-148a-3p	GO:0030335	positive regulation of cell migration	13/500	0.0336233	CSF1/S1PR1/FOXF1/FLT1/IGF1/ITGA5/KIT/MET/SERPINE1/RPS6KB1/TEK/TGFB2/NRP1	13
hsa-miR-148a-3p	GO:0033554	cellular response to stress	48/500	0.0341004	BCL2L11/CDKN1B/CEBPG/PPARGC1A/PPARGC1B/JMY/E2F7/GADD45A/DDX3X/DYRK1A/EP300/EPAS1/ATG14/SCAP/ZFYVE26/TNRC6A/GTF2H1/MDFIC/INHBB/MAX/MDM4/MAP3K4/MET/MAP3K9/PDK4/ATP7A/INO80/USP47/UBE2W/STRADB/PRKAA1/HIF1AN/REV3L/SLC2A1/SSR1/STAC/TGFB2/TNFRSF1B/UBE2D1/UBE2D3/WNT1/WNT10B/USP7/CPEB4/DYRK2/RPS6KA5/KLF4/CLOCK	48
hsa-miR-148a-3p	GO:0022898	regulation of transmembrane transporter activity	7/500	0.0348045	PPARGC1A/ASPH/PDE4D/JPH3/KCNAB1/HOMER1/AKAP7	7
hsa-miR-148a-3p	GO:0034284	response to monosaccharide	7/500	0.0348045	CDKN1B/TXNIP/EP300/NEUROD1/NPTX1/PTEN/RPS6KB1	7
hsa-miR-148a-3p	GO:0032102	negative regulation of response to external stimulus	9/500	0.0350701	FOXF1/SERPINE1/PTEN/ROBO1/ROBO2/TEK/TNFRSF1B/NRP1/KLF4	9
hsa-miR-148a-3p	GO:0009205	purine ribonucleoside triphosphate metabolic process	26/500	0.0350766	ARFGEF1/PPARGC1A/RALBP1/DDX3X/S1PR1/RICTOR/GAPVD1/GTF2H1/AGFG1/ATP1A2/NRAS/PRKAG2/RAB14/ERRFI1/INO80/ARL8B/DENND4C/RCC2/RALGAPB/PREX1/ABCD3/SMARCA2/SOS1/SBF2/CYTH3/ARHGEF17	26
hsa-miR-148a-3p	GO:0006066	alcohol metabolic process	16/500	0.0352735	PNPLA6/ABCA1/SCAP/SGMS1/IGF1/ITPK1/LBR/LDLR/LRP2/MECP2/PRKAG2/PRKAA1/GPCPD1/PTEN/SYNJ1/PCYT1B	16
hsa-miR-148a-3p	GO:0008016	regulation of heart contraction	8/500	0.0354409	DMPK/DSC2/EPAS1/ASPH/ATP1A2/ATP2A2/PDE4D/TGFB2	8
hsa-miR-148a-3p	GO:0008154	actin polymerization or depolymerization	8/500	0.0354409	ARFGEF1/CFL2/CIT/JMY/RICTOR/PREX1/TMSB4X/WASL	8
hsa-miR-148a-3p	GO:0034614	cellular response to reactive oxygen species	6/500	0.0357761	PPARGC1B/EP300/MET/ATP7A/PRKAA1/KLF4	6
hsa-miR-148a-3p	GO:0051276	chromosome organization	30/500	0.0358849	PTGES3/STAG2/PPARGC1A/CHD1/CIT/KAT7/ESCO1/JDP2/DNMT1/EP300/ESR1/KDM6B/JADE2/JARID2/MECP2/KMT2A/NAP1L1/PHF20/INO80/TET2/CHD7/SKP1/SMARCA2/BRPF1/TBL1XR1/CHD9/NCOA1/RPS6KA5/H2AFY/CLOCK	30
hsa-miR-148a-3p	GO:0018209	peptidyl-serine modification	9/500	0.0362591	UHMK1/DYRK1A/LMTK2/PDE4D/NLK/PIK3CA/TEK/CDK5R1/RPS6KA5	9
hsa-miR-148a-3p	GO:0032355	response to estradiol	6/500	0.0374808	CDKN1B/TXNIP/ESR1/MMP15/PTEN/NCOA1	6
hsa-miR-148a-3p	GO:0042471	ear morphogenesis	7/500	0.0377635	COL2A1/OTX2/SIX4/CHD7/WNT1/NOG/MAFB	7
hsa-miR-148a-3p	GO:0030003	cellular cation homeostasis	18/500	0.0378411	CLCN3/DMPK/SLC26A3/S1PR1/ESR1/ABCB7/NPTN/MAFG/ASPH/ATP1A2/ATP2A2/PDE4D/ATP7A/TMEM165/PRNP/JPH3/CUL5/CCKBR	18
hsa-miR-148a-3p	GO:0050954	sensory perception of mechanical stimulus	8/500	0.0381108	CDKN1B/COL2A1/KIT/NDP/SLC26A4/POU4F2/CHD7/FBXO11	8
hsa-miR-148a-3p	GO:0009144	purine nucleoside triphosphate metabolic process	26/500	0.0385388	ARFGEF1/PPARGC1A/RALBP1/DDX3X/S1PR1/RICTOR/GAPVD1/GTF2H1/AGFG1/ATP1A2/NRAS/PRKAG2/RAB14/ERRFI1/INO80/ARL8B/DENND4C/RCC2/RALGAPB/PREX1/ABCD3/SMARCA2/SOS1/SBF2/CYTH3/ARHGEF17	26
hsa-miR-148a-3p	GO:0009199	ribonucleoside triphosphate metabolic process	26/500	0.0385388	ARFGEF1/PPARGC1A/RALBP1/DDX3X/S1PR1/RICTOR/GAPVD1/GTF2H1/AGFG1/ATP1A2/NRAS/PRKAG2/RAB14/ERRFI1/INO80/ARL8B/DENND4C/RCC2/RALGAPB/PREX1/ABCD3/SMARCA2/SOS1/SBF2/CYTH3/ARHGEF17	26
hsa-miR-148a-3p	GO:0009154	purine ribonucleotide catabolic process	25/500	0.0388063	ARFGEF1/RALBP1/DDX3X/S1PR1/RICTOR/GAPVD1/GTF2H1/AGFG1/NRAS/PDE4D/PDE7A/RAB14/ERRFI1/INO80/ARL8B/DENND4C/RCC2/RALGAPB/PREX1/ABCD3/SMARCA2/SOS1/SBF2/CYTH3/ARHGEF17	25
hsa-miR-148a-3p	GO:0007568	aging	11/500	0.0388471	SCAP/IL15/MNT/SERPINE1/PDE4D/PTEN/RPS6KB1/TNFRSF1B/UCP3/WNT1/CANX	11
hsa-miR-148a-3p	GO:0010563	negative regulation of phosphorus metabolic process	15/500	0.0389048	CDKN1B/GADD45A/GMFB/HHEX/IGF1/PRKAG2/PDE4D/ERRFI1/PRNP/PTEN/ATXN1/YWHAB/PRR5L/NOG/KLF4	15
hsa-miR-148a-3p	GO:0045936	negative regulation of phosphate metabolic process	15/500	0.0389048	CDKN1B/GADD45A/GMFB/HHEX/IGF1/PRKAG2/PDE4D/ERRFI1/PRNP/PTEN/ATXN1/YWHAB/PRR5L/NOG/KLF4	15
hsa-miR-148a-3p	GO:2000147	positive regulation of cell motility	13/500	0.0390896	CSF1/S1PR1/FOXF1/FLT1/IGF1/ITGA5/KIT/MET/SERPINE1/RPS6KB1/TEK/TGFB2/NRP1	13
hsa-miR-148a-3p	GO:0042303	molting cycle	6/500	0.0392365	DICER1/LRP4/ATP7A/TGFB2/WNT10B/LDB2	6
hsa-miR-148a-3p	GO:0042633	hair cycle	6/500	0.0392365	DICER1/LRP4/ATP7A/TGFB2/WNT10B/LDB2	6
hsa-miR-148a-3p	GO:0006275	regulation of DNA replication	7/500	0.0393031	STAG2/ESCO1/E2F7/PDS5A/IGF1/KITLG/INO80	7
hsa-miR-148a-3p	GO:0009261	ribonucleotide catabolic process	25/500	0.0394257	ARFGEF1/RALBP1/DDX3X/S1PR1/RICTOR/GAPVD1/GTF2H1/AGFG1/NRAS/PDE4D/PDE7A/RAB14/ERRFI1/INO80/ARL8B/DENND4C/RCC2/RALGAPB/PREX1/ABCD3/SMARCA2/SOS1/SBF2/CYTH3/ARHGEF17	25
hsa-miR-148a-3p	GO:0000302	response to reactive oxygen species	8/500	0.039495	TXNIP/PPARGC1B/EP300/MET/ATP7A/PRKAA1/UCP3/KLF4	8
hsa-miR-148a-3p	GO:0060485	mesenchyme development	8/500	0.039495	ERBB3/FOXF1/KITLG/SIX4/RTN4/TGFB2/ACVR1/NOG	8
hsa-miR-148a-3p	GO:0060627	regulation of vesicle-mediated transport	12/500	0.0396925	FOXF1/ABL2/PCLO/SERPINE1/PRKAA1/PTEN/SYT4/PICALM/NRP1/WASL/USP6/KIAA0226	12
hsa-miR-148a-3p	GO:0055002	striated muscle cell development	7/500	0.0408832	DICER1/IGF1/HIF1AN/WNT10B/CAV2/DNER/HOMER1	7
hsa-miR-148a-3p	GO:0007596	blood coagulation	21/500	0.0411406	SH2B3/HPS5/ZFPM2/SLC7A11/IGF1/ITGA5/ITPK1/LCP2/LMAN1/MAFG/ATP2A2/NRAS/ATP2B4/SERPINE1/PIK3CA/DOCK6/SOS1/TEK/TGFB2/TMSB4X/AKAP1	21
hsa-miR-148a-3p	GO:0006643	membrane lipid metabolic process	9/500	0.041291	CERS6/SGMS1/ITGB8/KIT/ST8SIA3/PIGA/CTSA/SPTLC3/PRKAA1	9
hsa-miR-148a-3p	GO:0009896	positive regulation of catabolic process	9/500	0.041291	CDKN1B/ATG14/TNRC6B/CNOT7/IGF1/PRKAA1/PTEN/TNRC6C/TNFRSF1B	9
hsa-miR-148a-3p	GO:0055080	cation homeostasis	20/500	0.0417128	CLCN3/DMPK/SLC26A3/S1PR1/ESR1/ABCB7/NPTN/MAFG/ASPH/ATP1A2/ATP2A2/PDE4D/PDK4/SLC26A4/ATP7A/TMEM165/PRNP/JPH3/CUL5/CCKBR	20
hsa-miR-148a-3p	GO:0016049	cell growth	17/500	0.041876	CDKN1B/DDX3X/EP300/ACSL4/CADM1/SGMS1/MAP1B/MEX3C/BCL11A/POU4F2/INO80/USP47/RTN4/SMARCA2/TGFB2/NRP1/CDK5R1	17
hsa-miR-148a-3p	GO:0007268	synaptic transmission	27/500	0.0424328	ADCY2/CNTN4/DMPK/EGR3/SNAPIN/NPTN/PCLO/KIT/MECP2/ATP1A2/NOVA1/NPTX1/NPTX2/NRAS/SIX4/PNOC/SLC38A2/PTEN/JPH3/ROBO2/ATXN1/SYT4/KCNAB1/CANX/CAV2/SYNJ1/HOMER1	27
hsa-miR-148a-3p	GO:0010632	regulation of epithelial cell migration	7/500	0.042504	MET/DLL4/PTPRM/TEK/TGFB2/NRP1/KLF4	7
hsa-miR-148a-3p	GO:0048565	digestive tract development	7/500	0.042504	EP300/FOXF1/DICER1/HOXD13/KIT/TGFB2/CCKBR	7
hsa-miR-148a-3p	GO:0050920	regulation of chemotaxis	7/500	0.042504	S1PR1/EFNB2/MET/SERPINE1/ROBO1/ROBO2/NRP1	7
hsa-miR-148a-3p	GO:0090092	regulation of transmembrane receptor protein serine/threonine kinase signaling pathway	9/500	0.042619	FBN1/SULF1/GDF6/LTBP1/PPP1CB/WNT1/CAV2/ACVR1/NOG	9
hsa-miR-148a-3p	GO:0072001	renal system development	12/500	0.042864	BCL2L11/FBN1/FOXF1/SULF1/DLL1/LRP4/SIX4/TET2/C1GALT1/ROBO2/WNT1/NOG	12
hsa-miR-148a-3p	GO:0022412	cellular process involved in reproduction in multicellular organism	10/500	0.0433274	RXFP2/SLC26A3/INHBB/KIT/KITLG/ROBO2/RPS6KB1/ACVR1/QKI/CDC25B	10
hsa-miR-148a-3p	GO:0050817	coagulation	21/500	0.0433384	SH2B3/HPS5/ZFPM2/SLC7A11/IGF1/ITGA5/ITPK1/LCP2/LMAN1/MAFG/ATP2A2/NRAS/ATP2B4/SERPINE1/PIK3CA/DOCK6/SOS1/TEK/TGFB2/TMSB4X/AKAP1	21
hsa-miR-148a-3p	GO:0030258	lipid modification	8/500	0.0438476	PPARGC1A/PRKAG2/PDK4/PIK3CA/PRKAA1/PTEN/ABCD3/SYNJ1	8
hsa-miR-148a-3p	GO:0034599	cellular response to oxidative stress	8/500	0.0438476	PPARGC1A/PPARGC1B/EP300/EPAS1/MET/ATP7A/PRKAA1/KLF4	8
hsa-miR-148a-3p	GO:0046661	male sex differentiation	8/500	0.0438476	BCL2L11/RXFP2/RNF38/ESR1/HOXD13/KIT/KITLG/NCOA1	8
hsa-miR-148a-3p	GO:0043161	proteasome-mediated ubiquitin-dependent protein catabolic process	12/500	0.0439592	UBE4B/ERLIN1/UBXN1/FBXL19/UBE2W/PTEN/SKP1/UBE2D1/UBE2D3/WNT10B/TBL1XR1/ZNRF1	12
hsa-miR-148a-3p	GO:0071900	regulation of protein serine/threonine kinase activity	17/500	0.0444422	CDKN1B/GADD45A/FLT1/GTF2H1/MDFIC/HHEX/KIT/MAP3K4/MET/KITLG/MAP3K9/PRKAG2/PRKAA1/PTEN/TGFA/CDK5R1/CCNT2	17
hsa-miR-148a-3p	GO:0048705	skeletal system morphogenesis	10/500	0.0445916	COL2A1/PPARGC1B/HOXC8/NDST1/NAB1/SIX4/TEK/TGFB2/WNT10B/NOG	10
hsa-miR-148a-3p	GO:0042472	inner ear morphogenesis	6/500	0.0448136	COL2A1/OTX2/SIX4/CHD7/WNT1/MAFB	6
hsa-miR-148a-3p	GO:0007599	hemostasis	21/500	0.0448503	SH2B3/HPS5/ZFPM2/SLC7A11/IGF1/ITGA5/ITPK1/LCP2/LMAN1/MAFG/ATP2A2/NRAS/ATP2B4/SERPINE1/PIK3CA/DOCK6/SOS1/TEK/TGFB2/TMSB4X/AKAP1	21
hsa-miR-148a-3p	GO:0051272	positive regulation of cellular component movement	13/500	0.045158	CSF1/S1PR1/FOXF1/FLT1/IGF1/ITGA5/KIT/MET/SERPINE1/RPS6KB1/TEK/TGFB2/NRP1	13
hsa-miR-148a-3p	GO:0032318	regulation of Ras GTPase activity	11/500	0.0457148	ARFGEF1/RALBP1/S1PR1/RICTOR/AGFG1/ERRFI1/DENND4C/RALGAPB/PREX1/SOS1/SBF2	11
hsa-miR-148a-3p	GO:0030111	regulation of Wnt signaling pathway	10/500	0.0458805	SULF1/MDFIC/HHEX/LRP4/NRARP/NLK/GPRC5B/CDK14/WNT10B/NOG	10
hsa-miR-148a-3p	GO:0006979	response to oxidative stress	13/500	0.0462298	TXNIP/PPARGC1A/PPARGC1B/EP300/EPAS1/SLC7A11/MET/MTF1/ATP7A/PRKAA1/PRNP/UCP3/KLF4	13
hsa-miR-148a-3p	GO:0043087	regulation of GTPase activity	15/500	0.0462765	ARFGEF1/RALBP1/S1PR1/RICTOR/GAPVD1/AGFG1/ERRFI1/DENND4C/RCC2/RALGAPB/PREX1/SOS1/SBF2/CYTH3/ARHGEF17	15
hsa-miR-148a-3p	GO:0034220	ion transmembrane transport	22/500	0.0462827	ATP8A1/PPARGC1A/CLCN3/CLCN6/SLC26A3/ASPH/ATP1A2/ATP2A2/ATP2B4/ATP4B/PRKAG2/PDE4D/SLC26A4/ATP7A/JPH3/SCN9A/TRAPPC10/KCNAB1/CUL5/MTMR6/HOMER1/AKAP7	22
hsa-miR-148a-3p	GO:0035265	organ growth	6/500	0.0467769	BCL2L11/S1PR1/C3orf58/PTEN/TGFB2/NOG	6
hsa-miR-148a-3p	GO:0033124	regulation of GTP catabolic process	15/500	0.0472627	ARFGEF1/RALBP1/S1PR1/RICTOR/GAPVD1/AGFG1/ERRFI1/DENND4C/RCC2/RALGAPB/PREX1/SOS1/SBF2/CYTH3/ARHGEF17	15
hsa-miR-148a-3p	GO:0071396	cellular response to lipid	12/500	0.0473611	PPARGC1A/ABCA1/ESR1/ABL2/IL15/SERPINE1/PDE4D/PDK4/MED1/TNFRSF1B/WNT10B/ACVR1	12
hsa-miR-148a-3p	GO:0008645	hexose transport	7/500	0.047614	IGF1/MET/PRKAG2/PRKAA1/RPS6KB1/SLC2A1/SLC2A3	7
hsa-miR-148a-3p	GO:0015758	glucose transport	7/500	0.047614	IGF1/MET/PRKAG2/PRKAA1/RPS6KB1/SLC2A1/SLC2A3	7
hsa-miR-148a-3p	GO:0006873	cellular ion homeostasis	18/500	0.0476236	CLCN3/DMPK/SLC26A3/S1PR1/ESR1/ABCB7/NPTN/MAFG/ASPH/ATP1A2/ATP2A2/PDE4D/ATP7A/TMEM165/PRNP/JPH3/CUL5/CCKBR	18
hsa-miR-148a-3p	GO:0022414	reproductive process	38/500	0.0479331	BCL2L11/CDKN1B/CIT/RXFP2/CSF1/RNF38/SLC26A3/ESR1/ACSL4/SULF1/ZFPM2/FOSB/CADM1/HOXD13/AGFG1/IGF1/INHBB/JAG2/KIT/MAP3K4/KITLG/ATP7A/MED1/CHD7/PTEN/ROBO2/RPS6KB1/TAF4/TGFB2/NCOA1/ACVR1/CCT6A/DEDD/NOG/QKI/PCYT1B/UBAP2L/CDC25B	38
hsa-miR-148a-3p	GO:0007281	germ cell development	8/500	0.0485052	RXFP2/SLC26A3/INHBB/KIT/RPS6KB1/ACVR1/QKI/CDC25B	8
hsa-miR-148a-3p	GO:0034765	regulation of ion transmembrane transport	8/500	0.0485052	PPARGC1A/ASPH/ATP2B4/PDE4D/JPH3/KCNAB1/HOMER1/AKAP7	8
hsa-miR-148a-3p	GO:0009791	post-embryonic development	6/500	0.0487927	BCL2L11/DICER1/MECP2/TET2/SCN9A/KLF4	6
hsa-miR-148a-3p	GO:0030218	erythrocyte differentiation	6/500	0.0487927	CEBPG/EPAS1/RBFOX2/KIT/MED1/MAFB	6
hsa-miR-148a-3p	GO:0003012	muscle system process	14/500	0.0490338	DMPK/SULF1/IGF1/IL15/ASPH/ATP1A2/ATP2A2/PDE4D/PIK3C2A/PIK3CA/ROCK1/RPS6KB1/KLF4/HOMER1	14
hsa-miR-148a-3p	GO:0022617	extracellular matrix disassembly	7/500	0.0494005	ADAMTS5/COL2A1/COL4A1/COL6A3/FBN1/MMP10/MMP15	7
hsa-miR-148a-3p	GO:0043433	negative regulation of sequence-specific DNA binding transcription factor activity	7/500	0.0494005	CEBPG/SIK1/ESR1/RLIM/PRNP/USP7/KLF4	7
hsa-miR-148a-3p	GO:0006479	protein methylation	6/500	0.0508613	DNMT1/JARID2/MECP2/KMT2A/TET2/FBXO11	6
hsa-miR-148a-3p	GO:0008213	protein alkylation	6/500	0.0508613	DNMT1/JARID2/MECP2/KMT2A/TET2/FBXO11	6
hsa-miR-148a-3p	GO:0015749	monosaccharide transport	7/500	0.051229	IGF1/MET/PRKAG2/PRKAA1/RPS6KB1/SLC2A1/SLC2A3	7
hsa-miR-148a-3p	GO:0030326	embryonic limb morphogenesis	7/500	0.051229	BCL2L11/DICER1/HOXD13/LRP4/MED1/CHD7/NOG	7
hsa-miR-148a-3p	GO:0033044	regulation of chromosome organization	7/500	0.051229	PPARGC1A/JDP2/DNMT1/JARID2/MECP2/KMT2A/RPS6KA5	7
hsa-miR-148a-3p	GO:0035113	embryonic appendage morphogenesis	7/500	0.051229	BCL2L11/DICER1/HOXD13/LRP4/MED1/CHD7/NOG	7
hsa-miR-148a-3p	GO:0006814	sodium ion transport	8/500	0.0517824	SIK1/DMPK/ATP1A2/ATP2B4/ATP4B/SLC38A2/SCN9A/TRAPPC10	8
hsa-miR-148a-3p	GO:0009141	nucleoside triphosphate metabolic process	26/500	0.0519324	ARFGEF1/PPARGC1A/RALBP1/DDX3X/S1PR1/RICTOR/GAPVD1/GTF2H1/AGFG1/ATP1A2/NRAS/PRKAG2/RAB14/ERRFI1/INO80/ARL8B/DENND4C/RCC2/RALGAPB/PREX1/ABCD3/SMARCA2/SOS1/SBF2/CYTH3/ARHGEF17	26
hsa-miR-148a-3p	GO:0050801	ion homeostasis	22/500	0.0526583	CLCN3/DMPK/SLC26A3/ABCA1/S1PR1/ESR1/ABCB7/NPTN/MAFG/ASPH/ATP1A2/ATP2A2/PDE4D/PDK4/SLC26A4/ATP7A/PRKAA1/TMEM165/PRNP/JPH3/CUL5/CCKBR	22
hsa-miR-148a-3p	GO:0046467	membrane lipid biosynthetic process	6/500	0.0529828	CERS6/SGMS1/ST8SIA3/PIGA/SPTLC3/PRKAA1	6
hsa-miR-148a-3p	GO:0045321	leukocyte activation	24/500	0.0532808	CEBPG/KLF6/CSF1/RC3H1/FOXF1/RICTOR/HHEX/HLA-A/HLA-DQB2/IGF1/IL15/JAG2/KIT/LCP2/NRARP/PIK3CA/BCL11A/ATP7A/CHD7/PRNP/PREX1/WNT1/SNX27/MAFB	24
hsa-miR-148a-3p	GO:0030308	negative regulation of cell growth	8/500	0.0534732	CDKN1B/DDX3X/BCL11A/RTN4/SMARCA2/TGFB2/NRP1/CDK5R1	8
hsa-miR-148a-3p	GO:0040017	positive regulation of locomotion	13/500	0.0542306	CSF1/S1PR1/FOXF1/FLT1/IGF1/ITGA5/KIT/MET/SERPINE1/RPS6KB1/TEK/TGFB2/NRP1	13
hsa-miR-148a-3p	GO:0019932	second-messenger-mediated signaling	9/500	0.0542828	NFAT5/DMPK/DDAH1/PCLO/IGF1/ASPH/NEUROD1/PDE4D/PRNP	9
hsa-miR-148a-3p	GO:0009118	regulation of nucleoside metabolic process	16/500	0.0543034	ARFGEF1/PPARGC1A/RALBP1/S1PR1/RICTOR/GAPVD1/AGFG1/ERRFI1/DENND4C/RCC2/RALGAPB/PREX1/SOS1/SBF2/CYTH3/ARHGEF17	16
hsa-miR-148a-3p	GO:0060348	bone development	7/500	0.0550127	COL2A1/SULF1/CADM1/IGF1/NAB1/TEK/WNT1	7
hsa-miR-148a-3p	GO:0045834	positive regulation of lipid metabolic process	6/500	0.0551574	PPARGC1A/FLT1/KIT/LDLR/PRKAA1/TEK	6
hsa-miR-148a-3p	GO:0051216	cartilage development	9/500	0.0558733	COL2A1/SULF1/MAF/MEX3C/ATP7A/BMP3/TGFB2/WNT10B/NOG	9
hsa-miR-148a-3p	GO:0051336	regulation of hydrolase activity	34/500	0.0563675	BCL2L11/CDKN1B/ARFGEF1/ADCY2/RALBP1/PPARGC1B/DDX3X/S1PR1/ESR1/PPP6R1/FLT1/RICTOR/GAPVD1/AGFG1/ARF4/KIT/ASPH/PPP1R12A/SERPINE1/ERRFI1/USP47/CEP192/DENND4C/RCC2/RALGAPB/PREX1/ROBO1/SOS1/SSR1/TGFB2/SBF2/CYTH3/KLF4/ARHGEF17	34
hsa-miR-148a-3p	GO:0000165	MAPK cascade	22/500	0.0569489	ATP6AP2/GADD45A/FLT1/MDFIC/NDST1/IGF1/KIT/MAP3K4/MET/KITLG/MAP3K9/NRAS/POU4F2/MED1/STRADB/PRKAA1/TEK/TGFA/TGFB2/YWHAB/RPS6KA5/KLF4	22
hsa-miR-148a-3p	GO:0043414	macromolecule methylation	8/500	0.0569601	DNMT1/JARID2/MECP2/KMT2A/PIK3CA/TET2/USP7/FBXO11	8
hsa-miR-148a-3p	GO:0060249	anatomical structure homeostasis	12/500	0.0573059	PTGES3/COL2A1/PPARGC1B/CSF1/S1PR1/EPAS1/GPR116/LIPA/NEUROD1/PDK4/LDB2/HOMER1	12
hsa-miR-148a-3p	GO:0043627	response to estrogen	8/500	0.0587563	CDKN1B/TXNIP/EP300/ESR1/MMP15/PTEN/TEK/NCOA1	8
hsa-miR-148a-3p	GO:0001933	negative regulation of protein phosphorylation	11/500	0.0589254	CDKN1B/GADD45A/GMFB/HHEX/PRKAG2/PDE4D/ERRFI1/PRNP/PTEN/PRR5L/NOG	11
hsa-miR-148a-3p	GO:0055001	muscle cell development	7/500	0.0589662	DICER1/IGF1/HIF1AN/WNT10B/CAV2/DNER/HOMER1	7
hsa-miR-148a-3p	GO:0046822	regulation of nucleocytoplasmic transport	9/500	0.0591441	UHMK1/EP300/MDFIC/IGF1/PPP1R12A/MED1/PTPN14/XPO4/DYRK2	9
hsa-miR-148a-3p	GO:0006664	glycolipid metabolic process	6/500	0.0596663	ITGB8/KIT/ST8SIA3/PIGA/CTSA/PRKAA1	6
hsa-miR-148a-3p	GO:0007162	negative regulation of cell adhesion	6/500	0.0596663	ERBB3/SERPINE1/RCC2/PTEN/WNT1/KLF4	6
hsa-miR-148a-3p	GO:0042110	T cell activation	16/500	0.0608477	RC3H1/RICTOR/HLA-A/HLA-DQB2/IGF1/IL15/JAG2/KIT/NRARP/PIK3CA/BCL11A/ATP7A/CHD7/PRNP/WNT1/MAFB	16
hsa-miR-148a-3p	GO:0006576	cellular biogenic amine metabolic process	7/500	0.0610069	PNPLA6/SGMS1/LDLR/MECP2/ATP7A/SMS/PCYT1B	7
hsa-miR-148a-3p	GO:0060341	regulation of cellular localization	30/500	0.0615135	BCL2L11/UHMK1/DYNLL2/EP300/FOXF1/CADM1/ARFIP1/PCLO/MDFIC/IGF1/INHBB/MAP1B/ASPH/PPP1R12A/NEUROD1/PDE4D/MED1/CHD7/RCC2/RALGAPB/PTEN/PTPN14/XPO4/SLC2A1/SYT4/TGFB2/YWHAB/SH3TC2/DYRK2/CDK5R1	30
hsa-miR-148a-3p	GO:0046128	purine ribonucleoside metabolic process	27/500	0.0619959	ARFGEF1/PPARGC1A/RALBP1/DDX3X/S1PR1/RICTOR/GAPVD1/GTF2H1/AGFG1/ATP1A2/NRAS/NT5C3A/PRKAG2/RAB14/ERRFI1/INO80/ARL8B/DENND4C/RCC2/RALGAPB/PREX1/ABCD3/SMARCA2/SOS1/SBF2/CYTH3/ARHGEF17	27
hsa-miR-148a-3p	GO:0003206	cardiac chamber morphogenesis	6/500	0.0620007	FOXF1/ZFPM2/DLL4/MED1/TEK/ACVR1	6
hsa-miR-148a-3p	GO:0050878	regulation of body fluid levels	24/500	0.062572	SH2B3/HPS5/ZFPM2/SLC7A11/IGF1/ITGA5/ITPK1/LCP2/LMAN1/MAFG/ATP2A2/NRAS/ATP2B4/SERPINE1/PIK3CA/ATP7A/MED1/DOCK6/SOS1/TEK/TGFB2/TMSB4X/AKAP1/NCOA1	24
hsa-miR-148a-3p	GO:0007346	regulation of mitotic cell cycle	15/500	0.0626489	CDKN1B/E2F7/SIK1/DDX3X/IGF1/INO80/USP47/RCC2/PTEN/RPS6KB1/TGFA/UBE2D1/WNT10B/CAV2/CDC25B	15
hsa-miR-148a-3p	GO:0032844	regulation of homeostatic process	13/500	0.0631267	PPARGC1A/PPARGC1B/S1PR1/RBFOX2/KITLG/ASPH/NEUROD1/PDE4D/PDK4/PRKAA1/ARRDC3/TGFB2/MAFB	13
hsa-miR-148a-3p	GO:0044702	single organism reproductive process	33/500	0.06416	BCL2L11/CIT/RXFP2/RNF38/SLC26A3/ESR1/SULF1/ZFPM2/CADM1/HOXD13/AGFG1/IGF1/INHBB/JAG2/KIT/KITLG/ATP7A/MED1/CHD7/PTEN/ROBO2/RPS6KB1/TAF4/TGFB2/NCOA1/ACVR1/CCT6A/DEDD/NOG/QKI/PCYT1B/UBAP2L/CDC25B	33
hsa-miR-148a-3p	GO:0048562	embryonic organ morphogenesis	12/500	0.0641844	COL2A1/FOXF1/DLL1/NDST1/NEUROD1/OTX2/SIX4/CHD7/WNT1/ACVR1/NOG/MAFB	12
hsa-miR-148a-3p	GO:0046034	ATP metabolic process	9/500	0.0642767	PPARGC1A/RALBP1/DDX3X/GTF2H1/ATP1A2/PRKAG2/INO80/ABCD3/SMARCA2	9
hsa-miR-148a-3p	GO:0071822	protein complex subunit organization	46/500	0.0642943	BCL2L11/CDKN1B/ARFGEF1/CFL2/PPARGC1A/CIT/PPARGC1B/JMY/DDX3X/S1PR1/EPS15/DICER1/RICTOR/ABL2/LRP4/MAX/MDM4/MITF/KMT2A/ASPH/NAP1L1/OTX2/PIK3C2A/BCL11A/INO80/CEP192/PRKAA1/CAND1/BRK1/PRNP/SPIRE1/KCTD16/PREX1/ROCK1/SLC2A1/TEK/TMSB4X/WNT10B/YWHAB/SBF2/PICALM/CAV2/WASL/MAGI1/H2AFY/SNAP91	46
hsa-miR-148a-3p	GO:0034762	regulation of transmembrane transport	8/500	0.064358	PPARGC1A/ASPH/ATP2B4/PDE4D/JPH3/KCNAB1/HOMER1/AKAP7	8
hsa-miR-148a-3p	GO:0032526	response to retinoic acid	6/500	0.0643884	ABCA1/EP300/ABL2/WNT10B/NCOA1/KLF4	6
hsa-miR-148a-3p	GO:0035051	cardiocyte differentiation	6/500	0.0643884	SIK1/EFNB2/DICER1/SGCB/TGFB2/ACVR1	6
hsa-miR-148a-3p	GO:0042278	purine nucleoside metabolic process	27/500	0.0645099	ARFGEF1/PPARGC1A/RALBP1/DDX3X/S1PR1/RICTOR/GAPVD1/GTF2H1/AGFG1/ATP1A2/NRAS/NT5C3A/PRKAG2/RAB14/ERRFI1/INO80/ARL8B/DENND4C/RCC2/RALGAPB/PREX1/ABCD3/SMARCA2/SOS1/SBF2/CYTH3/ARHGEF17	27
hsa-miR-148a-3p	GO:0051301	cell division	27/500	0.0645099	ZBTB18/TXNIP/STAG2/CIT/E2F7/PDS5A/DICER1/ZFYVE26/IGF1/KIT/PPP1R12A/CDK14/POU3F2/INO80/PPP1CB/ARL8B/RCC2/SPIRE1/PTEN/TGFA/TGFB2/UBE2D1/CDC14A/CAV2/WASL/CCNT2/CDC25B	27
hsa-miR-148a-3p	GO:0009203	ribonucleoside triphosphate catabolic process	23/500	0.0653522	ARFGEF1/RALBP1/DDX3X/S1PR1/RICTOR/GAPVD1/GTF2H1/AGFG1/NRAS/RAB14/ERRFI1/INO80/ARL8B/DENND4C/RCC2/RALGAPB/PREX1/ABCD3/SMARCA2/SOS1/SBF2/CYTH3/ARHGEF17	23
hsa-miR-148a-3p	GO:0009207	purine ribonucleoside triphosphate catabolic process	23/500	0.0653522	ARFGEF1/RALBP1/DDX3X/S1PR1/RICTOR/GAPVD1/GTF2H1/AGFG1/NRAS/RAB14/ERRFI1/INO80/ARL8B/DENND4C/RCC2/RALGAPB/PREX1/ABCD3/SMARCA2/SOS1/SBF2/CYTH3/ARHGEF17	23
hsa-miR-148a-3p	GO:0010498	proteasomal protein catabolic process	12/500	0.0656226	UBE4B/ERLIN1/UBXN1/FBXL19/UBE2W/PTEN/SKP1/UBE2D1/UBE2D3/WNT10B/TBL1XR1/ZNRF1	12
hsa-miR-148a-3p	GO:0009164	nucleoside catabolic process	24/500	0.0662174	ARFGEF1/RALBP1/DDX3X/S1PR1/RICTOR/GAPVD1/GTF2H1/AGFG1/NRAS/NT5C3A/RAB14/ERRFI1/INO80/ARL8B/DENND4C/RCC2/RALGAPB/PREX1/ABCD3/SMARCA2/SOS1/SBF2/CYTH3/ARHGEF17	24
hsa-miR-148a-3p	GO:0009913	epidermal cell differentiation	8/500	0.0662965	TXNIP/DLL1/JAG2/MAFG/ERRFI1/MED1/ROCK1/KLF4	8
hsa-miR-148a-3p	GO:0043687	post-translational protein modification	10/500	0.0666095	MGAT4A/ESCO1/PDIA3/LMAN1/ST8SIA3/PIGA/C1GALT1/CANX/B4GALT6/B4GALT5	10
hsa-miR-148a-3p	GO:0007005	mitochondrion organization	13/500	0.0672205	BCL2L11/TIMM23/PPARGC1A/PPARGC1B/DYNLL2/EPAS1/IGF1/NPTX1/ATP7A/PTCD3/YWHAB/CAV2/TOMM70A	13
hsa-miR-148a-3p	GO:0009146	purine nucleoside triphosphate catabolic process	23/500	0.0682312	ARFGEF1/RALBP1/DDX3X/S1PR1/RICTOR/GAPVD1/GTF2H1/AGFG1/NRAS/RAB14/ERRFI1/INO80/ARL8B/DENND4C/RCC2/RALGAPB/PREX1/ABCD3/SMARCA2/SOS1/SBF2/CYTH3/ARHGEF17	23
hsa-miR-148a-3p	GO:0016567	protein ubiquitination	22/500	0.0682434	UBE4B/LRRC41/MARCH3/RC3H1/RNF217/FBXO33/CNOT4/UBXN1/RLIM/UBA6/UBE2W/CAND1/PTEN/HECW2/ARRDC3/SKP1/UBE2D1/UBE2D3/WNT1/FBXO11/CUL5/ZNRF1	22
hsa-miR-148a-3p	GO:0001503	ossification	13/500	0.0686232	COL2A1/PPARGC1B/CSF1/S1PR1/IGF1/LRP4/NAB1/BMP3/TEK/TGFB2/WNT10B/ACVR1/NOG	13
hsa-miR-148a-3p	GO:0009416	response to light stimulus	13/500	0.0686232	UBE4B/KIT/LDLR/LRP2/MECP2/MAP3K4/ATP1A2/NRAS/INO80/USP47/ATXN1/TANC1/CLOCK	13
hsa-miR-148a-3p	GO:0042391	regulation of membrane potential	13/500	0.0686232	DMPK/SLC26A3/DSC2/MECP2/NAB1/ATP2A2/POU3F2/PTEN/ATXN1/SCN9A/SBF2/QKI/AKAP7	13
hsa-miR-148a-3p	GO:0009895	negative regulation of catabolic process	6/500	0.0693239	PPARGC1A/MDM4/UBXN1/PRKAA1/DEDD/KIAA0226	6
hsa-miR-148a-3p	GO:0016202	regulation of striated muscle tissue development	6/500	0.0693239	EFNB2/HIF1AN/RPS6KB1/WNT10B/ACVR1/NOG	6
hsa-miR-148a-3p	GO:0044236	multicellular organismal metabolic process	7/500	0.0695984	COL2A1/COL4A1/COL6A3/EP300/MMP10/MMP15/ARRDC3	7
hsa-miR-148a-3p	GO:0051271	negative regulation of cellular component movement	8/500	0.0702807	CDKN1B/SULF1/SERPINE1/DLL4/PTEN/PTPRM/NOG/KLF4	8
hsa-miR-148a-3p	GO:0009150	purine ribonucleotide metabolic process	31/500	0.0704795	ARFGEF1/ADCY2/PPARGC1A/RALBP1/RXFP2/DDX3X/ABCA1/S1PR1/RICTOR/GAPVD1/GTF2H1/AGFG1/ATP1A2/NRAS/PRKAG2/PDE4D/PDE7A/RAB14/ERRFI1/INO80/ARL8B/DENND4C/RCC2/RALGAPB/PREX1/ABCD3/SMARCA2/SOS1/SBF2/CYTH3/ARHGEF17	31
hsa-miR-148a-3p	GO:0009143	nucleoside triphosphate catabolic process	23/500	0.0711969	ARFGEF1/RALBP1/DDX3X/S1PR1/RICTOR/GAPVD1/GTF2H1/AGFG1/NRAS/RAB14/ERRFI1/INO80/ARL8B/DENND4C/RCC2/RALGAPB/PREX1/ABCD3/SMARCA2/SOS1/SBF2/CYTH3/ARHGEF17	23
hsa-miR-148a-3p	GO:0007584	response to nutrient	8/500	0.0723266	ABCA1/ACSL4/IL15/MED1/PTEN/RPS6KB1/UCP3/NCOA1	8
hsa-miR-148a-3p	GO:0048872	homeostasis of number of cells	8/500	0.0723266	BCL2L11/ZBTB18/CEBPG/CSF1/EPAS1/KIT/LIPA/MED1	8
hsa-miR-148a-3p	GO:0044092	negative regulation of molecular function	29/500	0.0729214	CDKN1B/CEBPG/ARFGEF1/PPARGC1A/PIK3IP1/SIK1/GADD45A/DDX3X/ESR1/LMTK2/GMFB/HHEX/PPP1R12A/SERPINE1/RLIM/PRKAG2/ATP7A/ERRFI1/USP47/CEP192/CAND1/RCC2/PRNP/PTEN/TGFB2/UBE2D1/USP7/NOG/KLF4	29
hsa-miR-148a-3p	GO:1901658	glycosyl compound catabolic process	24/500	0.0729486	ARFGEF1/RALBP1/DDX3X/S1PR1/RICTOR/GAPVD1/GTF2H1/AGFG1/NRAS/NT5C3A/RAB14/ERRFI1/INO80/ARL8B/DENND4C/RCC2/RALGAPB/PREX1/ABCD3/SMARCA2/SOS1/SBF2/CYTH3/ARHGEF17	24
hsa-miR-148a-3p	GO:0023014	signal transduction by phosphorylation	22/500	0.0733769	ATP6AP2/GADD45A/FLT1/MDFIC/NDST1/IGF1/KIT/MAP3K4/MET/KITLG/MAP3K9/NRAS/POU4F2/MED1/STRADB/PRKAA1/TEK/TGFA/TGFB2/YWHAB/RPS6KA5/KLF4	22
hsa-miR-148a-3p	GO:0060326	cell chemotaxis	9/500	0.0734409	EGR3/FLT1/ITGA9/KIT/MET/SERPINE1/PDE4D/TGFB2/NRP1	9
hsa-miR-148a-3p	GO:0001822	kidney development	10/500	0.0734778	BCL2L11/FBN1/SULF1/DLL1/LRP4/SIX4/TET2/C1GALT1/ROBO2/NOG	10
hsa-miR-148a-3p	GO:0006195	purine nucleotide catabolic process	25/500	0.0735422	ARFGEF1/RALBP1/DDX3X/S1PR1/RICTOR/GAPVD1/GTF2H1/AGFG1/NRAS/PDE4D/PDE7A/RAB14/ERRFI1/INO80/ARL8B/DENND4C/RCC2/RALGAPB/PREX1/ABCD3/SMARCA2/SOS1/SBF2/CYTH3/ARHGEF17	25
hsa-miR-148a-3p	GO:0001508	action potential	7/500	0.0741518	DSC2/NAB1/POU3F2/SCN9A/SBF2/QKI/AKAP7	7
hsa-miR-148a-3p	GO:0050795	regulation of behavior	8/500	0.0744084	S1PR1/EFNB2/MET/SERPINE1/ARRDC3/ROBO1/ROBO2/NRP1	8
hsa-miR-148a-3p	GO:0090257	regulation of muscle system process	8/500	0.0744084	DMPK/DSC2/IGF1/ASPH/ATP1A2/PDE4D/RPS6KB1/KLF4	8
hsa-miR-148a-3p	GO:0046890	regulation of lipid biosynthetic process	6/500	0.0744723	SIK1/SCAP/LDLR/PRKAG2/PDK4/PRKAA1	6
hsa-miR-148a-3p	GO:0048634	regulation of muscle organ development	6/500	0.0744723	EFNB2/HIF1AN/RPS6KB1/WNT10B/ACVR1/NOG	6
hsa-miR-148a-3p	GO:0046434	organophosphate catabolic process	27/500	0.0752847	ARFGEF1/RALBP1/DDX3X/S1PR1/RICTOR/GAPVD1/GTF2H1/AGFG1/LDLR/NRAS/PDE4D/PDE7A/RAB14/ERRFI1/INO80/ARL8B/DENND4C/RCC2/RALGAPB/PTEN/PREX1/ABCD3/SMARCA2/SOS1/SBF2/CYTH3/ARHGEF17	27
hsa-miR-148a-3p	GO:0043406	positive regulation of MAP kinase activity	9/500	0.0753657	FLT1/MDFIC/KIT/MAP3K4/MET/KITLG/MAP3K9/PRKAA1/TGFA	9
hsa-miR-148a-3p	GO:0070925	organelle assembly	13/500	0.0759241	RC3H1/DDX3X/DDX6/EP300/ATG14/DICER1/CNOT6L/LSM14A/CNOT7/INO80/CEP192/CNOT6/RAB34	13
hsa-miR-148a-3p	GO:0006152	purine nucleoside catabolic process	23/500	0.0763346	ARFGEF1/RALBP1/DDX3X/S1PR1/RICTOR/GAPVD1/GTF2H1/AGFG1/NRAS/RAB14/ERRFI1/INO80/ARL8B/DENND4C/RCC2/RALGAPB/PREX1/ABCD3/SMARCA2/SOS1/SBF2/CYTH3/ARHGEF17	23
hsa-miR-148a-3p	GO:0046130	purine ribonucleoside catabolic process	23/500	0.0763346	ARFGEF1/RALBP1/DDX3X/S1PR1/RICTOR/GAPVD1/GTF2H1/AGFG1/NRAS/RAB14/ERRFI1/INO80/ARL8B/DENND4C/RCC2/RALGAPB/PREX1/ABCD3/SMARCA2/SOS1/SBF2/CYTH3/ARHGEF17	23
hsa-miR-148a-3p	GO:0005976	polysaccharide metabolic process	6/500	0.0771261	HAS3/NDST1/IGF1/PRKAG2/PPP1CB/DYRK2	6
hsa-miR-148a-3p	GO:0097529	myeloid leukocyte migration	6/500	0.0771261	FLT1/ITGA9/KIT/SERPINE1/PDE4D/TGFB2	6
hsa-miR-148a-3p	GO:0010038	response to metal ion	11/500	0.0778269	CDKN1B/TXNIP/EP300/FOSB/ASPH/MTF1/NPTX1/ATP7A/PRNP/PTEN/HOMER1	11
hsa-miR-148a-3p	GO:0072523	purine-containing compound catabolic process	25/500	0.0785301	ARFGEF1/RALBP1/DDX3X/S1PR1/RICTOR/GAPVD1/GTF2H1/AGFG1/NRAS/PDE4D/PDE7A/RAB14/ERRFI1/INO80/ARL8B/DENND4C/RCC2/RALGAPB/PREX1/ABCD3/SMARCA2/SOS1/SBF2/CYTH3/ARHGEF17	25
hsa-miR-148a-3p	GO:0009743	response to carbohydrate	7/500	0.0788768	CDKN1B/TXNIP/EP300/NEUROD1/NPTX1/PTEN/RPS6KB1	7
hsa-miR-148a-3p	GO:0030534	adult behavior	7/500	0.0788768	MAFG/MECP2/MET/ATP1A2/CHD7/ATXN1/HOMER1	7
hsa-miR-148a-3p	GO:0050851	antigen receptor-mediated signaling pathway	7/500	0.0788768	RC3H1/HLA-DQB2/LCP2/PDE4D/PIK3CA/PRNP/PTEN	7
hsa-miR-148a-3p	GO:0051640	organelle localization	11/500	0.079556	SNAPIN/PCLO/HHEX/MAP1B/SPIRE1/PTEN/ARHGAP21/CANX/RAB34/SYNJ1/WASL	11
hsa-miR-148a-3p	GO:0032446	protein modification by small protein conjugation	23/500	0.0806222	UBE4B/LRRC41/MARCH3/RC3H1/RNF217/FBXO33/CNOT4/UBXN1/RLIM/BCL11A/UBA6/UBE2W/CAND1/PTEN/HECW2/ARRDC3/SKP1/UBE2D1/UBE2D3/WNT1/FBXO11/CUL5/ZNRF1	23
hsa-miR-148a-3p	GO:0030278	regulation of ossification	8/500	0.0808691	CSF1/S1PR1/IGF1/LRP4/TGFB2/WNT10B/ACVR1/NOG	8
hsa-miR-148a-3p	GO:0006184	GTP catabolic process	18/500	0.0809335	ARFGEF1/RALBP1/S1PR1/RICTOR/GAPVD1/AGFG1/NRAS/RAB14/ERRFI1/ARL8B/DENND4C/RCC2/RALGAPB/PREX1/SOS1/SBF2/CYTH3/ARHGEF17	18
hsa-miR-148a-3p	GO:0008015	blood circulation	12/500	0.0811687	ATP6AP2/TBC1D8/DDAH1/MECP2/MEOX2/ATP1A2/PDE4D/PIK3C2A/PIK3CA/DLL4/CHD7/TEK	12
hsa-miR-148a-3p	GO:0008637	apoptotic mitochondrial changes	6/500	0.0825922	BCL2L11/DYNLL2/IGF1/NPTX1/ATP7A/YWHAB	6
hsa-miR-148a-3p	GO:0032259	methylation	8/500	0.0830944	DNMT1/JARID2/MECP2/KMT2A/PIK3CA/TET2/USP7/FBXO11	8
hsa-miR-148a-3p	GO:1901069	guanosine-containing compound catabolic process	18/500	0.0835062	ARFGEF1/RALBP1/S1PR1/RICTOR/GAPVD1/AGFG1/NRAS/RAB14/ERRFI1/ARL8B/DENND4C/RCC2/RALGAPB/PREX1/SOS1/SBF2/CYTH3/ARHGEF17	18
hsa-miR-148a-3p	GO:0046649	lymphocyte activation	20/500	0.0837466	CEBPG/KLF6/RC3H1/RICTOR/HHEX/HLA-A/HLA-DQB2/IGF1/IL15/JAG2/KIT/NRARP/PIK3CA/BCL11A/ATP7A/CHD7/PRNP/WNT1/SNX27/MAFB	20
hsa-miR-148a-3p	GO:0009119	ribonucleoside metabolic process	27/500	0.084139	ARFGEF1/PPARGC1A/RALBP1/DDX3X/S1PR1/RICTOR/GAPVD1/GTF2H1/AGFG1/ATP1A2/NRAS/NT5C3A/PRKAG2/RAB14/ERRFI1/INO80/ARL8B/DENND4C/RCC2/RALGAPB/PREX1/ABCD3/SMARCA2/SOS1/SBF2/CYTH3/ARHGEF17	27
hsa-miR-148a-3p	GO:0051302	regulation of cell division	10/500	0.0845853	ZBTB18/TXNIP/E2F7/IGF1/PTEN/TGFA/TGFB2/UBE2D1/CAV2/CDC25B	10
hsa-miR-148a-3p	GO:0009259	ribonucleotide metabolic process	31/500	0.0847178	ARFGEF1/ADCY2/PPARGC1A/RALBP1/RXFP2/DDX3X/ABCA1/S1PR1/RICTOR/GAPVD1/GTF2H1/AGFG1/ATP1A2/NRAS/PRKAG2/PDE4D/PDE7A/RAB14/ERRFI1/INO80/ARL8B/DENND4C/RCC2/RALGAPB/PREX1/ABCD3/SMARCA2/SOS1/SBF2/CYTH3/ARHGEF17	31
hsa-miR-148a-3p	GO:0001817	regulation of cytokine production	18/500	0.0848125	ATP6AP2/CEBPG/DDX3X/EP300/SULF1/CADM1/LSM14A/HLA-A/IL15/INHBB/SERPINE1/PDE4D/GPRC5B/PRNP/TGFB2/UBE2D3/RPS6KA5/KLF4	18
hsa-miR-148a-3p	GO:0032320	positive regulation of Ras GTPase activity	6/500	0.085404	RALBP1/S1PR1/ERRFI1/RALGAPB/PREX1/SOS1	6
hsa-miR-148a-3p	GO:0051054	positive regulation of DNA metabolic process	6/500	0.085404	CEBPG/PPARGC1A/E2F7/IGF1/KITLG/INO80	6
hsa-miR-148a-3p	GO:0042454	ribonucleoside catabolic process	23/500	0.086206	ARFGEF1/RALBP1/DDX3X/S1PR1/RICTOR/GAPVD1/GTF2H1/AGFG1/NRAS/RAB14/ERRFI1/INO80/ARL8B/DENND4C/RCC2/RALGAPB/PREX1/ABCD3/SMARCA2/SOS1/SBF2/CYTH3/ARHGEF17	23
hsa-miR-148a-3p	GO:0035023	regulation of Rho protein signal transduction	7/500	0.0862853	ARFGEF1/RALBP1/ABCA1/RICTOR/ERRFI1/PREX1/SOS1	7
hsa-miR-148a-3p	GO:0032963	collagen metabolic process	6/500	0.0882682	COL2A1/COL4A1/COL6A3/EP300/MMP10/MMP15	6
hsa-miR-148a-3p	GO:0001558	regulation of cell growth	13/500	0.0886134	CDKN1B/DDX3X/EP300/ACSL4/MAP1B/BCL11A/INO80/USP47/RTN4/SMARCA2/TGFB2/NRP1/CDK5R1	13
hsa-miR-148a-3p	GO:0019693	ribose phosphate metabolic process	31/500	0.089543	ARFGEF1/ADCY2/PPARGC1A/RALBP1/RXFP2/DDX3X/ABCA1/S1PR1/RICTOR/GAPVD1/GTF2H1/AGFG1/ATP1A2/NRAS/PRKAG2/PDE4D/PDE7A/RAB14/ERRFI1/INO80/ARL8B/DENND4C/RCC2/RALGAPB/PREX1/ABCD3/SMARCA2/SOS1/SBF2/CYTH3/ARHGEF17	31
hsa-miR-148a-3p	GO:0009612	response to mechanical stimulus	8/500	0.0899851	TXNIP/CLCN6/GADD45A/FOSB/INHBB/KIT/ATP1A2/RPS6KB1	8
hsa-miR-148a-3p	GO:0009166	nucleotide catabolic process	25/500	0.0914264	ARFGEF1/RALBP1/DDX3X/S1PR1/RICTOR/GAPVD1/GTF2H1/AGFG1/NRAS/PDE4D/PDE7A/RAB14/ERRFI1/INO80/ARL8B/DENND4C/RCC2/RALGAPB/PREX1/ABCD3/SMARCA2/SOS1/SBF2/CYTH3/ARHGEF17	25
hsa-miR-148a-3p	GO:0046903	secretion	31/500	0.0915241	ARFGEF1/ABCA1/EP300/ERBB3/ACSL4/FOXF1/SNAPIN/CADM1/ARFIP1/PCLO/IGF1/INHBB/KIT/LCP2/MECP2/NEUROD1/SERPINE1/CYB5R4/PIK3C2A/ATP7A/SLC38A2/MED1/CHD7/SLC2A1/STX3/SYT4/TGFB2/TMSB4X/CANX/NCOA1/CCKBR	31
hsa-miR-148a-3p	GO:0043588	skin development	12/500	0.0915242	TXNIP/DICER1/JAG2/LRP4/ATP2A2/ATP7A/ERRFI1/POU3F2/MED1/TGFB2/LDB2/KLF4	12
hsa-miR-148a-3p	GO:0033121	regulation of purine nucleotide catabolic process	15/500	0.0915449	ARFGEF1/RALBP1/S1PR1/RICTOR/GAPVD1/AGFG1/ERRFI1/DENND4C/RCC2/RALGAPB/PREX1/SOS1/SBF2/CYTH3/ARHGEF17	15
hsa-miR-148a-3p	GO:0006606	protein import into nucleus	10/500	0.0925293	TXNIP/EP300/PDIA3/MDFIC/IGF1/KPNA4/MED1/PPP1R10/TGFB2/DYRK2	10
hsa-miR-148a-3p	GO:1902593	single-organism nuclear import	10/500	0.0925293	TXNIP/EP300/PDIA3/MDFIC/IGF1/KPNA4/MED1/PPP1R10/TGFB2/DYRK2	10
hsa-miR-148a-3p	GO:0010564	regulation of cell cycle process	17/500	0.0927732	CDKN1B/STAG2/E2F7/DDX3X/IGF1/MDM4/NEUROD1/INO80/MED1/USP47/RCC2/PTEN/TGFA/UBE2D1/WNT10B/CAV2/CDC25B	17
hsa-miR-148a-3p	GO:0030811	regulation of nucleotide catabolic process	15/500	0.093101	ARFGEF1/RALBP1/S1PR1/RICTOR/GAPVD1/AGFG1/ERRFI1/DENND4C/RCC2/RALGAPB/PREX1/SOS1/SBF2/CYTH3/ARHGEF17	15
hsa-miR-148a-3p	GO:0050877	neurological system process	28/500	0.093505	CDKN1B/COL2A1/S1PR1/EPAS1/AFF2/DICER1/RBFOX2/ITGA5/KIT/MECP2/NDP/ATP1A2/NRAS/SLC26A4/PNOC/POU4F2/CHD7/PRNP/PTEN/JPH3/RPS6KB1/ATXN1/SCN9A/WNT10B/KCNAB1/FBXO11/TANC1/CCKBR	28
hsa-miR-148a-3p	GO:0031099	regeneration	6/500	0.0941521	GAP43/IGF1/MED1/TEK/WNT1/WNT10B	6
hsa-miR-148a-3p	GO:0032319	regulation of Rho GTPase activity	6/500	0.0941521	ARFGEF1/RALBP1/RICTOR/ERRFI1/PREX1/SOS1	6
hsa-miR-148a-3p	GO:0042476	odontogenesis	6/500	0.0941521	BCL2L11/CSF1/DICER1/JAG2/LRP4/TGFB2	6
hsa-miR-148a-3p	GO:0046039	GTP metabolic process	18/500	0.097169	ARFGEF1/RALBP1/S1PR1/RICTOR/GAPVD1/AGFG1/NRAS/RAB14/ERRFI1/ARL8B/DENND4C/RCC2/RALGAPB/PREX1/SOS1/SBF2/CYTH3/ARHGEF17	18
hsa-miR-148a-3p	GO:0009266	response to temperature stimulus	6/500	0.0971713	PPARGC1A/DNAJB4/PRKAA1/RPS6KB1/STAC/UCP3	6
hsa-miR-148a-3p	GO:1901292	nucleoside phosphate catabolic process	25/500	0.0983719	ARFGEF1/RALBP1/DDX3X/S1PR1/RICTOR/GAPVD1/GTF2H1/AGFG1/NRAS/PDE4D/PDE7A/RAB14/ERRFI1/INO80/ARL8B/DENND4C/RCC2/RALGAPB/PREX1/ABCD3/SMARCA2/SOS1/SBF2/CYTH3/ARHGEF17	25
hsa-miR-148a-3p	GO:0007009	plasma membrane organization	6/500	0.100242	ZDHHC23/DENND4C/PTEN/MPP5/SH3TC2/RAB34	6
hsa-miR-148a-3p	GO:0042157	lipoprotein metabolic process	6/500	0.100242	ABCA1/ZDHHC17/ZDHHC23/LDLR/PIGA/ZDHHC7	6
hsa-miR-148a-3p	GO:0051170	nuclear import	10/500	0.100904	TXNIP/EP300/PDIA3/MDFIC/IGF1/KPNA4/MED1/PPP1R10/TGFB2/DYRK2	10
hsa-miR-148a-3p	GO:0022613	ribonucleoprotein complex biogenesis	11/500	0.102172	RC3H1/DDX3X/DDX6/DICER1/LSM14A/CNOT7/PHAX/CHD7/PTEN/SRPK2/SCAF11	11
hsa-miR-148a-3p	GO:0007626	locomotory behavior	8/500	0.102181	MECP2/ATP1A2/NOVA1/GPRC5B/ATP7A/CHD7/PTEN/ATXN1	8
hsa-miR-148a-3p	GO:0008643	carbohydrate transport	7/500	0.102246	IGF1/MET/PRKAG2/PRKAA1/RPS6KB1/SLC2A1/SLC2A3	7
hsa-miR-148a-3p	GO:0051051	negative regulation of transport	13/500	0.106235	ERBB3/ACSL4/FOXF1/MDFIC/INHBB/MAP1B/PRKAA1/PTEN/SYT4/YWHAB/PICALM/DYRK2/KIAA0226	13
hsa-miR-148a-3p	GO:0044259	multicellular organismal macromolecule metabolic process	6/500	0.106534	COL2A1/COL4A1/COL6A3/EP300/MMP10/MMP15	6
hsa-miR-148a-3p	GO:0045185	maintenance of protein location	6/500	0.106534	FBN1/PDIA3/LTBP1/RCC2/TMSB4X/YWHAB	6
hsa-miR-148a-3p	GO:0006260	DNA replication	12/500	0.106538	PTGES3/STAG2/KAT7/ESCO1/E2F7/PDS5A/IGF1/KITLG/NAP1L1/INO80/MED1/REV3L	12
hsa-miR-148a-3p	GO:0030522	intracellular receptor signaling pathway	11/500	0.108363	TXNIP/PPARGC1A/PPARGC1B/EP300/ESR1/RBFOX2/LSM14A/IGF1/POU4F2/MED1/NCOA1	11
hsa-miR-148a-3p	GO:0042493	response to drug	15/500	0.109572	CDKN1B/TXNIP/PPARGC1A/ABCA1/EP300/FOSB/KMT2A/NEUROD1/USP47/PTEN/PTPRM/RPS6KB1/TGFA/TGFB2/NCOA1	15
hsa-miR-148a-3p	GO:0003205	cardiac chamber development	6/500	0.109755	FOXF1/ZFPM2/DLL4/MED1/TEK/ACVR1	6
hsa-miR-148a-3p	GO:0031334	positive regulation of protein complex assembly	6/500	0.109755	BCL2L11/CDKN1B/JMY/RICTOR/BRK1/WASL	6
hsa-miR-148a-3p	GO:0001775	cell activation	29/500	0.10989	CEBPG/KLF6/CSF1/RC3H1/FOXF1/SLC7A11/RICTOR/HHEX/HLA-A/HLA-DQB2/IGF1/IL15/JAG2/KIT/LCP2/NRARP/SERPINE1/PIK3CA/BCL11A/ATP7A/CHD7/PRNP/PREX1/SOS1/TGFB2/TMSB4X/WNT1/SNX27/MAFB	29
hsa-miR-148a-3p	GO:0000278	mitotic cell cycle	30/500	0.110335	CDKN1B/STAG2/CIT/ESCO1/E2F7/SIK1/DDX3X/DYRK1A/EP300/PDS5A/IGF1/PPP1R12A/CDK14/INO80/PPP1CB/USP47/CEP192/RCC2/PTEN/RPS6KB1/SKP1/TFDP2/TGFA/UBE2D1/WNT10B/CUL5/CAV2/WASL/ACVR1/CDC25B	30
hsa-miR-148a-3p	GO:0006874	cellular calcium ion homeostasis	12/500	0.110506	DMPK/S1PR1/ESR1/NPTN/ASPH/ATP1A2/ATP2A2/PDE4D/TMEM165/JPH3/CUL5/CCKBR	12
hsa-miR-148a-3p	GO:1901068	guanosine-containing compound metabolic process	18/500	0.110613	ARFGEF1/RALBP1/S1PR1/RICTOR/GAPVD1/AGFG1/NRAS/RAB14/ERRFI1/ARL8B/DENND4C/RCC2/RALGAPB/PREX1/SOS1/SBF2/CYTH3/ARHGEF17	18
hsa-miR-148a-3p	GO:0045785	positive regulation of cell adhesion	7/500	0.110789	CSF1/FOXF1/ITGA5/ROCK1/TEK/TGFB2/CYTH3	7
hsa-miR-148a-3p	GO:0034613	cellular protein localization	34/500	0.112281	TIMM23/TXNIP/AP1G1/EP300/TRAK1/ARL6IP1/AP4E1/SNAPIN/ZDHHC23/ARFIP1/PDIA3/MDFIC/HHEX/IGF1/KPNA4/LRP4/MED1/CTSA/PPP1R10/STRADB/DENND4C/RALGAPB/MPP5/TRAK2/SNX2/SSR1/STX3/TGFB2/YWHAB/SNX27/RAB34/DYRK2/WASL/TOMM70A	34
hsa-miR-148a-3p	GO:0045926	negative regulation of growth	9/500	0.112785	CDKN1B/DDX3X/BCL11A/RTN4/PTEN/SMARCA2/TGFB2/NRP1/CDK5R1	9
hsa-miR-148a-3p	GO:0031647	regulation of protein stability	6/500	0.113025	PPARGC1A/MDM4/ASPH/PTEN/WNT10B/NAA15	6
hsa-miR-148a-3p	GO:0048706	embryonic skeletal system development	6/500	0.113025	COL2A1/SULF1/NDST1/SIX4/KIAA1217/NOG	6
hsa-miR-148a-3p	GO:0090316	positive regulation of intracellular protein transport	6/500	0.113025	EP300/IGF1/ASPH/MED1/XPO4/CDK5R1	6
hsa-miR-148a-3p	GO:0006875	cellular metal ion homeostasis	15/500	0.113065	DMPK/S1PR1/ESR1/ABCB7/NPTN/ASPH/ATP1A2/ATP2A2/PDE4D/ATP7A/TMEM165/PRNP/JPH3/CUL5/CCKBR	15
hsa-miR-148a-3p	GO:0045637	regulation of myeloid cell differentiation	7/500	0.113719	PPARGC1B/CSF1/RBFOX2/DLL1/KITLG/MITF/MAFB	7
hsa-miR-148a-3p	GO:1901617	organic hydroxy compound biosynthetic process	8/500	0.115254	SCAP/SGMS1/LBR/PRKAG2/ATP7A/PRKAA1/TGFB2/PCYT1B	8
hsa-miR-148a-3p	GO:0032504	multicellular organism reproduction	25/500	0.115884	BCL2L11/CIT/RXFP2/SLC26A3/ESR1/ACSL4/CADM1/AGFG1/INHBB/JAG2/KIT/KITLG/ATP7A/MED1/PTEN/ROBO2/RPS6KB1/TAF4/TGFB2/NCOA1/ACVR1/DEDD/QKI/PCYT1B/CDC25B	25
hsa-miR-148a-3p	GO:0035303	regulation of dephosphorylation	6/500	0.116345	PPARGC1B/PPP6R1/PPP1R12A/CEP192/TGFB2/YWHAB	6
hsa-miR-148a-3p	GO:1902532	negative regulation of intracellular signal transduction	12/500	0.116618	PIK3IP1/DDX3X/DYRK1A/UBR1/ESR1/IGF1/NEUROD1/USP47/PRKAA1/PRNP/PTEN/KLF4	12
hsa-miR-148a-3p	GO:0030336	negative regulation of cell migration	7/500	0.116688	SULF1/SERPINE1/DLL4/PTEN/PTPRM/NOG/KLF4	7
hsa-miR-148a-3p	GO:0034504	protein localization to nucleus	11/500	0.11695	TXNIP/EP300/PDIA3/MDFIC/HHEX/IGF1/KPNA4/MED1/PPP1R10/TGFB2/DYRK2	11
hsa-miR-148a-3p	GO:0009167	purine ribonucleoside monophosphate metabolic process	9/500	0.117764	PPARGC1A/RALBP1/DDX3X/GTF2H1/ATP1A2/PRKAG2/INO80/ABCD3/SMARCA2	9
hsa-miR-148a-3p	GO:0070727	cellular macromolecule localization	34/500	0.117787	TIMM23/TXNIP/AP1G1/EP300/TRAK1/ARL6IP1/AP4E1/SNAPIN/ZDHHC23/ARFIP1/PDIA3/MDFIC/HHEX/IGF1/KPNA4/LRP4/MED1/CTSA/PPP1R10/STRADB/DENND4C/RALGAPB/MPP5/TRAK2/SNX2/SSR1/STX3/TGFB2/YWHAB/SNX27/RAB34/DYRK2/WASL/TOMM70A	34
hsa-miR-148a-3p	GO:0042770	signal transduction in response to DNA damage	6/500	0.119713	CDKN1B/E2F7/GADD45A/DYRK1A/MDM4/WNT1	6
hsa-miR-148a-3p	GO:0051384	response to glucocorticoid	6/500	0.119713	PPARGC1B/EP300/FOSB/RPS6KB1/UCP3/ACVR1	6
hsa-miR-148a-3p	GO:0009126	purine nucleoside monophosphate metabolic process	9/500	0.120298	PPARGC1A/RALBP1/DDX3X/GTF2H1/ATP1A2/PRKAG2/INO80/ABCD3/SMARCA2	9
hsa-miR-148a-3p	GO:0030001	metal ion transport	22/500	0.122455	CDKN1B/SIK1/DMPK/LMTK2/ZDHHC17/ASPH/ATP1A2/ATP2A2/ATP2B4/ATP4B/PDE4D/ATP7A/SLC38A2/TMEM165/JPH3/SCN9A/TRAPPC10/KCNAB1/CUL5/MTMR6/HOMER1/AKAP7	22
hsa-miR-148a-3p	GO:0006163	purine nucleotide metabolic process	31/500	0.123571	ARFGEF1/ADCY2/PPARGC1A/RALBP1/RXFP2/DDX3X/ABCA1/S1PR1/RICTOR/GAPVD1/GTF2H1/AGFG1/ATP1A2/NRAS/PRKAG2/PDE4D/PDE7A/RAB14/ERRFI1/INO80/ARL8B/DENND4C/RCC2/RALGAPB/PREX1/ABCD3/SMARCA2/SOS1/SBF2/CYTH3/ARHGEF17	31
hsa-miR-148a-3p	GO:0044802	single-organism membrane organization	20/500	0.124111	BCL2L11/ATP8A1/DYNLL2/DMPK/ABCA1/ARL6IP1/ATP11A/SNAPIN/ZDHHC23/LRP4/DENND4C/PTEN/PTPRD/MPP5/SSR1/SYT4/YWHAB/SH3TC2/RAB34/CAV2	20
hsa-miR-148a-3p	GO:0070271	protein complex biogenesis	29/500	0.12704	PPARGC1A/EPS15/DICER1/LRP4/MAX/MDM4/MITF/KMT2A/NAP1L1/OTX2/PIK3C2A/INO80/CEP192/PRKAA1/CAND1/BRK1/PRNP/KCTD16/PREX1/SLC2A1/TEK/YWHAB/SBF2/PICALM/CAV2/WASL/MAGI1/H2AFY/SNAP91	29
hsa-miR-148a-3p	GO:0000003	reproduction	37/500	0.127213	BCL2L11/STAG2/CIT/RXFP2/CSF1/RNF38/SLC26A3/ESR1/ACSL4/FOSB/CADM1/HOXD13/AGFG1/IGF1/INHBB/JAG2/KIT/MAP3K4/KITLG/ATP7A/MED1/CHD7/SPIRE1/PTEN/ROBO2/RPS6KB1/TAF4/TGFB2/NCOA1/ACVR1/CCT6A/DEDD/NOG/QKI/PCYT1B/UBAP2L/CDC25B	37
hsa-miR-148a-3p	GO:0051345	positive regulation of hydrolase activity	18/500	0.12852	BCL2L11/CDKN1B/ADCY2/RALBP1/PPARGC1B/DDX3X/S1PR1/ESR1/FLT1/ARF4/KIT/ASPH/ERRFI1/RALGAPB/PREX1/ROBO1/SOS1/SSR1	18
hsa-miR-148a-3p	GO:0051052	regulation of DNA metabolic process	10/500	0.128576	CEBPG/STAG2/PPARGC1A/ESCO1/E2F7/PDS5A/IGF1/KITLG/PIK3CA/INO80	10
hsa-miR-148a-3p	GO:2000146	negative regulation of cell motility	7/500	0.128966	SULF1/SERPINE1/DLL4/PTEN/PTPRM/NOG/KLF4	7
hsa-miR-148a-3p	GO:0072521	purine-containing compound metabolic process	32/500	0.129659	ARFGEF1/ADCY2/PPARGC1A/RALBP1/RXFP2/DDX3X/ABCA1/S1PR1/RICTOR/GAPVD1/GTF2H1/AGFG1/ATP1A2/NRAS/NT5C3A/PRKAG2/PDE4D/PDE7A/RAB14/ERRFI1/INO80/ARL8B/DENND4C/RCC2/RALGAPB/PREX1/ABCD3/SMARCA2/SOS1/SBF2/CYTH3/ARHGEF17	32
hsa-miR-148a-3p	GO:0048469	cell maturation	6/500	0.130103	RXFP2/SLC26A3/EPAS1/IL15/MECP2/CDC25B	6
hsa-miR-148a-3p	GO:0071902	positive regulation of protein serine/threonine kinase activity	10/500	0.131051	GADD45A/FLT1/MDFIC/KIT/MAP3K4/MET/KITLG/MAP3K9/PRKAA1/TGFA	10
hsa-miR-148a-3p	GO:0042176	regulation of protein catabolic process	8/500	0.13207	CDKN1B/MDM4/UBXN1/PTEN/TNFRSF1B/WNT1/WNT10B/DEDD	8
hsa-miR-148a-3p	GO:0006887	exocytosis	12/500	0.133846	ARFGEF1/FOXF1/SNAPIN/PCLO/IGF1/KIT/SERPINE1/PIK3C2A/STX3/SYT4/TGFB2/TMSB4X	12
hsa-miR-148a-3p	GO:0055074	calcium ion homeostasis	12/500	0.133846	DMPK/S1PR1/ESR1/NPTN/ASPH/ATP1A2/ATP2A2/PDE4D/TMEM165/JPH3/CUL5/CCKBR	12
hsa-miR-148a-3p	GO:0072503	cellular divalent inorganic cation homeostasis	12/500	0.133846	DMPK/S1PR1/ESR1/NPTN/ASPH/ATP1A2/ATP2A2/PDE4D/TMEM165/JPH3/CUL5/CCKBR	12
hsa-miR-148a-3p	GO:0033673	negative regulation of kinase activity	8/500	0.134989	CDKN1B/PIK3IP1/GADD45A/GMFB/HHEX/PRKAG2/ERRFI1/PTEN	8
hsa-miR-148a-3p	GO:0072331	signal transduction by p53 class mediator	7/500	0.135339	CDKN1B/JMY/E2F7/DYRK1A/EP300/MDM4/DYRK2	7
hsa-miR-148a-3p	GO:0043269	regulation of ion transport	13/500	0.13631	PPARGC1A/CLCN3/CLCN6/SIK1/DMPK/ACSL4/ASPH/ATP2B4/PDE4D/JPH3/KCNAB1/HOMER1/AKAP7	13
hsa-miR-148a-3p	GO:0043410	positive regulation of MAPK cascade	13/500	0.13631	GADD45A/FLT1/MDFIC/IGF1/KIT/MAP3K4/MET/KITLG/MAP3K9/PRKAA1/TEK/TGFA/TGFB2	13
hsa-miR-148a-3p	GO:1900542	regulation of purine nucleotide metabolic process	18/500	0.138967	ARFGEF1/PPARGC1A/RALBP1/RXFP2/ABCA1/S1PR1/RICTOR/GAPVD1/AGFG1/ERRFI1/DENND4C/RCC2/RALGAPB/PREX1/SOS1/SBF2/CYTH3/ARHGEF17	18
hsa-miR-148a-3p	GO:0048609	multicellular organismal reproductive process	24/500	0.139134	BCL2L11/CIT/RXFP2/SLC26A3/ESR1/ACSL4/CADM1/AGFG1/INHBB/JAG2/KIT/ATP7A/MED1/PTEN/ROBO2/RPS6KB1/TAF4/TGFB2/NCOA1/ACVR1/DEDD/QKI/PCYT1B/CDC25B	24
hsa-miR-148a-3p	GO:0044711	single-organism biosynthetic process	45/500	0.139473	PTGES3/STAG2/ADCY2/PPARGC1A/RXFP2/PPARGC1B/E2F7/SIK1/ABCA1/EP300/ACSL4/SCAP/CERS6/SGMS1/HAS3/NDST1/IGF1/LBR/LDLR/ATP1A2/ST8SIA3/PRKAG2/PDK4/PIGA/PIK3C2A/PIK3CA/PI4KA/INO80/MED1/PTCD3/SPTLC3/PRKAA1/GPCPD1/PTEN/REV3L/MTMR14/DYRK2/PIK3R3/MTMR1/SYNJ1/MTMR6/B4GALT6/B4GALT5/QKI/PCYT1B	45
hsa-miR-148a-3p	GO:0044764	multi-organism cellular process	24/500	0.140645	BCL2L11/RTN3/SYNCRIP/CHMP4B/VPS37A/AP1G1/DDX3X/EFNB2/EP300/DICER1/SNAPIN/LSM14A/GTF2H1/MDFIC/HLA-A/ITGA5/LDLR/SKP1/SRPK2/TAF4/TAF4B/USP7/CUL5/CCNT2	24
hsa-miR-148a-3p	GO:0010639	negative regulation of organelle organization	9/500	0.141615	ARFGEF1/DNMT1/S1PR1/IGF1/JARID2/MECP2/SYT4/TMSB4X/UBE2D1	9
hsa-miR-148a-3p	GO:0051480	cytosolic calcium ion homeostasis	9/500	0.141615	S1PR1/ESR1/NPTN/ASPH/ATP1A2/PDE4D/JPH3/CUL5/CCKBR	9
hsa-miR-148a-3p	GO:0097193	intrinsic apoptotic signaling pathway	10/500	0.143807	BCL2L11/JMY/DYNLL2/DDX3X/EP300/USP47/TNFRSF1B/YWHAB/CUL5/DYRK2	10
hsa-miR-148a-3p	GO:1901136	carbohydrate derivative catabolic process	26/500	0.144326	ARFGEF1/RALBP1/DDX3X/S1PR1/RICTOR/GAPVD1/GTF2H1/AGFG1/NRAS/NT5C3A/PDE4D/PDE7A/RAB14/ERRFI1/INO80/ARL8B/DENND4C/RCC2/RALGAPB/PREX1/ABCD3/SMARCA2/SOS1/SBF2/CYTH3/ARHGEF17	26
hsa-miR-148a-3p	GO:0006140	regulation of nucleotide metabolic process	18/500	0.144367	ARFGEF1/PPARGC1A/RALBP1/RXFP2/ABCA1/S1PR1/RICTOR/GAPVD1/AGFG1/ERRFI1/DENND4C/RCC2/RALGAPB/PREX1/SOS1/SBF2/CYTH3/ARHGEF17	18
hsa-miR-148a-3p	GO:0000187	activation of MAPK activity	6/500	0.144603	MDFIC/KIT/MET/MAP3K9/PRKAA1/TGFA	6
hsa-miR-148a-3p	GO:0016125	sterol metabolic process	6/500	0.144603	ABCA1/SCAP/LBR/LDLR/PRKAG2/PRKAA1	6
hsa-miR-148a-3p	GO:0008202	steroid metabolic process	11/500	0.144936	PPARGC1A/ABCA1/ESR1/SCAP/LBR/LDLR/LRP2/MECP2/PRKAG2/MED1/PRKAA1	11
hsa-miR-148a-3p	GO:0007059	chromosome segregation	7/500	0.145182	STAG2/CIT/ESCO1/DDX3X/INO80/ARL8B/RCC2	7
hsa-miR-148a-3p	GO:0009116	nucleoside metabolic process	27/500	0.147345	ARFGEF1/PPARGC1A/RALBP1/DDX3X/S1PR1/RICTOR/GAPVD1/GTF2H1/AGFG1/ATP1A2/NRAS/NT5C3A/PRKAG2/RAB14/ERRFI1/INO80/ARL8B/DENND4C/RCC2/RALGAPB/PREX1/ABCD3/SMARCA2/SOS1/SBF2/CYTH3/ARHGEF17	27
hsa-miR-148a-3p	GO:0072593	reactive oxygen species metabolic process	6/500	0.148339	GADD45A/ARF4/CYB5R4/PDK4/ATP7A/PREX1	6
hsa-miR-148a-3p	GO:0030031	cell projection assembly	10/500	0.149083	S1PR1/GAP43/GPM6A/KIT/BRK1/ROCK1/KLF5/WNT1/WASL/MTSS1L	10
hsa-miR-148a-3p	GO:0010959	regulation of metal ion transport	9/500	0.150076	SIK1/DMPK/ASPH/ATP2B4/PDE4D/JPH3/KCNAB1/HOMER1/AKAP7	9
hsa-miR-148a-3p	GO:0002573	myeloid leukocyte differentiation	7/500	0.151928	PPARGC1B/CSF1/HHEX/KIT/KITLG/MITF/MED1	7
hsa-miR-148a-3p	GO:0002429	immune response-activating cell surface receptor signaling pathway	9/500	0.155854	RC3H1/HLA-DQB2/LCP2/PDE4D/PIK3CA/BRK1/PRNP/PTEN/WASL	9
hsa-miR-148a-3p	GO:0009161	ribonucleoside monophosphate metabolic process	9/500	0.155854	PPARGC1A/RALBP1/DDX3X/GTF2H1/ATP1A2/PRKAG2/INO80/ABCD3/SMARCA2	9
hsa-miR-148a-3p	GO:0006839	mitochondrial transport	6/500	0.155941	BCL2L11/TIMM23/NPTX1/PRKAG2/UCP3/TOMM70A	6
hsa-miR-148a-3p	GO:0031960	response to corticosteroid	6/500	0.155941	PPARGC1B/EP300/FOSB/RPS6KB1/UCP3/ACVR1	6
hsa-miR-148a-3p	GO:0090407	organophosphate biosynthetic process	19/500	0.156779	ADCY2/PPARGC1A/RXFP2/ABCA1/SGMS1/ATP1A2/PRKAG2/PIGA/PIK3C2A/PIK3CA/PI4KA/GPCPD1/PTEN/MTMR14/PIK3R3/MTMR1/SYNJ1/MTMR6/PCYT1B	19
hsa-miR-148a-3p	GO:0021953	central nervous system neuron differentiation	7/500	0.158819	MDGA2/DICER1/ATP7A/PTEN/ROBO1/ROBO2/WNT1	7
hsa-miR-148a-3p	GO:0017038	protein import	10/500	0.159927	TXNIP/EP300/PDIA3/MDFIC/IGF1/KPNA4/MED1/PPP1R10/TGFB2/DYRK2	10
hsa-miR-148a-3p	GO:0030595	leukocyte chemotaxis	6/500	0.16371	FLT1/ITGA9/KIT/SERPINE1/PDE4D/TGFB2	6
hsa-miR-148a-3p	GO:0044712	single-organism catabolic process	45/500	0.164238	ARFGEF1/FUT9/PPARGC1A/PNPLA6/RALBP1/COL2A1/COL4A1/COL6A3/LIPI/DDX3X/S1PR1/ATG14/DDHD2/DDAH1/RICTOR/GAPVD1/GTF2H1/AGFG1/IGF1/LDLR/LIPA/MMP10/MMP15/NRAS/NT5C3A/PRKAG2/PDE4D/PDE7A/RAB14/ERRFI1/INO80/PPP1CB/ARL8B/PRKAA1/DENND4C/RCC2/RALGAPB/PTEN/PREX1/ABCD3/SMARCA2/SOS1/SBF2/CYTH3/ARHGEF17	45
hsa-miR-148a-3p	GO:0009314	response to radiation	15/500	0.168749	UBE4B/IKBIP/GADD45A/KIT/LDLR/LRP2/MECP2/MAP3K4/ATP1A2/NRAS/INO80/USP47/ATXN1/TANC1/CLOCK	15
hsa-miR-148a-3p	GO:0072507	divalent inorganic cation homeostasis	12/500	0.169659	DMPK/S1PR1/ESR1/NPTN/ASPH/ATP1A2/ATP2A2/PDE4D/TMEM165/JPH3/CUL5/CCKBR	12
hsa-miR-148a-3p	GO:0051235	maintenance of location	9/500	0.170762	OSBPL11/ABCA1/FBN1/PDIA3/LTBP1/RCC2/ARHGAP21/TMSB4X/YWHAB	9
hsa-miR-148a-3p	GO:0046165	alcohol biosynthetic process	6/500	0.171641	SCAP/SGMS1/LBR/PRKAG2/PRKAA1/PCYT1B	6
hsa-miR-148a-3p	GO:0051348	negative regulation of transferase activity	8/500	0.172474	CDKN1B/PIK3IP1/GADD45A/GMFB/HHEX/PRKAG2/ERRFI1/PTEN	8
hsa-miR-148a-3p	GO:1901657	glycosyl compound metabolic process	27/500	0.17494	ARFGEF1/PPARGC1A/RALBP1/DDX3X/S1PR1/RICTOR/GAPVD1/GTF2H1/AGFG1/ATP1A2/NRAS/NT5C3A/PRKAG2/RAB14/ERRFI1/INO80/ARL8B/DENND4C/RCC2/RALGAPB/PREX1/ABCD3/SMARCA2/SOS1/SBF2/CYTH3/ARHGEF17	27
hsa-miR-148a-3p	GO:0009636	response to toxic substance	6/500	0.175666	CDKN1B/SLC7A11/CYB5R4/ATP7A/RPS6KB1/SCN9A	6
hsa-miR-148a-3p	GO:0030100	regulation of endocytosis	6/500	0.175666	ABL2/SERPINE1/PTEN/PICALM/WASL/KIAA0226	6
hsa-miR-148a-3p	GO:0016032	viral process	23/500	0.176525	BCL2L11/RTN3/SYNCRIP/CHMP4B/VPS37A/AP1G1/DDX3X/EFNB2/EP300/DICER1/SNAPIN/GTF2H1/MDFIC/HLA-A/ITGA5/LDLR/SKP1/SRPK2/TAF4/TAF4B/USP7/CUL5/CCNT2	23
hsa-miR-148a-3p	GO:0015672	monovalent inorganic cation transport	13/500	0.177929	CDKN1B/SIK1/DMPK/ATP1A2/ATP2B4/ATP4B/SLC38A2/SCN9A/TRAPPC10/UCP3/KCNAB1/MTMR6/AKAP7	13
hsa-miR-148a-3p	GO:0006633	fatty acid biosynthetic process	6/500	0.179729	PTGES3/SCAP/PRKAG2/PDK4/PRKAA1/QKI	6
hsa-miR-148a-3p	GO:0006955	immune response	42/500	0.182031	CDKN1B/SYNCRIP/CEBPG/TXNIP/ADCY2/CSF1/RC3H1/DDX3X/AGO4/EP300/ERBB3/FOXF1/TNRC6B/CADM1/RICTOR/LSM14A/AGO1/TNRC6A/HLA-A/HLA-DQB2/IL15/KIT/LCP2/KITLG/NRAS/PDE4D/GPRC5B/PIK3CA/ATP7A/MED1/BRK1/PTEN/TNRC6C/SOS1/SRPK2/TGFB2/TNFRSF1B/UBE2D1/UBE2D3/YWHAB/WASL/RPS6KA5	42
hsa-miR-148a-3p	GO:0006396	RNA processing	23/500	0.183661	SYNCRIP/PPARGC1A/DHX15/PAPD4/TNRC6B/AFF2/DICER1/RBFOX2/CNOT6L/GTF2H1/CNOT7/LIN28B/CNOT4/NOVA1/PHAX/CHD7/CNOT6/TNRC6C/ATXN1/SRPK2/SCAF11/SRSF11/QKI	23
hsa-miR-148a-3p	GO:0006836	neurotransmitter transport	6/500	0.183829	SNAPIN/PCLO/ATP1A2/SLC38A2/STX3/SYT4	6
hsa-miR-148a-3p	GO:0007156	homophilic cell adhesion	6/500	0.183829	DSC2/CADM1/NPTN/PTPRM/ROBO1/ROBO2	6
hsa-miR-148a-3p	GO:0006112	energy reserve metabolic process	7/500	0.184009	ADCY2/GPR116/IGF1/PRKAG2/PPP1CB/SLC2A1/DYRK2	7
hsa-miR-148a-3p	GO:0006811	ion transport	38/500	0.18524	CDKN1B/ATP8A1/PPARGC1A/CLCN3/CLCN6/SIK1/DMPK/SLC26A3/ABCA1/ACSL4/LMTK2/ATP11A/ZDHHC17/SLC7A11/LDLR/ASPH/ATP1A2/ATP2A2/ATP2B4/ATP4B/PRKAG2/PDE4D/SLC26A4/ATP7A/SLC38A2/TMEM165/JPH3/SLC24A3/SCN9A/TRAPPC10/UCP3/KCNAB1/CUL5/SLC13A2/MTMR6/SLC16A6/HOMER1/AKAP7	38
hsa-miR-148a-3p	GO:0060828	regulation of canonical Wnt signaling pathway	6/500	0.187966	LRP4/NRARP/GPRC5B/CDK14/WNT10B/NOG	6
hsa-miR-148a-3p	GO:0051656	establishment of organelle localization	8/500	0.189345	SNAPIN/PCLO/MAP1B/SPIRE1/ARHGAP21/CANX/SYNJ1/WASL	8
hsa-miR-148a-3p	GO:0009123	nucleoside monophosphate metabolic process	9/500	0.189488	PPARGC1A/RALBP1/DDX3X/GTF2H1/ATP1A2/PRKAG2/INO80/ABCD3/SMARCA2	9
hsa-miR-148a-3p	GO:0007067	mitosis	13/500	0.19049	STAG2/CIT/PDS5A/IGF1/PPP1R12A/INO80/RCC2/PTEN/TGFA/UBE2D1/CAV2/WASL/CDC25B	13
hsa-miR-148a-3p	GO:0001819	positive regulation of cytokine production	10/500	0.191651	ATP6AP2/DDX3X/EP300/SULF1/LSM14A/HLA-A/IL15/SERPINE1/PDE4D/GPRC5B	10
hsa-miR-148a-3p	GO:0006200	ATP catabolic process	6/500	0.192139	RALBP1/DDX3X/GTF2H1/INO80/ABCD3/SMARCA2	6
hsa-miR-148a-3p	GO:0065004	protein-DNA complex assembly	6/500	0.192139	EP300/NAP1L1/CAND1/TCF4/WNT10B/H2AFY	6
hsa-miR-148a-3p	GO:0000082	G1/S transition of mitotic cell cycle	9/500	0.192694	CDKN1B/E2F7/DDX3X/INO80/PTEN/RPS6KB1/SKP1/CUL5/ACVR1	9
hsa-miR-148a-3p	GO:0006457	protein folding	8/500	0.192801	PTGES3/DNAJB4/HSPA4L/SACS/PDIA3/LMAN1/CANX/CCT6A	8
hsa-miR-148a-3p	GO:0043408	regulation of MAPK cascade	17/500	0.193367	ATP6AP2/GADD45A/FLT1/MDFIC/IGF1/KIT/MAP3K4/MET/KITLG/MAP3K9/NRAS/PRKAA1/TEK/TGFA/TGFB2/YWHAB/KLF4	17
hsa-miR-148a-3p	GO:0072594	establishment of protein localization to organelle	16/500	0.194919	BCL2L11/TIMM23/TXNIP/DYNLL2/EP300/PDIA3/MDFIC/IGF1/KPNA4/MED1/PPP1R10/SSR1/TGFB2/YWHAB/DYRK2/TOMM70A	16
hsa-miR-148a-3p	GO:0006469	negative regulation of protein kinase activity	7/500	0.195285	CDKN1B/GADD45A/GMFB/HHEX/PRKAG2/ERRFI1/PTEN	7
hsa-miR-148a-3p	GO:0007369	gastrulation	6/500	0.196347	FOXF1/HHEX/OTX2/ACVR1/NOG/KLF4	6
hsa-miR-148a-3p	GO:0043086	negative regulation of catalytic activity	21/500	0.197605	CDKN1B/ARFGEF1/PIK3IP1/GADD45A/DDX3X/LMTK2/GMFB/HHEX/PPP1R12A/SERPINE1/PRKAG2/ATP7A/ERRFI1/USP47/CEP192/CAND1/RCC2/PTEN/TGFB2/UBE2D1/KLF4	21
hsa-miR-148a-3p	GO:0006914	autophagy	6/500	0.200589	ATG14/MTCL1/ABL2/PRKAA1/ATG4D/KIAA0226	6
hsa-miR-148a-3p	GO:0050657	nucleic acid transport	6/500	0.200589	FMR1/HHEX/AGFG1/PHAX/SRSF11/QKI	6
hsa-miR-148a-3p	GO:0050658	RNA transport	6/500	0.200589	FMR1/HHEX/AGFG1/PHAX/SRSF11/QKI	6
hsa-miR-148a-3p	GO:0051236	establishment of RNA localization	6/500	0.200589	FMR1/HHEX/AGFG1/PHAX/SRSF11/QKI	6
hsa-miR-148a-3p	GO:0005996	monosaccharide metabolic process	11/500	0.201408	FUT9/PPARGC1A/SIK1/IGF1/PRKAG2/PDK4/PIK3CA/PRKAA1/SLC2A1/SLC2A3/DYRK2	11
hsa-miR-148a-3p	GO:0006259	DNA metabolic process	30/500	0.202766	CEBPG/PTGES3/STAG2/PPARGC1A/CHD1/KAT7/ESCO1/JMY/E2F7/GADD45A/DDX3X/DNMT1/PDS5A/ZFYVE26/GTF2H1/HHEX/IGF1/KITLG/KMT2A/NAP1L1/PIK3CA/INO80/MED1/TET2/USP47/UBE2W/REV3L/UBE2D3/USP7/H2AFY	30
hsa-miR-148a-3p	GO:0002757	immune response-activating signal transduction	13/500	0.203454	RC3H1/LSM14A/HLA-DQB2/LCP2/PDE4D/PIK3CA/BRK1/PRNP/PTEN/UBE2D1/UBE2D3/WASL/RPS6KA5	13
hsa-miR-148a-3p	GO:0051241	negative regulation of multicellular organismal process	13/500	0.203454	LRP4/ATP1A2/ATP2A2/SERPINE1/PDE4D/PRNP/PTEN/ARRDC3/TGFB2/UBE2D3/NOG/RPS6KA5/KLF4	13
hsa-miR-148a-3p	GO:0050778	positive regulation of immune response	17/500	0.204501	RC3H1/CADM1/LSM14A/HLA-A/HLA-DQB2/IL15/LCP2/PDE4D/PIK3CA/BRK1/PRNP/PTEN/TGFB2/UBE2D1/UBE2D3/WASL/RPS6KA5	17
hsa-miR-148a-3p	GO:0051648	vesicle localization	6/500	0.204865	SNAPIN/PCLO/PTEN/CANX/SYNJ1/WASL	6
hsa-miR-148a-3p	GO:1901990	regulation of mitotic cell cycle phase transition	9/500	0.205746	CDKN1B/E2F7/DDX3X/INO80/USP47/RCC2/PTEN/UBE2D1/WNT10B	9
hsa-miR-148a-3p	GO:0051222	positive regulation of protein transport	8/500	0.206883	EP300/CADM1/IGF1/ASPH/MED1/XPO4/TGFB2/CDK5R1	8
hsa-miR-148a-3p	GO:0009158	ribonucleoside monophosphate catabolic process	6/500	0.209173	RALBP1/DDX3X/GTF2H1/INO80/ABCD3/SMARCA2	6
hsa-miR-148a-3p	GO:0009169	purine ribonucleoside monophosphate catabolic process	6/500	0.209173	RALBP1/DDX3X/GTF2H1/INO80/ABCD3/SMARCA2	6
hsa-miR-148a-3p	GO:0006936	muscle contraction	10/500	0.210047	DMPK/SULF1/ASPH/ATP1A2/PDE4D/PIK3C2A/PIK3CA/ROCK1/RPS6KB1/HOMER1	10
hsa-miR-148a-3p	GO:0009128	purine nucleoside monophosphate catabolic process	6/500	0.213513	RALBP1/DDX3X/GTF2H1/INO80/ABCD3/SMARCA2	6
hsa-miR-148a-3p	GO:0006820	anion transport	14/500	0.217739	ATP8A1/CLCN3/CLCN6/SLC26A3/ABCA1/ACSL4/ATP11A/SLC7A11/LDLR/PRKAG2/SLC26A4/SLC38A2/SLC13A2/SLC16A6	14
hsa-miR-148a-3p	GO:0006403	RNA localization	6/500	0.217885	FMR1/HHEX/AGFG1/PHAX/SRSF11/QKI	6
hsa-miR-148a-3p	GO:0032940	secretion by cell	25/500	0.220611	ARFGEF1/ABCA1/EP300/FOXF1/SNAPIN/CADM1/ARFIP1/PCLO/IGF1/INHBB/KIT/LCP2/MECP2/NEUROD1/SERPINE1/CYB5R4/PIK3C2A/SLC38A2/CHD7/SLC2A1/STX3/SYT4/TGFB2/TMSB4X/CANX	25
hsa-miR-148a-3p	GO:0009125	nucleoside monophosphate catabolic process	6/500	0.222286	RALBP1/DDX3X/GTF2H1/INO80/ABCD3/SMARCA2	6
hsa-miR-148a-3p	GO:1901987	regulation of cell cycle phase transition	9/500	0.222551	CDKN1B/E2F7/DDX3X/INO80/USP47/RCC2/PTEN/UBE2D1/WNT10B	9
hsa-miR-148a-3p	GO:0055065	metal ion homeostasis	15/500	0.225788	DMPK/S1PR1/ESR1/ABCB7/NPTN/ASPH/ATP1A2/ATP2A2/PDE4D/ATP7A/TMEM165/PRNP/JPH3/CUL5/CCKBR	15
hsa-miR-148a-3p	GO:0044281	small molecule metabolic process	84/500	0.226295	ARFGEF1/PTGES3/ADCY2/PPARGC1A/PNPLA6/RALBP1/RXFP2/PPARGC1B/CS/SIK1/DDX3X/ABCA1/S1PR1/ACSL4/ABCB7/SCAP/SULF1/DDAH1/RICTOR/CERS6/SGMS1/GAPVD1/PDIA3/GTF2H1/HAS3/AGFG1/NDST1/IGF1/ITPK1/LBR/LDLR/LRP2/MECP2/ATP1A2/NFYA/NRAS/CYB5R4/NT5C3A/PRKAG2/PDE4D/PDE7A/RAB14/PDK4/PIK3C2A/PIK3CA/PI4KA/ATP7A/ERRFI1/INO80/MED1/CTSA/PPP1CB/ARL8B/SPTLC3/PRKAA1/DENND4C/RCC2/GPCPD1/RALGAPB/PTEN/PREX1/ABCD3/MTMR14/SLC2A1/S…	84
hsa-miR-148a-3p	GO:0050863	regulation of T cell activation	9/500	0.232879	RC3H1/RICTOR/HLA-A/HLA-DQB2/IGF1/IL15/NRARP/PIK3CA/PRNP	9
hsa-miR-148a-3p	GO:0000226	microtubule cytoskeleton organization	11/500	0.237421	CDKN1B/GADD45A/USP33/DICER1/MAP1B/PPP1R12A/INO80/CEP192/RCC2/SPIRE1/CDK5R1	11
hsa-miR-148a-3p	GO:0002684	positive regulation of immune system process	22/500	0.241427	RC3H1/FOXF1/CADM1/RICTOR/LSM14A/HLA-A/HLA-DQB2/IGF1/IL15/LCP2/SERPINE1/PDE4D/GPRC5B/PIK3CA/BRK1/PRNP/PTEN/TGFB2/UBE2D1/UBE2D3/WASL/RPS6KA5	22
hsa-miR-148a-3p	GO:0030162	regulation of proteolysis	7/500	0.242895	EP300/ASPH/UBXN1/PTEN/TNFRSF1B/WNT1/WNT10B	7
hsa-miR-148a-3p	GO:0006091	generation of precursor metabolites and energy	14/500	0.244359	ADCY2/PPARGC1A/CS/GPR116/IGF1/MECP2/CYB5R4/PRKAG2/ATP7A/PPP1CB/PRKAA1/SLC2A1/UCP3/DYRK2	14
hsa-miR-148a-3p	GO:0010876	lipid localization	7/500	0.247023	ATP8A1/OSBPL11/ABCA1/ACSL4/ATP11A/LDLR/PRKAG2	7
hsa-miR-148a-3p	GO:0045216	cell-cell junction organization	7/500	0.247023	CADM1/RCC2/PTEN/ROCK1/MPP5/TEK/TGFB2	7
hsa-miR-148a-3p	GO:0034330	cell junction organization	8/500	0.247538	CADM1/ITGA5/RCC2/PTEN/ROCK1/MPP5/TEK/TGFB2	8
hsa-miR-148a-3p	GO:0009117	nucleotide metabolic process	33/500	0.249076	ARFGEF1/ADCY2/PPARGC1A/RALBP1/RXFP2/DDX3X/ABCA1/S1PR1/RICTOR/GAPVD1/GTF2H1/AGFG1/ATP1A2/NRAS/CYB5R4/NT5C3A/PRKAG2/PDE4D/PDE7A/RAB14/ERRFI1/INO80/ARL8B/DENND4C/RCC2/RALGAPB/PREX1/ABCD3/SMARCA2/SOS1/SBF2/CYTH3/ARHGEF17	33
hsa-miR-148a-3p	GO:0006605	protein targeting	13/500	0.250285	TIMM23/TXNIP/TRAK1/ARL6IP1/PDIA3/KPNA4/PPP1R10/TRAK2/SSR1/TGFB2/YWHAB/CDK5R1/TOMM70A	13
hsa-miR-148a-3p	GO:0048610	cellular process involved in reproduction	15/500	0.25438	CDKN1B/STAG2/RXFP2/SLC26A3/INHBB/KIT/KITLG/SPIRE1/ROBO2/RPS6KB1/ACVR1/CCT6A/QKI/UBAP2L/CDC25B	15
hsa-miR-148a-3p	GO:0006753	nucleoside phosphate metabolic process	33/500	0.259505	ARFGEF1/ADCY2/PPARGC1A/RALBP1/RXFP2/DDX3X/ABCA1/S1PR1/RICTOR/GAPVD1/GTF2H1/AGFG1/ATP1A2/NRAS/CYB5R4/NT5C3A/PRKAG2/PDE4D/PDE7A/RAB14/ERRFI1/INO80/ARL8B/DENND4C/RCC2/RALGAPB/PREX1/ABCD3/SMARCA2/SOS1/SBF2/CYTH3/ARHGEF17	33
hsa-miR-148a-3p	GO:0006898	receptor-mediated endocytosis	6/500	0.263113	LDLR/LRP2/SERPINE1/CANX/PICALM/WASL	6
hsa-miR-148a-3p	GO:0043900	regulation of multi-organism process	9/500	0.268485	BCL2L11/AP1G1/EP300/DICER1/GTF2H1/MDFIC/HLA-A/IL15/SRPK2	9
hsa-miR-148a-3p	GO:0034329	cell junction assembly	7/500	0.272219	CADM1/ITGA5/RCC2/PTEN/ROCK1/MPP5/TEK	7
hsa-miR-148a-3p	GO:0090305	nucleic acid phosphodiester bond hydrolysis	6/500	0.272443	DCP2/DICER1/CNOT6L/CNOT7/PNRC2/CNOT6	6
hsa-miR-148a-3p	GO:0043405	regulation of MAP kinase activity	9/500	0.2758	FLT1/MDFIC/KIT/MAP3K4/MET/KITLG/MAP3K9/PRKAA1/TGFA	9
hsa-miR-148a-3p	GO:0043903	regulation of symbiosis, encompassing mutualism through parasitism	6/500	0.277139	BCL2L11/EP300/DICER1/GTF2H1/MDFIC/SRPK2	6
hsa-miR-148a-3p	GO:1901564	organonitrogen compound metabolic process	58/500	0.278587	ARFGEF1/ADCY2/PPARGC1A/PNPLA6/RALBP1/RXFP2/DDX3X/ABCA1/S1PR1/EPAS1/DDAH1/RICTOR/CERS6/SGMS1/GAPVD1/GTF2H1/HAS3/AGFG1/NDST1/IGF1/IL15/ITGB8/KIT/LDLR/MECP2/ATP1A2/NRAS/ST8SIA3/CYB5R4/NT5C3A/PRKAG2/PDE4D/PDE7A/RAB14/ATP7A/ERRFI1/INO80/MED1/CTSA/TET2/ARL8B/SPTLC3/PRKAA1/DENND4C/RCC2/RALGAPB/PREX1/ABCD3/SMARCA2/SMS/SOS1/TGFB2/SBF2/CYTH3/B4GALT6/B4GALT5/PCYT1B/ARHGEF17	58
hsa-miR-148a-3p	GO:0044106	cellular amine metabolic process	7/500	0.280767	PNPLA6/SGMS1/LDLR/MECP2/ATP7A/SMS/PCYT1B	7
hsa-miR-148a-3p	GO:0015980	energy derivation by oxidation of organic compounds	11/500	0.282206	ADCY2/PPARGC1A/CS/GPR116/IGF1/MECP2/PRKAG2/PPP1CB/SLC2A1/UCP3/DYRK2	11
hsa-miR-148a-3p	GO:1901565	organonitrogen compound catabolic process	29/500	0.284161	ARFGEF1/RALBP1/DDX3X/S1PR1/DDAH1/RICTOR/GAPVD1/GTF2H1/AGFG1/LDLR/NRAS/NT5C3A/PDE4D/PDE7A/RAB14/ERRFI1/INO80/TET2/ARL8B/DENND4C/RCC2/RALGAPB/PREX1/ABCD3/SMARCA2/SOS1/SBF2/CYTH3/ARHGEF17	29
hsa-miR-148a-3p	GO:0051098	regulation of binding	7/500	0.285066	CEBPG/EP300/IGF1/NEUROD1/AKTIP/NRP1/NOG	7
hsa-miR-148a-3p	GO:0043547	positive regulation of GTPase activity	6/500	0.286585	RALBP1/S1PR1/ERRFI1/RALGAPB/PREX1/SOS1	6
hsa-miR-148a-3p	GO:0006812	cation transport	24/500	0.287717	CDKN1B/SIK1/DMPK/LMTK2/ZDHHC17/ASPH/ATP1A2/ATP2A2/ATP2B4/ATP4B/PRKAG2/PDE4D/ATP7A/SLC38A2/TMEM165/JPH3/SCN9A/TRAPPC10/UCP3/KCNAB1/CUL5/MTMR6/HOMER1/AKAP7	24
hsa-miR-148a-3p	GO:2000116	regulation of cysteine-type endopeptidase activity	7/500	0.289381	BCL2L11/CDKN1B/DDX3X/ASPH/USP47/ROBO1/KLF4	7
hsa-miR-148a-3p	GO:0030168	platelet activation	8/500	0.290523	SLC7A11/IGF1/LCP2/SERPINE1/PIK3CA/SOS1/TGFB2/TMSB4X	8
hsa-miR-148a-3p	GO:0030203	glycosaminoglycan metabolic process	6/500	0.291334	HAS3/NDST1/IGF1/IL15/B4GALT6/B4GALT5	6
hsa-miR-148a-3p	GO:1902105	regulation of leukocyte differentiation	7/500	0.293711	PPARGC1B/CSF1/RC3H1/IL15/KITLG/MITF/NRARP	7
hsa-miR-148a-3p	GO:0071824	protein-DNA complex subunit organization	6/500	0.2961	EP300/NAP1L1/CAND1/TCF4/WNT10B/H2AFY	6
hsa-miR-148a-3p	GO:0009306	protein secretion	7/500	0.298055	ABCA1/EP300/CADM1/ARFIP1/LCP2/TGFB2/CANX	7
hsa-miR-148a-3p	GO:0015833	peptide transport	8/500	0.302563	ABCA1/ABCB10/PCLO/INHBB/NEUROD1/CYB5R4/CHD7/SLC2A1	8
hsa-miR-148a-3p	GO:0044403	symbiosis, encompassing mutualism through parasitism	23/500	0.306518	BCL2L11/RTN3/SYNCRIP/CHMP4B/VPS37A/AP1G1/DDX3X/EFNB2/EP300/DICER1/SNAPIN/GTF2H1/MDFIC/HLA-A/ITGA5/LDLR/SKP1/SRPK2/TAF4/TAF4B/USP7/CUL5/CCNT2	23
hsa-miR-148a-3p	GO:0044419	interspecies interaction between organisms	23/500	0.306518	BCL2L11/RTN3/SYNCRIP/CHMP4B/VPS37A/AP1G1/DDX3X/EFNB2/EP300/DICER1/SNAPIN/GTF2H1/MDFIC/HLA-A/ITGA5/LDLR/SKP1/SRPK2/TAF4/TAF4B/USP7/CUL5/CCNT2	23
hsa-miR-148a-3p	GO:0019318	hexose metabolic process	9/500	0.309376	FUT9/PPARGC1A/SIK1/IGF1/PRKAG2/PDK4/PIK3CA/PRKAA1/DYRK2	9
hsa-miR-148a-3p	GO:0051258	protein polymerization	6/500	0.310484	CDKN1B/ARFGEF1/JMY/RICTOR/PREX1/TMSB4X	6
hsa-miR-148a-3p	GO:0070663	regulation of leukocyte proliferation	6/500	0.310484	CSF1/RC3H1/IGF1/IL15/KITLG/PRNP	6
hsa-miR-148a-3p	GO:0006006	glucose metabolic process	8/500	0.310651	PPARGC1A/SIK1/IGF1/PRKAG2/PDK4/PIK3CA/PRKAA1/DYRK2	8
hsa-miR-148a-3p	GO:0007204	positive regulation of cytosolic calcium ion concentration	7/500	0.311168	S1PR1/ESR1/NPTN/ASPH/PDE4D/JPH3/CCKBR	7
hsa-miR-148a-3p	GO:0050804	regulation of synaptic transmission	7/500	0.311168	CNTN4/NPTN/KIT/MECP2/NRAS/PTEN/JPH3	7
hsa-miR-148a-3p	GO:0070613	regulation of protein processing	8/500	0.314712	EP300/ASPH/SERPINE1/UBXN1/PTEN/TNFRSF1B/WNT1/WNT10B	8
hsa-miR-148a-3p	GO:0002478	antigen processing and presentation of exogenous peptide antigen	6/500	0.315305	DYNLL2/AP1G1/PDIA3/HLA-A/HLA-DQB2/CANX	6
hsa-miR-148a-3p	GO:0006954	inflammatory response	17/500	0.318959	CSF1/FOXF1/KDM6B/NDST1/IL15/KIT/LIPA/SERPINE1/GPRC5B/SCN9A/TEK/TNFRSF1B/ACVR1/NMI/RPS6KA5/KLF4/PLAA	17
hsa-miR-148a-3p	GO:0009308	amine metabolic process	7/500	0.319971	PNPLA6/SGMS1/LDLR/MECP2/ATP7A/SMS/PCYT1B	7
hsa-miR-148a-3p	GO:0015931	nucleobase-containing compound transport	6/500	0.324982	FMR1/HHEX/AGFG1/PHAX/SRSF11/QKI	6
hsa-miR-148a-3p	GO:0032388	positive regulation of intracellular transport	6/500	0.324982	EP300/IGF1/ASPH/MED1/XPO4/CDK5R1	6
hsa-miR-148a-3p	GO:0042886	amide transport	8/500	0.326958	ABCA1/ABCB10/PCLO/INHBB/NEUROD1/CYB5R4/CHD7/SLC2A1	8
hsa-miR-148a-3p	GO:0032101	regulation of response to external stimulus	17/500	0.329713	AP1G1/S1PR1/EFNB2/FOXF1/HLA-A/IL15/MET/SERPINE1/GPRC5B/MED1/PTEN/ROBO1/ROBO2/TEK/TNFRSF1B/NRP1/KLF4	17
hsa-miR-148a-3p	GO:0006974	cellular response to DNA damage stimulus	21/500	0.333107	BCL2L11/CDKN1B/CEBPG/JMY/E2F7/GADD45A/DYRK1A/EP300/ZFYVE26/GTF2H1/MDM4/INO80/USP47/UBE2W/REV3L/TNFRSF1B/UBE2D3/WNT1/USP7/DYRK2/CLOCK	21
hsa-miR-148a-3p	GO:0071705	nitrogen compound transport	19/500	0.33432	ABCA1/ABCB7/FMR1/ABCB10/SLC7A11/PCLO/HHEX/AGFG1/INHBB/MECP2/NEUROD1/CYB5R4/PRKAG2/PHAX/SLC38A2/CHD7/SLC2A1/SRSF11/QKI	19
hsa-miR-148a-3p	GO:0006022	aminoglycan metabolic process	6/500	0.334699	HAS3/NDST1/IGF1/IL15/B4GALT6/B4GALT5	6
hsa-miR-148a-3p	GO:0055086	nucleobase-containing small molecule metabolic process	33/500	0.342896	ARFGEF1/ADCY2/PPARGC1A/RALBP1/RXFP2/DDX3X/ABCA1/S1PR1/RICTOR/GAPVD1/GTF2H1/AGFG1/ATP1A2/NRAS/CYB5R4/NT5C3A/PRKAG2/PDE4D/PDE7A/RAB14/ERRFI1/INO80/ARL8B/DENND4C/RCC2/RALGAPB/PREX1/ABCD3/SMARCA2/SOS1/SBF2/CYTH3/ARHGEF17	33
hsa-miR-148a-3p	GO:0008380	RNA splicing	11/500	0.34301	SYNCRIP/PPARGC1A/DHX15/AFF2/RBFOX2/NOVA1/PHAX/SRPK2/SCAF11/SRSF11/QKI	11
hsa-miR-148a-3p	GO:0019884	antigen processing and presentation of exogenous antigen	6/500	0.349336	DYNLL2/AP1G1/PDIA3/HLA-A/HLA-DQB2/CANX	6
hsa-miR-148a-3p	GO:0044706	multi-multicellular organism process	7/500	0.351078	ESR1/ACSL4/FOSB/MED1/PTEN/NCOA1/DEDD	7
hsa-miR-148a-3p	GO:0002253	activation of immune response	13/500	0.356765	RC3H1/LSM14A/HLA-DQB2/LCP2/PDE4D/PIK3CA/BRK1/PRNP/PTEN/UBE2D1/UBE2D3/WASL/RPS6KA5	13
hsa-miR-148a-3p	GO:0050870	positive regulation of T cell activation	6/500	0.359125	RICTOR/HLA-A/HLA-DQB2/IGF1/IL15/PIK3CA	6
hsa-miR-148a-3p	GO:0043623	cellular protein complex assembly	11/500	0.370795	CDKN1B/ARFGEF1/JMY/EPS15/RICTOR/PIK3C2A/CAND1/PREX1/TMSB4X/PICALM/SNAP91	11
hsa-miR-148a-3p	GO:0032103	positive regulation of response to external stimulus	6/500	0.373838	S1PR1/IL15/MET/SERPINE1/GPRC5B/NRP1	6
hsa-miR-148a-3p	GO:1901566	organonitrogen compound biosynthetic process	20/500	0.380432	ADCY2/PPARGC1A/RXFP2/ABCA1/CERS6/SGMS1/HAS3/NDST1/IGF1/ATP1A2/ST8SIA3/PRKAG2/ATP7A/SPTLC3/PRKAA1/SMS/TGFB2/B4GALT6/B4GALT5/PCYT1B	20
hsa-miR-148a-3p	GO:0002790	peptide secretion	7/500	0.382483	ABCA1/PCLO/INHBB/NEUROD1/CYB5R4/CHD7/SLC2A1	7
hsa-miR-148a-3p	GO:0016051	carbohydrate biosynthetic process	6/500	0.383658	PPARGC1A/SIK1/HAS3/NDST1/IGF1/DYRK2	6
hsa-miR-148a-3p	GO:0051403	stress-activated MAPK cascade	7/500	0.386981	GADD45A/MDFIC/MAP3K4/MAP3K9/STRADB/TGFB2/RPS6KA5	7
hsa-miR-148a-3p	GO:0006869	lipid transport	7/500	0.39148	ATP8A1/OSBPL11/ABCA1/ACSL4/ATP11A/LDLR/PRKAG2	7
hsa-miR-148a-3p	GO:0016042	lipid catabolic process	8/500	0.393315	PNPLA6/LIPI/DDHD2/LDLR/LIPA/PPP1CB/PRKAA1/ABCD3	8
hsa-miR-148a-3p	GO:0043281	regulation of cysteine-type endopeptidase activity involved in apoptotic process	6/500	0.393479	BCL2L11/CDKN1B/DDX3X/USP47/ROBO1/KLF4	6
hsa-miR-148a-3p	GO:0015711	organic anion transport	10/500	0.395057	ATP8A1/ABCA1/ACSL4/ATP11A/SLC7A11/LDLR/PRKAG2/SLC38A2/SLC13A2/SLC16A6	10
hsa-miR-148a-3p	GO:0031098	stress-activated protein kinase signaling cascade	7/500	0.39598	GADD45A/MDFIC/MAP3K4/MAP3K9/STRADB/TGFB2/RPS6KA5	7
hsa-miR-148a-3p	GO:0006909	phagocytosis	6/500	0.398389	ABCA1/PIK3CA/BRK1/PTEN/RAB34/WASL	6
hsa-miR-148a-3p	GO:0048002	antigen processing and presentation of peptide antigen	6/500	0.398389	DYNLL2/AP1G1/PDIA3/HLA-A/HLA-DQB2/CANX	6
hsa-miR-148a-3p	GO:0000377	RNA splicing, via transesterification reactions with bulged adenosine as nucleophile	7/500	0.40048	SYNCRIP/RBFOX2/NOVA1/PHAX/SRPK2/SCAF11/SRSF11	7
hsa-miR-148a-3p	GO:0000398	mRNA splicing, via spliceosome	7/500	0.40048	SYNCRIP/RBFOX2/NOVA1/PHAX/SRPK2/SCAF11/SRSF11	7
hsa-miR-148a-3p	GO:0006631	fatty acid metabolic process	10/500	0.402455	PTGES3/PPARGC1A/ACSL4/SCAP/PRKAG2/PDK4/PRKAA1/ABCD3/UCP3/QKI	10
hsa-miR-148a-3p	GO:1902578	single-organism localization	10/500	0.402455	ARL6IP1/ZDHHC23/LRP4/DENND4C/SPIRE1/PTEN/MPP5/SSR1/RAB34/WASL	10
hsa-miR-148a-3p	GO:1902580	single-organism cellular localization	10/500	0.402455	ARL6IP1/ZDHHC23/LRP4/DENND4C/SPIRE1/PTEN/MPP5/SSR1/RAB34/WASL	10
hsa-miR-148a-3p	GO:0071214	cellular response to abiotic stimulus	7/500	0.404979	GADD45A/DDX3X/ATP1A2/INO80/USP47/WNT10B/CLOCK	7
hsa-miR-148a-3p	GO:0031347	regulation of defense response	15/500	0.406188	AP1G1/FOXF1/CADM1/LSM14A/HLA-A/IL15/SERPINE1/GPRC5B/MED1/TEK/TNFRSF1B/UBE2D1/UBE2D3/RPS6KA5/KLF4	15
hsa-miR-148a-3p	GO:0034097	response to cytokine	17/500	0.406981	SYNCRIP/PPARGC1A/KLF6/EP300/ACSL4/FOXF1/LSM14A/HLA-A/HLA-DQB2/EIF4E3/KIT/KPNA4/MED1/ROBO1/RPS6KB1/RPS6KA5/KLF4	17
hsa-miR-148a-3p	GO:0002697	regulation of immune effector process	8/500	0.410028	RC3H1/AP1G1/FOXF1/CADM1/HLA-A/IL15/GPRC5B/TGFB2	8
hsa-miR-148a-3p	GO:0000375	RNA splicing, via transesterification reactions	7/500	0.422958	SYNCRIP/RBFOX2/NOVA1/PHAX/SRPK2/SCAF11/SRSF11	7
hsa-miR-148a-3p	GO:0019882	antigen processing and presentation	7/500	0.427445	DYNLL2/AP1G1/PDIA3/HLA-A/HLA-DQB2/CANX/RAB34	7
hsa-miR-148a-3p	GO:0050727	regulation of inflammatory response	7/500	0.427445	FOXF1/IL15/SERPINE1/GPRC5B/TEK/TNFRSF1B/KLF4	7
hsa-miR-148a-3p	GO:0007186	G-protein coupled receptor signaling pathway	19/500	0.431183	ADCY2/RXFP2/ABCA1/S1PR1/EMR1/ESR1/GPR116/USP33/ARHGEF12/GAP43/PDE4D/PNOC/KCTD16/ARRDC3/BAI3/CAV2/CDK5R1/CCKBR/HOMER1	19
hsa-miR-148a-3p	GO:0070661	leukocyte proliferation	7/500	0.431929	CSF1/RC3H1/IGF1/IL15/KIT/KITLG/PRNP	7
hsa-miR-148a-3p	GO:0007017	microtubule-based process	14/500	0.435023	CDKN1B/DYNLL2/GADD45A/USP33/DICER1/SNAPIN/MAP1B/PPP1R12A/INO80/CEP192/RCC2/SPIRE1/ARHGAP21/CDK5R1	14
hsa-miR-148a-3p	GO:0080134	regulation of response to stress	25/500	0.441438	CEBPG/ARFGEF1/AP1G1/GADD45A/DYRK1A/FOXF1/CADM1/LSM14A/MDFIC/HLA-A/IL15/MAP3K4/MET/MAP3K9/SERPINE1/GPRC5B/MED1/USP47/TEK/TGFB2/TNFRSF1B/UBE2D1/UBE2D3/RPS6KA5/KLF4	25
hsa-miR-148a-3p	GO:0019953	sexual reproduction	19/500	0.4418	BCL2L11/CIT/RXFP2/SLC26A3/CADM1/AGFG1/INHBB/JAG2/KIT/PTEN/RPS6KB1/NCOA1/ACVR1/CCT6A/DEDD/QKI/PCYT1B/UBAP2L/CDC25B	19
hsa-miR-148a-3p	GO:0031396	regulation of protein ubiquitination	6/500	0.442397	UBXN1/PTEN/ARRDC3/SKP1/UBE2D1/WNT1	6
hsa-miR-148a-3p	GO:0072330	monocarboxylic acid biosynthetic process	6/500	0.452104	PTGES3/SCAP/PRKAG2/PDK4/PRKAA1/QKI	6
hsa-miR-148a-3p	GO:0042113	B cell activation	6/500	0.456943	CEBPG/KLF6/RC3H1/HHEX/KIT/BCL11A	6
hsa-miR-148a-3p	GO:0048193	Golgi vesicle transport	6/500	0.456943	AP1G1/LMAN1/RAB14/SPIRE1/RAB34/CYTH3	6
hsa-miR-148a-3p	GO:0044703	multi-organism reproductive process	23/500	0.460182	BCL2L11/CIT/RXFP2/SLC26A3/ESR1/ACSL4/FOSB/CADM1/AGFG1/INHBB/JAG2/KIT/MED1/PTEN/RPS6KB1/NCOA1/ACVR1/CCT6A/DEDD/QKI/PCYT1B/UBAP2L/CDC25B	23
hsa-miR-148a-3p	GO:0051259	protein oligomerization	11/500	0.46209	BCL2L11/LRP4/BCL11A/PRKAA1/BRK1/PRNP/KCTD16/TEK/YWHAB/SBF2/CAV2	11
hsa-miR-148a-3p	GO:0010948	negative regulation of cell cycle process	7/500	0.467589	CDKN1B/STAG2/E2F7/MDM4/USP47/PTEN/UBE2D1	7
hsa-miR-148a-3p	GO:0055114	oxidation-reduction process	16/500	0.468856	ADCY2/PPARGC1A/CS/GPR116/IGF1/MECP2/CYB5R4/PRKAG2/PDK4/PPP1CB/PRKAA1/HIF1AN/ABCD3/SLC2A1/UCP3/DYRK2	16
hsa-miR-148a-3p	GO:0031349	positive regulation of defense response	8/500	0.472364	CADM1/LSM14A/IL15/SERPINE1/GPRC5B/UBE2D1/UBE2D3/RPS6KA5	8
hsa-miR-148a-3p	GO:0048285	organelle fission	15/500	0.47792	STAG2/CIT/PDS5A/IGF1/PPP1R12A/NPTX1/INO80/RCC2/SPIRE1/PTEN/TGFA/UBE2D1/CAV2/WASL/CDC25B	15
hsa-miR-148a-3p	GO:0007276	gamete generation	15/500	0.489796	BCL2L11/CIT/RXFP2/SLC26A3/CADM1/AGFG1/INHBB/JAG2/KIT/RPS6KB1/ACVR1/DEDD/QKI/PCYT1B/CDC25B	15
hsa-miR-148a-3p	GO:0051346	negative regulation of hydrolase activity	8/500	0.492853	ARFGEF1/DDX3X/SERPINE1/USP47/CEP192/RCC2/TGFB2/KLF4	8
hsa-miR-148a-3p	GO:0051050	positive regulation of transport	16/500	0.497604	ABCA1/EP300/CADM1/IGF1/INHBB/MET/KMT2A/ASPH/SERPINE1/MED1/XPO4/TGFB2/CDK5R1/WASL/HOMER1/AKAP7	16
hsa-miR-148a-3p	GO:0000280	nuclear division	14/500	0.499809	STAG2/CIT/PDS5A/IGF1/PPP1R12A/INO80/RCC2/SPIRE1/PTEN/TGFA/UBE2D1/CAV2/WASL/CDC25B	14
hsa-miR-148a-3p	GO:0090150	establishment of protein localization to membrane	8/500	0.50504	BCL2L11/DYNLL2/ARL6IP1/MPP5/SSR1/YWHAB/RAB34/CDK5R1	8
hsa-miR-148a-3p	GO:0030072	peptide hormone secretion	6/500	0.51405	PCLO/INHBB/NEUROD1/CYB5R4/CHD7/SLC2A1	6
hsa-miR-148a-3p	GO:0051249	regulation of lymphocyte activation	9/500	0.518481	RC3H1/RICTOR/HLA-A/HLA-DQB2/IGF1/IL15/NRARP/PIK3CA/PRNP	9
hsa-miR-148a-3p	GO:0071103	DNA conformation change	6/500	0.518712	CHD1/DDX3X/HHEX/NAP1L1/INO80/H2AFY	6
hsa-miR-148a-3p	GO:0009152	purine ribonucleotide biosynthetic process	6/500	0.523357	ADCY2/PPARGC1A/RXFP2/ABCA1/ATP1A2/PRKAG2	6
hsa-miR-148a-3p	GO:0043122	regulation of I-kappaB kinase/NF-kappaB signaling	6/500	0.523357	ESR1/ZDHHC17/GOLT1B/GPRC5B/TMEM9B/MIER1	6
hsa-miR-148b-3p	GO:0008150	biological_process	498/498	8.88285e-43	BCL2L11/TIMM23/ATP6AP2/CDK8/CDKN1B/UBE4B/RTN3/ATP8A1/ZBTB18/LRRC41/SYNCRIP/IPO8/CEBPG/ARFGEF1/ERLIN1/TXNIP/NFAT5/PTGES3/CFL2/STAG2/HBS1L/ZNF274/ADCY2/PPARGC1A/BLCAP/PNPLA6/RALBP1/CHD1/DNAJB4/ADAMTS5/CIT/TBC1D8/KAT7/RASSF8/HPS5/MGAT4A/TMEM54/PIK3IP1/TMEM132B/ESCO1/OSBPL11/ZNF618/MARCH3/LYSMD3/RAB39B/CLCN3/CLCN6/RXFP2/HSF5/UHMK1/COL2A1/COL4A1/CHMP4B/COL6A3/COL10A1/KLF6/PPARGC1B/JMY/STXBP5/CPD/VPS37…	498
hsa-miR-148b-3p	GO:0009987	cellular process	463/498	2.83948e-30	BCL2L11/TIMM23/ATP6AP2/CDK8/CDKN1B/UBE4B/RTN3/ATP8A1/ZBTB18/LRRC41/SYNCRIP/IPO8/CEBPG/ARFGEF1/ERLIN1/TXNIP/NFAT5/PTGES3/CFL2/STAG2/HBS1L/ZNF274/ADCY2/PPARGC1A/BLCAP/PNPLA6/RALBP1/CHD1/DNAJB4/ADAMTS5/CIT/TBC1D8/KAT7/RASSF8/HPS5/MGAT4A/PIK3IP1/ESCO1/OSBPL11/ZNF618/MARCH3/LYSMD3/RAB39B/CLCN3/CLCN6/RXFP2/HSF5/UHMK1/COL2A1/COL4A1/CHMP4B/COL6A3/COL10A1/KLF6/PPARGC1B/JMY/STXBP5/VPS37A/AMER1/DYNLL2/CS/CS…	463
hsa-miR-148b-3p	GO:0050794	regulation of cellular process	336/498	1.89105e-24	BCL2L11/ATP6AP2/CDK8/CDKN1B/UBE4B/ZBTB18/SYNCRIP/IPO8/CEBPG/ARFGEF1/TXNIP/NFAT5/PTGES3/CFL2/STAG2/HBS1L/ZNF274/ADCY2/PPARGC1A/RALBP1/CHD1/CIT/TBC1D8/KAT7/RASSF8/PIK3IP1/ESCO1/ZNF618/RAB39B/CLCN6/RXFP2/UHMK1/COL2A1/KLF6/PPARGC1B/JMY/STXBP5/AMER1/DYNLL2/CSF1/E2F7/RC3H1/ADRA2A/SIK1/CNTN4/GADD45A/DDX3X/DMPK/DNMT1/SLC26A3/DSC2/E2F3/ABCA1/S1PR1/AGO4/EFNB2/EGR3/UBR1/ELAVL2/RAB12/EMR1/EPAS1/C3orf58/EPS15…	336
hsa-miR-148b-3p	GO:0050789	regulation of biological process	346/498	1.86914e-23	BCL2L11/ATP6AP2/CDK8/CDKN1B/UBE4B/ZBTB18/SYNCRIP/IPO8/CEBPG/ARFGEF1/TXNIP/NFAT5/PTGES3/CFL2/STAG2/HBS1L/ZNF274/ADCY2/PPARGC1A/RALBP1/CHD1/CIT/TBC1D8/KAT7/RASSF8/PIK3IP1/ESCO1/OSBPL11/ZNF618/RAB39B/CLCN3/CLCN6/RXFP2/UHMK1/COL2A1/KLF6/PPARGC1B/JMY/STXBP5/AMER1/DYNLL2/CSF1/E2F7/RC3H1/ADRA2A/SIK1/CNTN4/AP1G1/GADD45A/DDX3X/DMPK/DNMT1/SLC26A3/DSC2/E2F3/ABCA1/S1PR1/AGO4/EFNB2/EGR3/UBR1/ELAVL2/RAB12/EMR1…	346
hsa-miR-148b-3p	GO:0065007	biological regulation	358/498	5.49075e-23	BCL2L11/ATP6AP2/CDK8/CDKN1B/UBE4B/ATP8A1/ZBTB18/SYNCRIP/IPO8/CEBPG/ARFGEF1/TXNIP/NFAT5/PTGES3/CFL2/STAG2/HBS1L/ZNF274/ADCY2/PPARGC1A/RALBP1/CHD1/CIT/TBC1D8/KAT7/RASSF8/HPS5/PIK3IP1/ESCO1/OSBPL11/ZNF618/RAB39B/CLCN3/CLCN6/RXFP2/UHMK1/COL2A1/KLF6/PPARGC1B/JMY/STXBP5/AMER1/DYNLL2/CSF1/E2F7/RC3H1/ADRA2A/SIK1/CNTN4/AP1G1/GADD45A/DDX3X/DMPK/DNMT1/SLC26A3/DSC2/E2F3/ABCA1/S1PR1/AGO4/EFNB2/EGR3/UBR1/ELAVL…	358
hsa-miR-148b-3p	GO:0023052	signaling	235/498	1.85648e-21	BCL2L11/ATP6AP2/CDK8/CDKN1B/UBE4B/IPO8/ARFGEF1/TXNIP/NFAT5/PTGES3/HBS1L/ADCY2/PPARGC1A/RALBP1/CIT/RASSF8/PIK3IP1/RAB39B/CLCN6/RXFP2/COL2A1/KLF6/PPARGC1B/JMY/AMER1/DYNLL2/CSF1/E2F7/RC3H1/ADRA2A/SIK1/CNTN4/GADD45A/DDX3X/DMPK/DSC2/E2F3/ABCA1/S1PR1/AGO4/EFNB2/EGR3/UBR1/RAB12/EMR1/EPAS1/C3orf58/EPS15/ERBB3/ESR1/ALCAM/FBN1/GPR116/ITGA11/MRAS/EPN2/SCAP/FOXF1/STK38L/USP33/TNRC6B/FLT1/SULF1/ARHGEF12/ZDHHC…	235
hsa-miR-148b-3p	GO:0044700	single organism signaling	235/498	1.85648e-21	BCL2L11/ATP6AP2/CDK8/CDKN1B/UBE4B/IPO8/ARFGEF1/TXNIP/NFAT5/PTGES3/HBS1L/ADCY2/PPARGC1A/RALBP1/CIT/RASSF8/PIK3IP1/RAB39B/CLCN6/RXFP2/COL2A1/KLF6/PPARGC1B/JMY/AMER1/DYNLL2/CSF1/E2F7/RC3H1/ADRA2A/SIK1/CNTN4/GADD45A/DDX3X/DMPK/DSC2/E2F3/ABCA1/S1PR1/AGO4/EFNB2/EGR3/UBR1/RAB12/EMR1/EPAS1/C3orf58/EPS15/ERBB3/ESR1/ALCAM/FBN1/GPR116/ITGA11/MRAS/EPN2/SCAP/FOXF1/STK38L/USP33/TNRC6B/FLT1/SULF1/ARHGEF12/ZDHHC…	235
hsa-miR-148b-3p	GO:0007154	cell communication	237/498	2.56635e-21	BCL2L11/ATP6AP2/CDK8/CDKN1B/UBE4B/IPO8/ARFGEF1/TXNIP/NFAT5/PTGES3/HBS1L/ADCY2/PPARGC1A/RALBP1/CIT/RASSF8/PIK3IP1/RAB39B/CLCN6/RXFP2/COL2A1/KLF6/PPARGC1B/JMY/AMER1/DYNLL2/CSF1/E2F7/RC3H1/ADRA2A/SIK1/CNTN4/GADD45A/DDX3X/DMPK/DSC2/E2F3/ABCA1/S1PR1/AGO4/EFNB2/EGR3/UBR1/RAB12/EMR1/EPAS1/C3orf58/EPS15/ERBB3/ESR1/ALCAM/FBN1/GPR116/ITGA11/MRAS/ATG14/EPN2/SCAP/FOXF1/STK38L/USP33/TNRC6B/FLT1/SULF1/ARHGEF12…	237
hsa-miR-148b-3p	GO:0044260	cellular macromolecule metabolic process	288/498	1.35593e-19	TIMM23/ATP6AP2/CDK8/CDKN1B/UBE4B/ZBTB18/LRRC41/SYNCRIP/CEBPG/ARFGEF1/ERLIN1/TXNIP/NFAT5/PTGES3/STAG2/HBS1L/ZNF274/ADCY2/PPARGC1A/CHD1/DNAJB4/KAT7/MGAT4A/ESCO1/ZNF618/MARCH3/LYSMD3/HSF5/UHMK1/COL2A1/KLF6/PPARGC1B/JMY/VPS37A/CSF1/E2F7/RC3H1/ADRA2A/SIK1/RNF217/GADD45A/DDX3X/DDX6/DHX15/PAPD4/DCP2/DMPK/DNMT1/SLC26A3/E2F3/ABCA1/S1PR1/AGO4/EGR3/UBR1/ELAVL2/ELF5/RAB12/EPAS1/ERBB3/ESR1/ESRRG/FANCA/BPTF/US…	288
hsa-miR-148b-3p	GO:0043170	macromolecule metabolic process	308/498	3.89718e-19	BCL2L11/TIMM23/ATP6AP2/CDK8/CDKN1B/UBE4B/ZBTB18/LRRC41/SYNCRIP/CEBPG/ARFGEF1/ERLIN1/TXNIP/NFAT5/PTGES3/STAG2/HBS1L/ZNF274/ADCY2/PPARGC1A/CHD1/DNAJB4/ADAMTS5/KAT7/MGAT4A/ESCO1/ZNF618/MARCH3/LYSMD3/HSF5/UHMK1/COL2A1/COL4A1/COL6A3/COL10A1/KLF6/PPARGC1B/JMY/CPD/VPS37A/CSF1/E2F7/RC3H1/ADRA2A/SIK1/RNF217/GADD45A/DDX3X/DDX6/DHX15/PAPD4/DCP2/ADAMTS15/ADAMTS18/ADAMTS19/DMPK/DNMT1/SLC26A3/E2F3/ABCA1/S1PR1/…	308
hsa-miR-148b-3p	GO:0044699	single-organism process	415/498	1.26017e-18	BCL2L11/TIMM23/ATP6AP2/CDK8/CDKN1B/UBE4B/RTN3/ATP8A1/ZBTB18/IPO8/CEBPG/ARFGEF1/TXNIP/NFAT5/PTGES3/CFL2/STAG2/HBS1L/ADCY2/PPARGC1A/BLCAP/PNPLA6/RALBP1/ADAMTS5/CIT/TBC1D8/KAT7/RASSF8/HPS5/MGAT4A/PIK3IP1/ESCO1/OSBPL11/RAB39B/CLCN3/CLCN6/RXFP2/UHMK1/COL2A1/COL4A1/CHMP4B/COL6A3/COL10A1/KLF6/PPARGC1B/JMY/STXBP5/VPS37A/AMER1/DYNLL2/CS/CSF1/E2F7/RC3H1/LIPI/ADRA2A/SIK1/RNF38/CNTN4/MDGA2/AP1G1/GADD45A/DDX3…	415
hsa-miR-148b-3p	GO:0007165	signal transduction	212/498	1.55537e-18	BCL2L11/ATP6AP2/CDK8/CDKN1B/UBE4B/IPO8/ARFGEF1/TXNIP/NFAT5/PTGES3/HBS1L/ADCY2/PPARGC1A/RALBP1/CIT/RASSF8/PIK3IP1/RAB39B/CLCN6/RXFP2/COL2A1/KLF6/PPARGC1B/JMY/AMER1/DYNLL2/CSF1/E2F7/RC3H1/ADRA2A/SIK1/GADD45A/DDX3X/DMPK/E2F3/ABCA1/S1PR1/AGO4/EFNB2/UBR1/RAB12/EMR1/EPAS1/C3orf58/EPS15/ERBB3/ESR1/ALCAM/FBN1/GPR116/ITGA11/MRAS/EPN2/SCAP/FOXF1/STK38L/USP33/TNRC6B/FLT1/SULF1/ARHGEF12/ZDHHC17/RBFOX2/DDAH1/…	212
hsa-miR-148b-3p	GO:0051716	cellular response to stimulus	241/498	6.36912e-18	BCL2L11/ATP6AP2/CDK8/CDKN1B/UBE4B/SYNCRIP/IPO8/CEBPG/ARFGEF1/TXNIP/NFAT5/PTGES3/HBS1L/ADCY2/PPARGC1A/RALBP1/CIT/RASSF8/PIK3IP1/RAB39B/CLCN6/RXFP2/COL2A1/COL4A1/KLF6/PPARGC1B/JMY/AMER1/DYNLL2/CSF1/E2F7/RC3H1/ADRA2A/SIK1/GADD45A/DDX3X/DMPK/DNMT1/SLC26A3/E2F3/ABCA1/S1PR1/AGO4/EFNB2/EGR3/UBR1/RAB12/EMR1/EPAS1/C3orf58/EPS15/ERBB3/ESR1/ALCAM/FANCA/FBN1/GPR116/ITGA11/MRAS/ATG14/EPN2/SCAP/FOXF1/STK38L/US…	241
hsa-miR-148b-3p	GO:0071704	organic substance metabolic process	353/498	6.99689e-18	BCL2L11/TIMM23/ATP6AP2/CDK8/CDKN1B/UBE4B/ZBTB18/LRRC41/SYNCRIP/CEBPG/ARFGEF1/ERLIN1/TXNIP/NFAT5/PTGES3/STAG2/HBS1L/ZNF274/ADCY2/PPARGC1A/PNPLA6/RALBP1/CHD1/DNAJB4/ADAMTS5/KAT7/MGAT4A/PIK3IP1/ESCO1/ZNF618/MARCH3/LYSMD3/RXFP2/HSF5/UHMK1/COL2A1/COL4A1/COL6A3/COL10A1/KLF6/PPARGC1B/JMY/CPD/VPS37A/CS/CSF1/E2F7/RC3H1/LIPI/ADRA2A/SIK1/RNF217/GADD45A/DDX3X/DDX6/DHX15/PAPD4/DCP2/ADAMTS15/ADAMTS18/ADAMTS19/…	353
hsa-miR-148b-3p	GO:0031323	regulation of cellular metabolic process	219/498	7.72003e-18	ATP6AP2/CDK8/CDKN1B/ZBTB18/SYNCRIP/CEBPG/ARFGEF1/TXNIP/NFAT5/STAG2/ZNF274/ADCY2/PPARGC1A/RALBP1/CHD1/KAT7/PIK3IP1/ESCO1/ZNF618/RXFP2/UHMK1/KLF6/PPARGC1B/JMY/CSF1/E2F7/ADRA2A/SIK1/GADD45A/DDX3X/DNMT1/SLC26A3/E2F3/ABCA1/S1PR1/AGO4/ELAVL2/EPAS1/ERBB3/ESR1/ESRRG/BPTF/FBN1/ATG14/PPP6R1/TRAK1/SCAP/FOXF1/TNRC6B/KDM6B/FLT1/SULF1/PDS5A/MTCL1/FMR1/DICER1/ZFPM2/FOSB/RBFOX2/DDAH1/CNOT6L/RICTOR/LSM14A/GAPVD1/…	219
hsa-miR-148b-3p	GO:0044238	primary metabolic process	344/498	1.99316e-17	BCL2L11/TIMM23/ATP6AP2/CDK8/CDKN1B/UBE4B/ZBTB18/LRRC41/SYNCRIP/CEBPG/ARFGEF1/ERLIN1/TXNIP/NFAT5/PTGES3/STAG2/HBS1L/ZNF274/ADCY2/PPARGC1A/PNPLA6/RALBP1/CHD1/DNAJB4/ADAMTS5/KAT7/MGAT4A/PIK3IP1/ESCO1/ZNF618/MARCH3/RXFP2/HSF5/UHMK1/COL2A1/KLF6/PPARGC1B/JMY/CPD/VPS37A/CS/CSF1/E2F7/RC3H1/LIPI/ADRA2A/SIK1/RNF217/GADD45A/DDX3X/DDX6/DHX15/PAPD4/DCP2/ADAMTS15/ADAMTS18/ADAMTS19/DMPK/DNMT1/SLC26A3/E2F3/ABCA1…	344
hsa-miR-148b-3p	GO:0019222	regulation of metabolic process	234/498	2.17467e-17	BCL2L11/ATP6AP2/CDK8/CDKN1B/ZBTB18/SYNCRIP/CEBPG/ARFGEF1/TXNIP/NFAT5/STAG2/ZNF274/ADCY2/PPARGC1A/RALBP1/CHD1/KAT7/PIK3IP1/ESCO1/ZNF618/RXFP2/UHMK1/COL2A1/KLF6/PPARGC1B/JMY/CSF1/E2F7/RC3H1/ADRA2A/SIK1/GADD45A/DDX3X/DMPK/DNMT1/SLC26A3/E2F3/ABCA1/S1PR1/AGO4/ELAVL2/EPAS1/ERBB3/ESR1/ESRRG/BPTF/FBN1/GPR116/RBM24/LMTK2/ATG14/PPP6R1/TRAK1/SCAP/FOXF1/TNRC6B/KDM6B/FLT1/SULF1/PDS5A/MTCL1/FMR1/DICER1/ZFPM2/F…	234
hsa-miR-148b-3p	GO:0048522	positive regulation of cellular process	175/498	2.17547e-17	BCL2L11/CDK8/CDKN1B/CEBPG/ARFGEF1/TXNIP/NFAT5/CFL2/ADCY2/PPARGC1A/TBC1D8/RXFP2/UHMK1/KLF6/PPARGC1B/JMY/STXBP5/AMER1/DYNLL2/CSF1/E2F7/ADRA2A/SIK1/GADD45A/DDX3X/DNMT1/E2F3/ABCA1/S1PR1/EFNB2/EGR3/EPAS1/ERBB3/ESR1/ESRRG/ACSL4/BPTF/ATG14/SCAP/FOXF1/TNRC6B/KDM6B/FLT1/SULF1/ARHGEF12/ZDHHC17/DICER1/ZFPM2/DDAH1/CADM1/CNOT6L/RICTOR/LSM14A/ABL2/NPTN/GPM6A/DLL1/PDIA3/GTF2H1/CNOT7/MDFIC/HAS3/HHEX/HLA-A/HLA-DQ…	175
hsa-miR-148b-3p	GO:0048518	positive regulation of biological process	189/498	3.9948e-17	BCL2L11/ATP6AP2/CDK8/CDKN1B/CEBPG/ARFGEF1/TXNIP/NFAT5/CFL2/ADCY2/PPARGC1A/TBC1D8/OSBPL11/RXFP2/UHMK1/KLF6/PPARGC1B/JMY/STXBP5/AMER1/DYNLL2/CSF1/E2F7/RC3H1/ADRA2A/SIK1/GADD45A/DDX3X/DNMT1/E2F3/ABCA1/S1PR1/EFNB2/EGR3/EPAS1/ERBB3/ESR1/ESRRG/ACSL4/BPTF/ATG14/SCAP/FOXF1/TNRC6B/KDM6B/FLT1/SULF1/ARHGEF12/ZDHHC17/DICER1/ZFPM2/DDAH1/CADM1/CNOT6L/RICTOR/LSM14A/ABL2/NPTN/GPM6A/DLL1/ANK2/PDIA3/GTF2H1/CNOT7/M…	189
hsa-miR-148b-3p	GO:0044237	cellular metabolic process	340/498	4.25711e-17	TIMM23/ATP6AP2/CDK8/CDKN1B/UBE4B/ZBTB18/LRRC41/SYNCRIP/CEBPG/ARFGEF1/ERLIN1/TXNIP/NFAT5/PTGES3/STAG2/HBS1L/ZNF274/ADCY2/PPARGC1A/PNPLA6/RALBP1/CHD1/DNAJB4/KAT7/MGAT4A/PIK3IP1/ESCO1/ZNF618/MARCH3/LYSMD3/RXFP2/HSF5/UHMK1/COL2A1/KLF6/PPARGC1B/JMY/VPS37A/CS/CSF1/E2F7/RC3H1/ADRA2A/SIK1/RNF217/GADD45A/DDX3X/DDX6/DHX15/PAPD4/DCP2/DMPK/DNMT1/SLC26A3/E2F3/ABCA1/S1PR1/AGO4/EGR3/UBR1/ELAVL2/ELF5/RAB12/EPAS1…	340
hsa-miR-148b-3p	GO:0048731	system development	175/498	4.36878e-17	BCL2L11/CDKN1B/ZBTB18/CEBPG/TXNIP/PNPLA6/CIT/RXFP2/UHMK1/COL2A1/COL4A1/COL6A3/COL10A1/KLF6/PPARGC1B/AMER1/DYNLL2/CSF1/E2F7/SIK1/RNF38/CNTN4/MDGA2/PRICKLE2/ADAMTS18/S1PR1/EFNB2/EGR3/ELF5/EPAS1/C3orf58/ERBB3/ESR1/ALCAM/FANCA/ACSL4/BPTF/FBN1/ITGA11/MRAS/BTBD3/EPN2/FOXF1/USP33/FLT1/SULF1/FMR1/ARHGEF12/DICER1/ZFPM2/RBFOX2/SNAPIN/DDAH1/SLC7A11/CADM1/GAP43/ABL2/NPTN/GMFB/GPM6A/DLL1/ANK2/HHEX/HLF/HOXC8/H…	175
hsa-miR-148b-3p	GO:0044763	single-organism cellular process	380/498	1.87704e-16	BCL2L11/ATP6AP2/CDK8/CDKN1B/UBE4B/RTN3/ATP8A1/ZBTB18/IPO8/CEBPG/ARFGEF1/TXNIP/NFAT5/PTGES3/CFL2/STAG2/HBS1L/ADCY2/PPARGC1A/BLCAP/PNPLA6/RALBP1/ADAMTS5/CIT/KAT7/RASSF8/MGAT4A/PIK3IP1/ESCO1/OSBPL11/RAB39B/CLCN3/CLCN6/RXFP2/UHMK1/COL2A1/COL4A1/COL6A3/COL10A1/KLF6/PPARGC1B/JMY/STXBP5/VPS37A/AMER1/DYNLL2/CS/CSF1/E2F7/RC3H1/ADRA2A/SIK1/CNTN4/MDGA2/GADD45A/DDX3X/PRICKLE2/DMPK/DNMT1/SLC26A3/DSC2/E2F3/ABC…	380
hsa-miR-148b-3p	GO:0048856	anatomical structure development	193/498	2.9958e-16	BCL2L11/CDKN1B/ZBTB18/CEBPG/TXNIP/STAG2/PPARGC1A/PNPLA6/CIT/RXFP2/UHMK1/COL2A1/COL4A1/COL6A3/COL10A1/KLF6/PPARGC1B/AMER1/DYNLL2/CSF1/E2F7/SIK1/RNF38/CNTN4/MDGA2/PRICKLE2/ADAMTS18/SLC26A3/S1PR1/EFNB2/EGR3/ELF5/EPAS1/C3orf58/ERBB3/ESR1/ALCAM/FANCA/ACSL4/BPTF/FBN1/ITGA11/MRAS/BTBD3/EPN2/FOXF1/USP33/FLT1/SULF1/FMR1/ARHGEF12/DICER1/ZFPM2/RBFOX2/SNAPIN/DDAH1/SLC7A11/CADM1/RICTOR/GAP43/ABL2/NPTN/GMFB/GP…	193
hsa-miR-148b-3p	GO:0080090	regulation of primary metabolic process	211/498	3.54117e-16	ATP6AP2/CDK8/CDKN1B/ZBTB18/SYNCRIP/CEBPG/ARFGEF1/TXNIP/NFAT5/STAG2/ZNF274/ADCY2/PPARGC1A/RALBP1/CHD1/KAT7/PIK3IP1/ESCO1/ZNF618/RXFP2/UHMK1/KLF6/PPARGC1B/JMY/CSF1/E2F7/ADRA2A/SIK1/GADD45A/DDX3X/DNMT1/SLC26A3/E2F3/ABCA1/S1PR1/AGO4/ELAVL2/EPAS1/ERBB3/ESR1/ESRRG/BPTF/FBN1/GPR116/TRAK1/SCAP/FOXF1/TNRC6B/KDM6B/FLT1/SULF1/PDS5A/FMR1/DICER1/ZFPM2/FOSB/RBFOX2/CNOT6L/RICTOR/LSM14A/GAPVD1/AGO1/NPTN/TNRC6A/G…	211
hsa-miR-148b-3p	GO:0044767	single-organism developmental process	215/498	4.87469e-16	BCL2L11/CDKN1B/ZBTB18/CEBPG/TXNIP/STAG2/PPARGC1A/PNPLA6/CIT/OSBPL11/RXFP2/UHMK1/COL2A1/COL4A1/COL6A3/COL10A1/KLF6/PPARGC1B/AMER1/DYNLL2/CSF1/E2F7/RC3H1/SIK1/RNF38/CNTN4/MDGA2/PRICKLE2/ADAMTS18/DMPK/SLC26A3/ABCA1/S1PR1/EFNB2/EGR3/ELF5/EPAS1/C3orf58/ERBB3/ESR1/ALCAM/FANCA/ACSL4/BPTF/FBN1/GPR116/RBM24/ITGA11/MRAS/BTBD3/EPN2/WDR47/SCAP/FOXF1/USP33/FLT1/SULF1/FMR1/ARHGEF12/DICER1/ZFPM2/PHF3/FOSB/RBFOX…	215
hsa-miR-148b-3p	GO:0044267	cellular protein metabolic process	170/498	5.50901e-16	TIMM23/ATP6AP2/CDKN1B/UBE4B/LRRC41/SYNCRIP/ARFGEF1/ERLIN1/PTGES3/HBS1L/ADCY2/PPARGC1A/DNAJB4/KAT7/MGAT4A/ESCO1/MARCH3/UHMK1/VPS37A/CSF1/RC3H1/ADRA2A/SIK1/RNF217/GADD45A/DDX3X/DMPK/DNMT1/ABCA1/AGO4/UBR1/RAB12/ERBB3/USP12/HSPA4L/LMTK2/TRAK1/STK38L/USP33/TNRC6B/KDM6B/FLT1/FMR1/JADE2/ZDHHC17/CNOT6L/RICTOR/FBXO33/ZDHHC23/LSM14A/AGO1/ABL2/NPTN/TNRC6A/GMFB/DLL1/EOGT/PDIA3/GTF2H1/CNOT7/MDFIC/HHEX/EIF4E3/…	170
hsa-miR-148b-3p	GO:0010604	positive regulation of macromolecule metabolic process	118/498	7.53638e-16	CDK8/CDKN1B/CEBPG/ARFGEF1/NFAT5/ADCY2/PPARGC1A/UHMK1/KLF6/PPARGC1B/CSF1/E2F7/ADRA2A/GADD45A/DDX3X/DNMT1/E2F3/S1PR1/EPAS1/ERBB3/ESR1/ESRRG/BPTF/SCAP/FOXF1/TNRC6B/KDM6B/FLT1/DICER1/ZFPM2/RICTOR/NPTN/DLL1/ANK2/GTF2H1/CNOT7/MDFIC/HAS3/HHEX/HOXD13/IGF1/IL6ST/IL15/ITGA5/JARID2/ARF4/KIT/GDF6/MAF/MECP2/MAP3K4/KITLG/MITF/MAP3K9/KMT2A/ASPH/MTF1/PPP1R12A/NDP/NEUROD1/NFYA/NRAS/OTX2/SERPINE1/PRKAG2/GPRC5B/SIX…	118
hsa-miR-148b-3p	GO:0030154	cell differentiation	153/498	1.37194e-15	BCL2L11/ZBTB18/CEBPG/TXNIP/STAG2/PPARGC1A/CIT/OSBPL11/RXFP2/UHMK1/COL2A1/COL4A1/COL6A3/KLF6/PPARGC1B/AMER1/DYNLL2/CSF1/E2F7/RC3H1/SIK1/CNTN4/MDGA2/PRICKLE2/DMPK/SLC26A3/ABCA1/S1PR1/EFNB2/ELF5/EPAS1/ERBB3/ESR1/ALCAM/ACSL4/GPR116/RBM24/BTBD3/FOXF1/USP33/FLT1/SULF1/ARHGEF12/DICER1/ZFPM2/RBFOX2/SNAPIN/SLC7A11/CADM1/GAP43/ABL2/NPTN/GPM6A/DLL1/ANK2/HHEX/HLF/HOXC8/AGFG1/IGF1/IL6ST/IL15/INHBB/ITGA5/ITGA9…	153
hsa-miR-148b-3p	GO:0032502	developmental process	215/498	1.65029e-15	BCL2L11/CDKN1B/ZBTB18/CEBPG/TXNIP/STAG2/PPARGC1A/PNPLA6/CIT/OSBPL11/RXFP2/UHMK1/COL2A1/COL4A1/COL6A3/COL10A1/KLF6/PPARGC1B/AMER1/DYNLL2/CSF1/E2F7/RC3H1/SIK1/RNF38/CNTN4/MDGA2/PRICKLE2/ADAMTS18/DMPK/SLC26A3/ABCA1/S1PR1/EFNB2/EGR3/ELF5/EPAS1/C3orf58/ERBB3/ESR1/ALCAM/FANCA/ACSL4/BPTF/FBN1/GPR116/RBM24/ITGA11/MRAS/BTBD3/EPN2/WDR47/SCAP/FOXF1/USP33/FLT1/SULF1/FMR1/ARHGEF12/DICER1/ZFPM2/PHF3/FOSB/RBFOX…	215
hsa-miR-148b-3p	GO:0008152	metabolic process	361/498	1.76927e-15	BCL2L11/TIMM23/ATP6AP2/CDK8/CDKN1B/UBE4B/ZBTB18/LRRC41/SYNCRIP/CEBPG/ARFGEF1/ERLIN1/TXNIP/NFAT5/PTGES3/STAG2/HBS1L/ZNF274/ADCY2/PPARGC1A/PNPLA6/RALBP1/CHD1/DNAJB4/ADAMTS5/KAT7/MGAT4A/PIK3IP1/ESCO1/ZNF618/MARCH3/LYSMD3/RXFP2/HSF5/UHMK1/COL2A1/COL4A1/COL6A3/COL10A1/KLF6/PPARGC1B/JMY/CPD/VPS37A/CS/CSF1/E2F7/RC3H1/LIPI/ADRA2A/SIK1/RNF217/GADD45A/DDX3X/DDX6/DHX15/PAPD4/DCP2/ADAMTS15/ADAMTS18/ADAMTS19/…	361
hsa-miR-148b-3p	GO:0009893	positive regulation of metabolic process	124/498	3.52386e-15	CDK8/CDKN1B/CEBPG/ARFGEF1/NFAT5/ADCY2/PPARGC1A/RXFP2/UHMK1/KLF6/PPARGC1B/CSF1/E2F7/ADRA2A/GADD45A/DDX3X/DNMT1/E2F3/ABCA1/S1PR1/EPAS1/ERBB3/ESR1/ESRRG/BPTF/ATG14/SCAP/FOXF1/TNRC6B/KDM6B/FLT1/DICER1/ZFPM2/DDAH1/RICTOR/NPTN/DLL1/ANK2/GTF2H1/CNOT7/MDFIC/HAS3/HHEX/HOXD13/IGF1/IL6ST/IL15/ITGA5/JARID2/ARF4/KIT/GDF6/LDLR/MAF/MECP2/MAP3K4/KITLG/MITF/MAP3K9/KMT2A/ASPH/MTF1/PPP1R12A/NDP/NEUROD1/NFYA/NRAS/OT…	124
hsa-miR-148b-3p	GO:0060255	regulation of macromolecule metabolic process	200/498	3.52932e-15	ATP6AP2/CDK8/CDKN1B/ZBTB18/SYNCRIP/CEBPG/ARFGEF1/TXNIP/NFAT5/STAG2/ZNF274/ADCY2/PPARGC1A/CHD1/KAT7/ESCO1/ZNF618/UHMK1/COL2A1/KLF6/PPARGC1B/JMY/CSF1/E2F7/RC3H1/ADRA2A/SIK1/GADD45A/DDX3X/DNMT1/SLC26A3/E2F3/S1PR1/AGO4/ELAVL2/EPAS1/ERBB3/ESR1/ESRRG/BPTF/FBN1/RBM24/TRAK1/SCAP/FOXF1/TNRC6B/KDM6B/FLT1/SULF1/PDS5A/FMR1/DICER1/ZFPM2/FOSB/RBFOX2/CNOT6L/RICTOR/LSM14A/AGO1/NPTN/TNRC6A/GMFB/DLL1/FRYL/ANK2/GTF…	200
hsa-miR-148b-3p	GO:0019538	protein metabolic process	191/498	5.91834e-15	BCL2L11/TIMM23/ATP6AP2/CDKN1B/UBE4B/LRRC41/SYNCRIP/CEBPG/ARFGEF1/ERLIN1/PTGES3/HBS1L/ADCY2/PPARGC1A/DNAJB4/ADAMTS5/KAT7/MGAT4A/ESCO1/MARCH3/UHMK1/COL2A1/CPD/VPS37A/CSF1/RC3H1/ADRA2A/SIK1/RNF217/GADD45A/DDX3X/ADAMTS15/ADAMTS18/ADAMTS19/DMPK/DNMT1/ABCA1/AGO4/UBR1/RAB12/ERBB3/USP12/HSPA4L/LMTK2/TRAK1/STK38L/USP33/TNRC6B/KDM6B/FLT1/SULF1/FMR1/JADE2/ZDHHC17/CNOT6L/RICTOR/FBXO33/ZDHHC23/LSM14A/AGO1/ABL…	191
hsa-miR-148b-3p	GO:0031325	positive regulation of cellular metabolic process	119/498	6.2082e-15	CDK8/CEBPG/ARFGEF1/NFAT5/ADCY2/PPARGC1A/RXFP2/UHMK1/KLF6/PPARGC1B/CSF1/E2F7/ADRA2A/GADD45A/DDX3X/DNMT1/E2F3/ABCA1/S1PR1/EPAS1/ERBB3/ESR1/ESRRG/BPTF/ATG14/SCAP/FOXF1/TNRC6B/KDM6B/FLT1/DICER1/ZFPM2/DDAH1/RICTOR/NPTN/DLL1/GTF2H1/CNOT7/MDFIC/HAS3/HHEX/HOXD13/IGF1/IL6ST/IL15/ITGA5/JARID2/ARF4/KIT/GDF6/LDLR/MAF/MECP2/MAP3K4/KITLG/MITF/MAP3K9/KMT2A/ASPH/MTF1/PPP1R12A/NDP/NEUROD1/NFYA/NRAS/OTX2/SERPINE1/…	119
hsa-miR-148b-3p	GO:0034645	cellular macromolecule biosynthetic process	194/498	8.32198e-15	CDK8/CDKN1B/ZBTB18/SYNCRIP/CEBPG/ARFGEF1/TXNIP/NFAT5/PTGES3/STAG2/HBS1L/ZNF274/PPARGC1A/CHD1/KAT7/MGAT4A/ESCO1/ZNF618/HSF5/UHMK1/KLF6/PPARGC1B/JMY/E2F7/ADRA2A/SIK1/DDX3X/DNMT1/SLC26A3/E2F3/ABCA1/S1PR1/AGO4/EGR3/ELAVL2/ELF5/EPAS1/ESR1/ESRRG/BPTF/TRAK1/SCAP/FOXF1/TNRC6B/KDM6B/PDS5A/FMR1/ZDHHC17/DICER1/ZFPM2/PHF3/FOSB/RBFOX2/CNOT6L/ZDHHC23/LSM14A/AGO1/TNRC6A/DLL1/EOGT/FRYL/PDIA3/GTF2H1/CNOT7/MDFIC/B…	194
hsa-miR-148b-3p	GO:0044707	single-multicellular organism process	234/498	1.00715e-14	BCL2L11/ATP6AP2/CDKN1B/ZBTB18/CEBPG/TXNIP/NFAT5/STAG2/PPARGC1A/PNPLA6/CIT/TBC1D8/HPS5/RXFP2/UHMK1/COL2A1/COL4A1/COL6A3/COL10A1/KLF6/PPARGC1B/AMER1/DYNLL2/CSF1/E2F7/RC3H1/ADRA2A/SIK1/RNF38/CNTN4/MDGA2/DDX3X/PRICKLE2/ADAMTS18/DMPK/SLC26A3/DSC2/ABCA1/S1PR1/EFNB2/EGR3/ELF5/EPAS1/C3orf58/ERBB3/ESR1/ALCAM/FANCA/ACSL4/BPTF/FBN1/GPR116/ITGA11/MRAS/BTBD3/EPN2/WDR47/FOXF1/USP33/FLT1/SULF1/FMR1/ARHGEF12/DIC…	234
hsa-miR-148b-3p	GO:0007167	enzyme linked receptor protein signaling pathway	70/498	1.49327e-14	BCL2L11/CDK8/CDKN1B/TXNIP/ADCY2/ADRA2A/AGO4/EFNB2/EPS15/ERBB3/FBN1/TNRC6B/FLT1/SULF1/ARHGEF12/RICTOR/AGO1/NPTN/TNRC6A/HHEX/IGF1/IL6ST/INHBB/ITGA5/ARF4/KIT/GDF6/LCP2/LTBP1/KITLG/NRAS/OTX2/SERPINE1/PRKAG2/RAB14/PDK4/NLK/PIK3C2A/PIK3CA/ERRFI1/PPP1CB/STRADB/PRKAA1/RTN4/PTEN/TNRC6C/PTPRA/PTPRD/TGIF2/ATXN1/SOS1/SOS2/TEK/TFDP2/TGFA/TGFB2/TRPS1/UBE2D1/UBE2D3/WNT1/YWHAB/SH3TC2/PIK3R3/CAV2/NRP1/CDK5R1/ACVR…	70
hsa-miR-148b-3p	GO:0007275	multicellular organismal development	192/498	1.81368e-14	BCL2L11/CDKN1B/ZBTB18/CEBPG/TXNIP/PNPLA6/CIT/RXFP2/UHMK1/COL2A1/COL4A1/COL6A3/COL10A1/KLF6/PPARGC1B/AMER1/DYNLL2/CSF1/E2F7/RC3H1/SIK1/RNF38/CNTN4/MDGA2/PRICKLE2/ADAMTS18/S1PR1/EFNB2/EGR3/ELF5/EPAS1/C3orf58/ERBB3/ESR1/ALCAM/FANCA/ACSL4/BPTF/FBN1/ITGA11/MRAS/BTBD3/EPN2/WDR47/FOXF1/USP33/FLT1/SULF1/FMR1/ARHGEF12/DICER1/ZFPM2/PHF3/FOSB/RBFOX2/SNAPIN/DDAH1/SLC7A11/CADM1/RICTOR/GAP43/LSM14A/ABL2/NPTN/G…	192
hsa-miR-148b-3p	GO:0048869	cellular developmental process	156/498	2.42265e-14	BCL2L11/ZBTB18/CEBPG/TXNIP/STAG2/PPARGC1A/CIT/OSBPL11/RXFP2/UHMK1/COL2A1/COL4A1/COL6A3/KLF6/PPARGC1B/AMER1/DYNLL2/CSF1/E2F7/RC3H1/SIK1/CNTN4/MDGA2/PRICKLE2/DMPK/SLC26A3/ABCA1/S1PR1/EFNB2/ELF5/EPAS1/ERBB3/ESR1/ALCAM/ACSL4/GPR116/RBM24/BTBD3/FOXF1/USP33/FLT1/SULF1/ARHGEF12/DICER1/ZFPM2/RBFOX2/SNAPIN/SLC7A11/CADM1/GAP43/ABL2/NPTN/GPM6A/DLL1/ANK2/HHEX/HLF/HOXC8/AGFG1/IGF1/IL6ST/IL15/INHBB/ITGA5/ITGA9…	156
hsa-miR-148b-3p	GO:0010628	positive regulation of gene expression	79/498	3.55892e-14	CDK8/NFAT5/PPARGC1A/KLF6/PPARGC1B/CSF1/E2F7/DDX3X/DNMT1/E2F3/S1PR1/EPAS1/ESR1/ESRRG/BPTF/SCAP/FOXF1/KDM6B/DICER1/ZFPM2/DLL1/ANK2/GTF2H1/CNOT7/MDFIC/HAS3/HHEX/HOXD13/IGF1/ARF4/KIT/GDF6/MAF/MECP2/MITF/KMT2A/ASPH/MTF1/PPP1R12A/NDP/NEUROD1/NFYA/OTX2/SERPINE1/SIX4/BCL11A/POU4F2/INO80/TET2/PRKAA1/CAND1/MOSPD1/NAT14/RORA/ATXN1/BMP3/SRPK2/TAF4/KLF5/TCF4/TFDP2/TGFB2/WNT1/WNT10B/BRPF1/TBL1XR1/NAA15/MLLT10/…	79
hsa-miR-148b-3p	GO:0009059	macromolecule biosynthetic process	196/498	3.95327e-14	CDK8/CDKN1B/ZBTB18/SYNCRIP/CEBPG/ARFGEF1/TXNIP/NFAT5/PTGES3/STAG2/HBS1L/ZNF274/PPARGC1A/CHD1/KAT7/MGAT4A/ESCO1/ZNF618/HSF5/UHMK1/KLF6/PPARGC1B/JMY/E2F7/ADRA2A/SIK1/DDX3X/DNMT1/SLC26A3/E2F3/ABCA1/S1PR1/AGO4/EGR3/ELAVL2/ELF5/EPAS1/ESR1/ESRRG/BPTF/TRAK1/SCAP/FOXF1/TNRC6B/KDM6B/PDS5A/FMR1/ZDHHC17/DICER1/ZFPM2/PHF3/FOSB/RBFOX2/CNOT6L/ZDHHC23/LSM14A/AGO1/TNRC6A/DLL1/EOGT/FRYL/PDIA3/GTF2H1/CNOT7/MDFIC/B…	196
hsa-miR-148b-3p	GO:0071495	cellular response to endogenous stimulus	65/498	6.8964e-14	CDK8/CDKN1B/ADCY2/PPARGC1A/COL2A1/COL4A1/ADRA2A/DNMT1/SLC26A3/AGO4/EGR3/UBR1/ERBB3/ESR1/FBN1/TNRC6B/SULF1/FOSB/RICTOR/AGO1/NPTN/TNRC6A/INHBB/KIT/LTBP1/MAX/KITLG/NRAS/OTX2/SERPINE1/PRKAG2/PDE4D/RAB14/PDK4/NLK/PIK3C2A/PIK3CA/DLL4/PPP1CB/STRADB/PRKAA1/DENND4C/PTEN/TNRC6C/PTPRA/TGIF2/ROBO2/SOS1/KLF5/TFDP2/TGFB2/UBE2D1/UBE2D3/UCP3/WNT1/WNT10B/YWHAB/CPEB4/PIK3R3/CAV2/NCOA1/ACVR1/NOG/KLF4/AKAP7	65
hsa-miR-148b-3p	GO:2000112	regulation of cellular macromolecule biosynthetic process	156/498	9.27052e-14	CDK8/CDKN1B/ZBTB18/SYNCRIP/CEBPG/ARFGEF1/TXNIP/NFAT5/STAG2/ZNF274/PPARGC1A/CHD1/KAT7/ESCO1/ZNF618/UHMK1/KLF6/PPARGC1B/JMY/E2F7/SIK1/DDX3X/DNMT1/SLC26A3/E2F3/S1PR1/AGO4/ELAVL2/EPAS1/ESR1/ESRRG/BPTF/FBN1/TRAK1/SCAP/FOXF1/TNRC6B/KDM6B/SULF1/PDS5A/FMR1/DICER1/ZFPM2/FOSB/RBFOX2/CNOT6L/LSM14A/AGO1/TNRC6A/DLL1/FRYL/GTF2H1/CNOT7/MDFIC/BAZ2B/HAS3/HHEX/EIF4E3/HOXC8/HOXD13/IGF1/FOXK2/JARID2/ARF4/KIT/LIN28B/…	156
hsa-miR-148b-3p	GO:0071310	cellular response to organic substance	97/498	1.06365e-13	BCL2L11/CDK8/CDKN1B/SYNCRIP/ADCY2/PPARGC1A/COL2A1/COL4A1/KLF6/ADRA2A/DNMT1/SLC26A3/ABCA1/AGO4/EGR3/UBR1/ERBB3/ESR1/FBN1/FOXF1/TNRC6B/FLT1/SULF1/ARHGEF12/DICER1/FOSB/RICTOR/LSM14A/AGO1/ABL2/NPTN/TNRC6A/HHEX/HLA-A/HLA-DQB2/EIF4E3/IL6ST/IL15/INHBB/ITGA5/KIT/KPNA4/LIN28B/LTBP1/MAX/KITLG/NEUROD1/NPTX1/NRAS/OTX2/SERPINE1/PRKAG2/PDE4D/RAB14/PDK4/NLK/PIK3C2A/PIK3CA/POU3F2/DLL4/PPP1CB/UBE2W/STRADB/PRKAA1/…	97
hsa-miR-148b-3p	GO:0050896	response to stimulus	272/498	1.18015e-13	BCL2L11/ATP6AP2/CDK8/CDKN1B/UBE4B/RTN3/SYNCRIP/IPO8/CEBPG/ARFGEF1/TXNIP/NFAT5/PTGES3/HBS1L/ADCY2/PPARGC1A/RALBP1/DNAJB4/CIT/RASSF8/HPS5/PIK3IP1/RAB39B/CLCN6/RXFP2/COL2A1/COL4A1/COL6A3/KLF6/PPARGC1B/JMY/AMER1/DYNLL2/CSF1/E2F7/RC3H1/ADRA2A/SIK1/CNTN4/AP1G1/GADD45A/DDX3X/DMPK/DNMT1/SLC26A3/E2F3/ABCA1/S1PR1/AGO4/EFNB2/EGR3/UBR1/RAB12/EMR1/EPAS1/C3orf58/EPS15/ERBB3/ESR1/ALCAM/FANCA/ACSL4/FBN1/GPR116/I…	272
hsa-miR-148b-3p	GO:0031326	regulation of cellular biosynthetic process	164/498	1.34255e-13	CDK8/CDKN1B/ZBTB18/SYNCRIP/CEBPG/ARFGEF1/TXNIP/NFAT5/STAG2/ZNF274/PPARGC1A/CHD1/KAT7/ESCO1/ZNF618/RXFP2/UHMK1/KLF6/PPARGC1B/JMY/E2F7/ADRA2A/SIK1/DDX3X/DNMT1/SLC26A3/E2F3/ABCA1/S1PR1/AGO4/ELAVL2/EPAS1/ESR1/ESRRG/BPTF/FBN1/TRAK1/SCAP/FOXF1/TNRC6B/KDM6B/SULF1/PDS5A/FMR1/DICER1/ZFPM2/FOSB/RBFOX2/DDAH1/CNOT6L/LSM14A/AGO1/TNRC6A/DLL1/FRYL/GTF2H1/CNOT7/MDFIC/BAZ2B/HAS3/HHEX/EIF4E3/HOXC8/HOXD13/IGF1/FOXK…	164
hsa-miR-148b-3p	GO:0009889	regulation of biosynthetic process	165/498	1.95756e-13	CDK8/CDKN1B/ZBTB18/SYNCRIP/CEBPG/ARFGEF1/TXNIP/NFAT5/STAG2/ZNF274/PPARGC1A/CHD1/KAT7/ESCO1/ZNF618/RXFP2/UHMK1/KLF6/PPARGC1B/JMY/E2F7/ADRA2A/SIK1/DDX3X/DNMT1/SLC26A3/E2F3/ABCA1/S1PR1/AGO4/ELAVL2/EPAS1/ESR1/ESRRG/BPTF/FBN1/TRAK1/SCAP/FOXF1/TNRC6B/KDM6B/SULF1/PDS5A/FMR1/DICER1/ZFPM2/FOSB/RBFOX2/DDAH1/CNOT6L/LSM14A/AGO1/TNRC6A/DLL1/FRYL/GTF2H1/CNOT7/MDFIC/BAZ2B/HAS3/HHEX/EIF4E3/HOXC8/HOXD13/IGF1/FOXK…	165
hsa-miR-148b-3p	GO:0048468	cell development	97/498	2.15282e-13	BCL2L11/ZBTB18/STAG2/CIT/RXFP2/UHMK1/COL2A1/COL4A1/COL6A3/DYNLL2/CNTN4/PRICKLE2/SLC26A3/EFNB2/EPAS1/ESR1/ALCAM/ACSL4/BTBD3/USP33/SULF1/ARHGEF12/DICER1/RBFOX2/SNAPIN/GAP43/ABL2/NPTN/GPM6A/DLL1/ANK2/IGF1/IL6ST/IL15/INHBB/ITGA5/ITGA9/KIT/GDF6/LRP4/MAF/MAP1B/MECP2/KITLG/ZFHX3/NEUROD1/NPTX1/NRAS/OTX2/CYB5R4/MEX3C/PDE4D/GPRC5B/BCL11A/ATP7A/POU3F2/DLL4/POU4F2/RCC2/PRNP/RGMA/RTN4/PTEN/PREX1/PTPRA/PTPRD/P…	97
hsa-miR-148b-3p	GO:0022008	neurogenesis	81/498	3.44856e-13	ZBTB18/CIT/UHMK1/COL2A1/COL4A1/COL6A3/DYNLL2/CNTN4/MDGA2/PRICKLE2/S1PR1/EFNB2/ERBB3/ALCAM/ACSL4/BTBD3/USP33/ARHGEF12/DICER1/RBFOX2/SNAPIN/GAP43/ABL2/NPTN/GPM6A/DLL1/ANK2/HOXC8/IGF1/IL6ST/ITGA5/ITGA9/KIT/GDF6/LRP4/MAP1B/MECP2/ZFHX3/NAB1/NEUROD1/NPTX1/NRAS/OTX2/GPRC5B/SIX4/BCL11A/ATP7A/POU3F2/DLL4/POU4F2/PRNP/RGMA/RTN4/PTEN/PREX1/PTPRA/PTPRD/PTPRM/ROBO1/ROBO2/ROCK1/RORA/MPP5/SOS1/SOS2/STX3/TCF4/TGF…	81
hsa-miR-148b-3p	GO:0010556	regulation of macromolecule biosynthetic process	158/498	3.53648e-13	CDK8/CDKN1B/ZBTB18/SYNCRIP/CEBPG/ARFGEF1/TXNIP/NFAT5/STAG2/ZNF274/PPARGC1A/CHD1/KAT7/ESCO1/ZNF618/UHMK1/KLF6/PPARGC1B/JMY/E2F7/SIK1/DDX3X/DNMT1/SLC26A3/E2F3/S1PR1/AGO4/ELAVL2/EPAS1/ESR1/ESRRG/BPTF/FBN1/TRAK1/SCAP/FOXF1/TNRC6B/KDM6B/SULF1/PDS5A/FMR1/DICER1/ZFPM2/FOSB/RBFOX2/CNOT6L/LSM14A/AGO1/TNRC6A/DLL1/FRYL/GTF2H1/CNOT7/MDFIC/BAZ2B/HAS3/HHEX/EIF4E3/HOXC8/HOXD13/IGF1/FOXK2/INHBB/JARID2/ARF4/KIT/L…	158
hsa-miR-148b-3p	GO:0006464	cellular protein modification process	134/498	3.58364e-13	CDKN1B/UBE4B/LRRC41/ARFGEF1/ADCY2/PPARGC1A/KAT7/MGAT4A/ESCO1/MARCH3/UHMK1/CSF1/RC3H1/ADRA2A/SIK1/RNF217/GADD45A/DMPK/DNMT1/ABCA1/ERBB3/USP12/LMTK2/TRAK1/STK38L/USP33/KDM6B/FLT1/JADE2/ZDHHC17/RICTOR/FBXO33/ZDHHC23/ABL2/NPTN/GMFB/EOGT/PDIA3/GTF2H1/MDFIC/HHEX/IGF1/IL6ST/IL15/ITGA5/JARID2/ARF4/KIT/GDF6/LMAN1/LRP2/LRP4/MECP2/MAP3K4/KITLG/MAP3K9/KMT2A/MMP15/ASPH/PPP1R12A/CNOT4/NRAS/ATP2B4/UBXN1/ST8SIA3…	134
hsa-miR-148b-3p	GO:0036211	protein modification process	134/498	3.58364e-13	CDKN1B/UBE4B/LRRC41/ARFGEF1/ADCY2/PPARGC1A/KAT7/MGAT4A/ESCO1/MARCH3/UHMK1/CSF1/RC3H1/ADRA2A/SIK1/RNF217/GADD45A/DMPK/DNMT1/ABCA1/ERBB3/USP12/LMTK2/TRAK1/STK38L/USP33/KDM6B/FLT1/JADE2/ZDHHC17/RICTOR/FBXO33/ZDHHC23/ABL2/NPTN/GMFB/EOGT/PDIA3/GTF2H1/MDFIC/HHEX/IGF1/IL6ST/IL15/ITGA5/JARID2/ARF4/KIT/GDF6/LMAN1/LRP2/LRP4/MECP2/MAP3K4/KITLG/MAP3K9/KMT2A/MMP15/ASPH/PPP1R12A/CNOT4/NRAS/ATP2B4/UBXN1/ST8SIA3…	134
hsa-miR-148b-3p	GO:0032501	multicellular organismal process	235/498	4.5186e-13	BCL2L11/ATP6AP2/CDKN1B/ZBTB18/CEBPG/TXNIP/NFAT5/STAG2/PPARGC1A/PNPLA6/CIT/TBC1D8/HPS5/RXFP2/UHMK1/COL2A1/COL4A1/COL6A3/COL10A1/KLF6/PPARGC1B/AMER1/DYNLL2/CSF1/E2F7/RC3H1/ADRA2A/SIK1/RNF38/CNTN4/MDGA2/DDX3X/PRICKLE2/ADAMTS18/DMPK/SLC26A3/DSC2/ABCA1/S1PR1/EFNB2/EGR3/ELF5/EPAS1/C3orf58/ERBB3/ESR1/ALCAM/FANCA/ACSL4/BPTF/FBN1/GPR116/ITGA11/MRAS/BTBD3/EPN2/WDR47/FOXF1/USP33/FLT1/SULF1/FMR1/ARHGEF12/DIC…	235
hsa-miR-148b-3p	GO:0010467	gene expression	220/498	4.87395e-13	BCL2L11/ATP6AP2/CDK8/CDKN1B/UBE4B/ZBTB18/SYNCRIP/CEBPG/ERLIN1/TXNIP/NFAT5/HBS1L/ZNF274/PPARGC1A/CHD1/ADAMTS5/KAT7/ZNF618/HSF5/UHMK1/COL2A1/KLF6/PPARGC1B/JMY/CPD/VPS37A/CSF1/E2F7/RC3H1/ADRA2A/SIK1/RNF217/DDX3X/DDX6/DHX15/PAPD4/DCP2/ADAMTS15/ADAMTS18/ADAMTS19/DNMT1/SLC26A3/E2F3/S1PR1/AGO4/EGR3/UBR1/ELAVL2/ELF5/EPAS1/ESR1/ESRRG/BPTF/USP12/RBM24/TRAK1/SCAP/FOXF1/USP33/TNRC6B/KDM6B/FMR1/DICER1/ZFPM2/P…	220
hsa-miR-148b-3p	GO:0044249	cellular biosynthetic process	217/498	7.43622e-13	CDK8/CDKN1B/ZBTB18/SYNCRIP/CEBPG/ARFGEF1/TXNIP/NFAT5/PTGES3/STAG2/HBS1L/ZNF274/ADCY2/PPARGC1A/CHD1/KAT7/MGAT4A/ESCO1/ZNF618/RXFP2/HSF5/UHMK1/KLF6/PPARGC1B/JMY/E2F7/ADRA2A/SIK1/DDX3X/DNMT1/SLC26A3/E2F3/ABCA1/S1PR1/AGO4/EGR3/ELAVL2/ELF5/EPAS1/ESR1/ESRRG/ACSL4/BPTF/TRAK1/SCAP/FOXF1/TNRC6B/KDM6B/PDS5A/FMR1/ZDHHC17/DICER1/ZFPM2/PHF3/FOSB/RBFOX2/DDAH1/CNOT6L/CERS6/ZDHHC23/SGMS1/LSM14A/AGO1/TNRC6A/DLL1/…	217
hsa-miR-148b-3p	GO:0048519	negative regulation of biological process	160/498	9.15824e-13	CDKN1B/ZBTB18/SYNCRIP/ARFGEF1/TXNIP/STAG2/PPARGC1A/CIT/PIK3IP1/RXFP2/UHMK1/COL2A1/PPARGC1B/JMY/AMER1/E2F7/RC3H1/ADRA2A/SIK1/CNTN4/GADD45A/DDX3X/DNMT1/ABCA1/S1PR1/AGO4/EFNB2/EGR3/UBR1/EPS15/ERBB3/ESR1/ACSL4/BPTF/FBN1/SCAP/FOXF1/TNRC6B/SULF1/PDS5A/FMR1/ARHGEF12/DICER1/ZFPM2/FOSB/RBFOX2/CNOT6L/AGO1/TNRC6A/GMFB/DLL1/ANK2/CNOT7/MDFIC/HHEX/HOXC8/IGF1/IL6ST/IL15/INHBB/ITGA5/JARID2/ARF4/KIT/LIN28B/LRP4/L…	160
hsa-miR-148b-3p	GO:0006366	transcription from RNA polymerase II promoter	91/498	1.16626e-12	CDK8/ZBTB18/CEBPG/TXNIP/NFAT5/PPARGC1A/CHD1/PPARGC1B/JMY/E2F7/SIK1/DDX3X/DNMT1/E2F3/S1PR1/ELF5/EPAS1/ESR1/ESRRG/BPTF/TRAK1/SCAP/FOXF1/KDM6B/DICER1/ZFPM2/FOSB/DLL1/GTF2H1/CNOT7/HHEX/HLF/HOXC8/HOXD13/IGF1/FOXK2/JARID2/ARF4/GDF6/MAF/MAX/MDM4/MECP2/MITF/KMT2A/MNT/NRARP/MTF1/ZFHX3/PPP1R12A/NEUROD1/NFYA/OTX2/SERPINE1/RLIM/SIX4/BCL11A/DLL4/POU4F2/INO80/TET2/CAND1/MOSPD1/TGIF2/RORA/ATXN1/BMP3/TRAK2/TAF4/…	91
hsa-miR-148b-3p	GO:0045893	positive regulation of transcription, DNA-templated	71/498	1.96312e-12	CDK8/NFAT5/PPARGC1A/KLF6/PPARGC1B/E2F7/DDX3X/E2F3/S1PR1/EPAS1/ESR1/ESRRG/BPTF/SCAP/FOXF1/KDM6B/DICER1/ZFPM2/DLL1/GTF2H1/CNOT7/MDFIC/HAS3/HHEX/HOXD13/IGF1/ARF4/GDF6/MAF/MECP2/MITF/KMT2A/ASPH/MTF1/PPP1R12A/NDP/NEUROD1/NFYA/OTX2/SERPINE1/SIX4/BCL11A/POU4F2/INO80/TET2/CAND1/MOSPD1/NAT14/RORA/ATXN1/BMP3/TAF4/KLF5/TCF4/TFDP2/WNT1/WNT10B/BRPF1/TBL1XR1/NAA15/MLLT10/PICALM/NCOA1/ACVR1/LDB2/DYRK1B/NOG/RPS6…	71
hsa-miR-148b-3p	GO:0006357	regulation of transcription from RNA polymerase II promoter	83/498	2.49412e-12	CDK8/ZBTB18/CEBPG/TXNIP/NFAT5/PPARGC1A/CHD1/PPARGC1B/JMY/E2F7/SIK1/DDX3X/DNMT1/S1PR1/EPAS1/ESR1/BPTF/FBN1/TRAK1/SCAP/FOXF1/KDM6B/SULF1/DICER1/ZFPM2/FOSB/DLL1/GTF2H1/CNOT7/HHEX/HOXC8/HOXD13/IGF1/FOXK2/JARID2/ARF4/GDF6/MAF/MDM4/MECP2/MITF/KMT2A/NRARP/MTF1/ZFHX3/PPP1R12A/NEUROD1/NFYA/OTX2/SERPINE1/RLIM/SIX4/BCL11A/DLL4/POU4F2/INO80/TET2/CAND1/MOSPD1/TGIF2/RORA/ATXN1/BMP3/TRAK2/TCF4/TFDP2/TRPS1/UBE2D…	83
hsa-miR-148b-3p	GO:0048699	generation of neurons	76/498	3.00059e-12	ZBTB18/CIT/UHMK1/COL2A1/COL4A1/COL6A3/DYNLL2/CNTN4/MDGA2/PRICKLE2/S1PR1/EFNB2/ALCAM/ACSL4/BTBD3/USP33/ARHGEF12/DICER1/RBFOX2/SNAPIN/GAP43/ABL2/NPTN/GPM6A/DLL1/ANK2/HOXC8/IL6ST/ITGA5/ITGA9/KIT/GDF6/LRP4/MAP1B/MECP2/ZFHX3/NEUROD1/NPTX1/NRAS/OTX2/GPRC5B/SIX4/BCL11A/ATP7A/POU3F2/DLL4/POU4F2/PRNP/RGMA/RTN4/PTEN/PREX1/PTPRA/PTPRD/PTPRM/ROBO1/ROBO2/ROCK1/RORA/SOS1/SOS2/STX3/TCF4/TGFB2/WNT1/WNT10B/YWHAB/…	76
hsa-miR-148b-3p	GO:0010468	regulation of gene expression	164/498	3.57394e-12	CDK8/CDKN1B/ZBTB18/SYNCRIP/CEBPG/TXNIP/NFAT5/ZNF274/PPARGC1A/CHD1/KAT7/ZNF618/UHMK1/COL2A1/KLF6/PPARGC1B/JMY/CSF1/E2F7/RC3H1/ADRA2A/SIK1/DDX3X/DNMT1/SLC26A3/E2F3/S1PR1/AGO4/ELAVL2/EPAS1/ESR1/ESRRG/BPTF/FBN1/RBM24/TRAK1/SCAP/FOXF1/TNRC6B/KDM6B/SULF1/FMR1/DICER1/ZFPM2/FOSB/RBFOX2/CNOT6L/LSM14A/AGO1/TNRC6A/DLL1/FRYL/ANK2/GTF2H1/CNOT7/MDFIC/BAZ2B/HAS3/HHEX/EIF4E3/HOXC8/HOXD13/IGF1/FOXK2/JARID2/ARF4/K…	164
hsa-miR-148b-3p	GO:0051254	positive regulation of RNA metabolic process	73/498	3.87785e-12	CDK8/NFAT5/PPARGC1A/KLF6/PPARGC1B/E2F7/DDX3X/E2F3/S1PR1/EPAS1/ESR1/ESRRG/BPTF/SCAP/FOXF1/TNRC6B/KDM6B/DICER1/ZFPM2/DLL1/GTF2H1/CNOT7/MDFIC/HAS3/HHEX/HOXD13/IGF1/ARF4/GDF6/MAF/MECP2/MITF/KMT2A/ASPH/MTF1/PPP1R12A/NDP/NEUROD1/NFYA/OTX2/SERPINE1/SIX4/BCL11A/POU4F2/INO80/TET2/CAND1/MOSPD1/NAT14/TNRC6C/RORA/ATXN1/BMP3/TAF4/KLF5/TCF4/TFDP2/WNT1/WNT10B/BRPF1/TBL1XR1/NAA15/MLLT10/PICALM/NCOA1/ACVR1/LDB2/D…	73
hsa-miR-148b-3p	GO:0043412	macromolecule modification	134/498	5.78666e-12	CDKN1B/UBE4B/LRRC41/ARFGEF1/ADCY2/PPARGC1A/KAT7/MGAT4A/ESCO1/MARCH3/UHMK1/CSF1/RC3H1/ADRA2A/SIK1/RNF217/GADD45A/DMPK/DNMT1/ABCA1/ERBB3/USP12/LMTK2/TRAK1/STK38L/USP33/KDM6B/FLT1/JADE2/ZDHHC17/RICTOR/FBXO33/ZDHHC23/ABL2/NPTN/GMFB/EOGT/PDIA3/GTF2H1/MDFIC/HHEX/IGF1/IL6ST/IL15/ITGA5/JARID2/ARF4/KIT/GDF6/LMAN1/LRP2/LRP4/MECP2/MAP3K4/KITLG/MAP3K9/KMT2A/MMP15/ASPH/PPP1R12A/CNOT4/NRAS/ATP2B4/UBXN1/ST8SIA3…	134
hsa-miR-148b-3p	GO:1901576	organic substance biosynthetic process	217/498	6.0499e-12	CDK8/CDKN1B/ZBTB18/SYNCRIP/CEBPG/ARFGEF1/TXNIP/NFAT5/PTGES3/STAG2/HBS1L/ZNF274/ADCY2/PPARGC1A/CHD1/KAT7/MGAT4A/ESCO1/ZNF618/RXFP2/HSF5/UHMK1/KLF6/PPARGC1B/JMY/E2F7/ADRA2A/SIK1/DDX3X/DNMT1/SLC26A3/E2F3/ABCA1/S1PR1/AGO4/EGR3/ELAVL2/ELF5/EPAS1/ESR1/ESRRG/ACSL4/BPTF/TRAK1/SCAP/FOXF1/TNRC6B/KDM6B/PDS5A/FMR1/ZDHHC17/DICER1/ZFPM2/PHF3/FOSB/RBFOX2/CNOT6L/CERS6/ZDHHC23/SGMS1/LSM14A/AGO1/TNRC6A/DLL1/EOGT/F…	217
hsa-miR-148b-3p	GO:0031175	neuron projection development	57/498	6.655e-12	CIT/UHMK1/COL2A1/COL4A1/COL6A3/CNTN4/PRICKLE2/EFNB2/ALCAM/ACSL4/BTBD3/USP33/ARHGEF12/DICER1/RBFOX2/SNAPIN/GAP43/ABL2/NPTN/GPM6A/ANK2/ITGA5/ITGA9/LRP4/MAP1B/MECP2/NPTX1/NRAS/OTX2/GPRC5B/BCL11A/ATP7A/POU3F2/POU4F2/PRNP/RGMA/RTN4/PTEN/PREX1/PTPRA/PTPRD/PTPRM/ROBO1/ROBO2/ROCK1/SOS1/SOS2/STX3/TGFB2/YWHAB/PICALM/NRP1/CDK5R1/WASL/NOG/RPS6KA5/FEZ2	57
hsa-miR-148b-3p	GO:0009719	response to endogenous stimulus	77/498	8.81455e-12	CDK8/CDKN1B/TXNIP/ADCY2/PPARGC1A/COL2A1/COL4A1/PPARGC1B/ADRA2A/DNMT1/SLC26A3/ABCA1/AGO4/EGR3/UBR1/ERBB3/ESR1/FBN1/SCAP/TNRC6B/SULF1/FOSB/SLC7A11/RICTOR/AGO1/NPTN/TNRC6A/HHEX/INHBB/KIT/LTBP1/MAX/KITLG/MMP15/ASPH/ATP1A2/NRAS/ATP4B/OTX2/SERPINE1/PRKAG2/PDE4D/RAB14/PDK4/NLK/PIK3C2A/PIK3CA/DLL4/PPP1CB/STRADB/PRKAA1/DENND4C/PTEN/TNRC6C/PTPRA/TGIF2/ROBO2/SOS1/KLF5/TEK/TFDP2/TGFB2/UBE2D1/UBE2D3/UCP3/WNT1…	77
hsa-miR-148b-3p	GO:0030182	neuron differentiation	71/498	9.77979e-12	ZBTB18/CIT/UHMK1/COL2A1/COL4A1/COL6A3/DYNLL2/CNTN4/MDGA2/PRICKLE2/S1PR1/EFNB2/ALCAM/ACSL4/BTBD3/USP33/ARHGEF12/DICER1/RBFOX2/SNAPIN/GAP43/ABL2/NPTN/GPM6A/DLL1/ANK2/HOXC8/ITGA5/ITGA9/GDF6/LRP4/MAP1B/MECP2/ZFHX3/NEUROD1/NPTX1/NRAS/OTX2/GPRC5B/BCL11A/ATP7A/POU3F2/POU4F2/PRNP/RGMA/RTN4/PTEN/PREX1/PTPRA/PTPRD/PTPRM/ROBO1/ROBO2/ROCK1/RORA/SOS1/SOS2/STX3/TCF4/TGFB2/WNT1/WNT10B/YWHAB/PICALM/NCOA1/NRP1/CD…	71
hsa-miR-148b-3p	GO:0009891	positive regulation of biosynthetic process	82/498	1.01728e-11	CDK8/CEBPG/ARFGEF1/NFAT5/PPARGC1A/RXFP2/UHMK1/KLF6/PPARGC1B/E2F7/DDX3X/E2F3/ABCA1/S1PR1/EPAS1/ESR1/ESRRG/BPTF/SCAP/FOXF1/KDM6B/DICER1/ZFPM2/DDAH1/DLL1/GTF2H1/CNOT7/MDFIC/HAS3/HHEX/HOXD13/IGF1/ARF4/GDF6/LDLR/MAF/MECP2/KITLG/MITF/KMT2A/ASPH/MTF1/PPP1R12A/NDP/NEUROD1/NFYA/OTX2/SERPINE1/SIX4/BCL11A/POU4F2/INO80/TET2/PRKAA1/CAND1/MOSPD1/NAT14/RORA/ATXN1/BMP3/TAF4/KLF5/TCF4/TFDP2/TGFB2/WNT1/WNT10B/BRPF…	82
hsa-miR-148b-3p	GO:0071363	cellular response to growth factor stimulus	50/498	1.044e-11	BCL2L11/CDK8/CDKN1B/ADCY2/COL2A1/AGO4/EGR3/ERBB3/FBN1/TNRC6B/FLT1/SULF1/ARHGEF12/RICTOR/AGO1/NPTN/TNRC6A/HHEX/ITGA5/KIT/LTBP1/KITLG/NRAS/OTX2/SERPINE1/RAB14/NLK/PIK3CA/DLL4/PPP1CB/RTN4/PTEN/TNRC6C/TGIF2/SOS1/SOS2/TFDP2/TGFB2/TNFRSF1B/UBE2D1/UBE2D3/WNT1/YWHAB/CAV2/NRP1/ACVR1/NOG/RPS6KA5/KLF4/ARHGEF17	50
hsa-miR-148b-3p	GO:1902680	positive regulation of RNA biosynthetic process	71/498	1.15715e-11	CDK8/NFAT5/PPARGC1A/KLF6/PPARGC1B/E2F7/DDX3X/E2F3/S1PR1/EPAS1/ESR1/ESRRG/BPTF/SCAP/FOXF1/KDM6B/DICER1/ZFPM2/DLL1/GTF2H1/CNOT7/MDFIC/HAS3/HHEX/HOXD13/IGF1/ARF4/GDF6/MAF/MECP2/MITF/KMT2A/ASPH/MTF1/PPP1R12A/NDP/NEUROD1/NFYA/OTX2/SERPINE1/SIX4/BCL11A/POU4F2/INO80/TET2/CAND1/MOSPD1/NAT14/RORA/ATXN1/BMP3/TAF4/KLF5/TCF4/TFDP2/WNT1/WNT10B/BRPF1/TBL1XR1/NAA15/MLLT10/PICALM/NCOA1/ACVR1/LDB2/DYRK1B/NOG/RPS6…	71
hsa-miR-148b-3p	GO:0016043	cellular component organization	197/498	1.22307e-11	BCL2L11/TIMM23/CDKN1B/RTN3/ATP8A1/ARFGEF1/PTGES3/CFL2/STAG2/PPARGC1A/BLCAP/CHD1/ADAMTS5/CIT/KAT7/HPS5/ESCO1/RAB39B/CLCN3/UHMK1/COL2A1/COL4A1/CHMP4B/COL6A3/COL10A1/PPARGC1B/JMY/VPS37A/DYNLL2/RC3H1/ADRA2A/CNTN4/AP1G1/GADD45A/DDX3X/DDX6/PRICKLE2/DMPK/DNMT1/ABCA1/S1PR1/EFNB2/EPAS1/EPS15/ESR1/ALCAM/FANCA/ACSL4/BPTF/FBN1/ITGA11/MRAS/ATG14/BTBD3/FOXF1/STK38L/USP33/KDM6B/ARL6IP1/SULF1/PDS5A/ATP11A/JADE2/…	197
hsa-miR-148b-3p	GO:0019219	regulation of nucleobase-containing compound metabolic process	164/498	1.23243e-11	CDK8/CDKN1B/ZBTB18/CEBPG/ARFGEF1/TXNIP/NFAT5/STAG2/ZNF274/PPARGC1A/RALBP1/CHD1/KAT7/ESCO1/ZNF618/RXFP2/KLF6/PPARGC1B/JMY/E2F7/ADRA2A/SIK1/DDX3X/DNMT1/SLC26A3/E2F3/ABCA1/S1PR1/ELAVL2/EPAS1/ESR1/ESRRG/BPTF/FBN1/TRAK1/SCAP/FOXF1/TNRC6B/KDM6B/SULF1/PDS5A/DICER1/ZFPM2/FOSB/RBFOX2/CNOT6L/RICTOR/GAPVD1/AGO1/DLL1/FRYL/GTF2H1/CNOT7/MDFIC/BAZ2B/HAS3/HHEX/HOXC8/HOXD13/AGFG1/IGF1/FOXK2/JARID2/ARF4/KIT/LIN28B…	164
hsa-miR-148b-3p	GO:0006351	transcription, DNA-templated	151/498	1.2489e-11	CDK8/CDKN1B/ZBTB18/CEBPG/TXNIP/NFAT5/ZNF274/PPARGC1A/CHD1/KAT7/ZNF618/HSF5/KLF6/PPARGC1B/JMY/E2F7/SIK1/DDX3X/DNMT1/SLC26A3/E2F3/S1PR1/EGR3/ELAVL2/ELF5/EPAS1/ESR1/ESRRG/BPTF/TRAK1/SCAP/FOXF1/KDM6B/DICER1/ZFPM2/PHF3/FOSB/RBFOX2/CNOT6L/AGO1/DLL1/FRYL/GTF2H1/CNOT7/MDFIC/BAZ2B/HAS3/HHEX/HLF/HOXC8/HOXD13/IGF1/FOXK2/JARID2/ARF4/KIT/LIN28B/GDF6/MXD1/MAF/MAFG/MAX/MDM4/MECP2/MITF/MAP3K9/KMT2A/MLLT6/MNT/NRA…	151
hsa-miR-148b-3p	GO:0007169	transmembrane receptor protein tyrosine kinase signaling pathway	52/498	1.28875e-11	BCL2L11/CDKN1B/TXNIP/ADCY2/ADRA2A/AGO4/EFNB2/EPS15/ERBB3/TNRC6B/FLT1/SULF1/ARHGEF12/RICTOR/AGO1/NPTN/TNRC6A/HHEX/IGF1/ITGA5/ARF4/KIT/LCP2/KITLG/NRAS/OTX2/PRKAG2/RAB14/PDK4/PIK3C2A/PIK3CA/ERRFI1/STRADB/PRKAA1/RTN4/PTEN/TNRC6C/PTPRA/ATXN1/SOS1/SOS2/TEK/TGFA/WNT1/YWHAB/SH3TC2/PIK3R3/NRP1/CDK5R1/NOG/RPS6KA5/ARHGEF17	52
hsa-miR-148b-3p	GO:0009058	biosynthetic process	218/498	1.44761e-11	CDK8/CDKN1B/ZBTB18/SYNCRIP/CEBPG/ARFGEF1/TXNIP/NFAT5/PTGES3/STAG2/HBS1L/ZNF274/ADCY2/PPARGC1A/CHD1/KAT7/MGAT4A/ESCO1/ZNF618/RXFP2/HSF5/UHMK1/KLF6/PPARGC1B/JMY/E2F7/ADRA2A/SIK1/DDX3X/DNMT1/SLC26A3/E2F3/ABCA1/S1PR1/AGO4/EGR3/ELAVL2/ELF5/EPAS1/ESR1/ESRRG/ACSL4/BPTF/TRAK1/SCAP/FOXF1/TNRC6B/KDM6B/PDS5A/FMR1/ZDHHC17/DICER1/ZFPM2/PHF3/FOSB/RBFOX2/DDAH1/CNOT6L/CERS6/ZDHHC23/SGMS1/LSM14A/AGO1/TNRC6A/DLL1/…	218
hsa-miR-148b-3p	GO:0010557	positive regulation of macromolecule biosynthetic process	77/498	1.58452e-11	CDK8/CEBPG/ARFGEF1/NFAT5/PPARGC1A/UHMK1/KLF6/PPARGC1B/E2F7/DDX3X/E2F3/S1PR1/EPAS1/ESR1/ESRRG/BPTF/SCAP/FOXF1/KDM6B/DICER1/ZFPM2/DLL1/GTF2H1/CNOT7/MDFIC/HAS3/HHEX/HOXD13/IGF1/ARF4/GDF6/MAF/MECP2/KITLG/MITF/KMT2A/ASPH/MTF1/PPP1R12A/NDP/NEUROD1/NFYA/OTX2/SERPINE1/SIX4/BCL11A/POU4F2/INO80/TET2/CAND1/MOSPD1/NAT14/RORA/ATXN1/BMP3/TAF4/KLF5/TCF4/TFDP2/TGFB2/WNT1/WNT10B/BRPF1/TBL1XR1/NAA15/MLLT10/PICALM/…	77
hsa-miR-148b-3p	GO:0051171	regulation of nitrogen compound metabolic process	166/498	2.17269e-11	CDK8/CDKN1B/ZBTB18/CEBPG/ARFGEF1/TXNIP/NFAT5/STAG2/ZNF274/PPARGC1A/RALBP1/CHD1/KAT7/ESCO1/ZNF618/RXFP2/KLF6/PPARGC1B/JMY/E2F7/ADRA2A/SIK1/DDX3X/DNMT1/SLC26A3/E2F3/ABCA1/S1PR1/ELAVL2/EPAS1/ESR1/ESRRG/BPTF/FBN1/TRAK1/SCAP/FOXF1/TNRC6B/KDM6B/SULF1/PDS5A/DICER1/ZFPM2/FOSB/RBFOX2/DDAH1/CNOT6L/RICTOR/GAPVD1/AGO1/DLL1/FRYL/GTF2H1/CNOT7/MDFIC/BAZ2B/HAS3/HHEX/HOXC8/HOXD13/AGFG1/IGF1/FOXK2/JARID2/ARF4/KIT/…	166
hsa-miR-148b-3p	GO:0045935	positive regulation of nucleobase-containing compound metabolic process	77/498	2.23982e-11	CDK8/CEBPG/NFAT5/PPARGC1A/RXFP2/KLF6/PPARGC1B/E2F7/DDX3X/E2F3/ABCA1/S1PR1/EPAS1/ESR1/ESRRG/BPTF/SCAP/FOXF1/TNRC6B/KDM6B/DICER1/ZFPM2/DLL1/GTF2H1/CNOT7/MDFIC/HAS3/HHEX/HOXD13/IGF1/ARF4/GDF6/MAF/MECP2/KITLG/MITF/KMT2A/ASPH/MTF1/PPP1R12A/NDP/NEUROD1/NFYA/OTX2/SERPINE1/SIX4/BCL11A/POU4F2/INO80/TET2/CAND1/MOSPD1/NAT14/TNRC6C/RORA/ATXN1/BMP3/TAF4/KLF5/TCF4/TFDP2/WNT1/WNT10B/BRPF1/TBL1XR1/NAA15/MLLT10/P…	77
hsa-miR-148b-3p	GO:0051173	positive regulation of nitrogen compound metabolic process	78/498	2.24946e-11	CDK8/CEBPG/NFAT5/PPARGC1A/RXFP2/KLF6/PPARGC1B/E2F7/DDX3X/E2F3/ABCA1/S1PR1/EPAS1/ESR1/ESRRG/BPTF/SCAP/FOXF1/TNRC6B/KDM6B/DICER1/ZFPM2/DDAH1/DLL1/GTF2H1/CNOT7/MDFIC/HAS3/HHEX/HOXD13/IGF1/ARF4/GDF6/MAF/MECP2/KITLG/MITF/KMT2A/ASPH/MTF1/PPP1R12A/NDP/NEUROD1/NFYA/OTX2/SERPINE1/SIX4/BCL11A/POU4F2/INO80/TET2/CAND1/MOSPD1/NAT14/TNRC6C/RORA/ATXN1/BMP3/TAF4/KLF5/TCF4/TFDP2/WNT1/WNT10B/BRPF1/TBL1XR1/NAA15/ML…	78
hsa-miR-148b-3p	GO:0070848	response to growth factor	50/498	2.75443e-11	BCL2L11/CDK8/CDKN1B/ADCY2/COL2A1/AGO4/EGR3/ERBB3/FBN1/TNRC6B/FLT1/SULF1/ARHGEF12/RICTOR/AGO1/NPTN/TNRC6A/HHEX/ITGA5/KIT/LTBP1/KITLG/NRAS/OTX2/SERPINE1/RAB14/NLK/PIK3CA/DLL4/PPP1CB/RTN4/PTEN/TNRC6C/TGIF2/SOS1/SOS2/TFDP2/TGFB2/TNFRSF1B/UBE2D1/UBE2D3/WNT1/YWHAB/CAV2/NRP1/ACVR1/NOG/RPS6KA5/KLF4/ARHGEF17	50
hsa-miR-148b-3p	GO:0048812	neuron projection morphogenesis	48/498	2.78426e-11	CIT/COL2A1/COL4A1/COL6A3/CNTN4/EFNB2/ALCAM/BTBD3/USP33/ARHGEF12/DICER1/RBFOX2/GAP43/ABL2/GPM6A/ANK2/ITGA5/ITGA9/LRP4/MAP1B/NPTX1/NRAS/OTX2/BCL11A/ATP7A/POU3F2/POU4F2/PRNP/RGMA/RTN4/PTEN/PTPRA/PTPRD/PTPRM/ROBO1/ROBO2/ROCK1/SOS1/SOS2/TGFB2/YWHAB/PICALM/NRP1/CDK5R1/WASL/NOG/RPS6KA5/FEZ2	48
hsa-miR-148b-3p	GO:0031328	positive regulation of cellular biosynthetic process	80/498	2.79799e-11	CDK8/CEBPG/ARFGEF1/NFAT5/PPARGC1A/RXFP2/UHMK1/KLF6/PPARGC1B/E2F7/DDX3X/E2F3/ABCA1/S1PR1/EPAS1/ESR1/ESRRG/BPTF/SCAP/FOXF1/KDM6B/DICER1/ZFPM2/DDAH1/DLL1/GTF2H1/CNOT7/MDFIC/HAS3/HHEX/HOXD13/IGF1/ARF4/GDF6/LDLR/MAF/MECP2/KITLG/MITF/KMT2A/ASPH/MTF1/PPP1R12A/NDP/NEUROD1/NFYA/OTX2/SERPINE1/SIX4/BCL11A/POU4F2/INO80/TET2/CAND1/MOSPD1/NAT14/RORA/ATXN1/BMP3/TAF4/KLF5/TCF4/TFDP2/WNT1/WNT10B/BRPF1/TBL1XR1/NAA…	80
hsa-miR-148b-3p	GO:0007399	nervous system development	100/498	3.42912e-11	BCL2L11/ZBTB18/CIT/UHMK1/COL2A1/COL4A1/COL6A3/DYNLL2/CNTN4/MDGA2/PRICKLE2/S1PR1/EFNB2/EGR3/ERBB3/ALCAM/ACSL4/BPTF/BTBD3/USP33/SULF1/FMR1/ARHGEF12/DICER1/RBFOX2/SNAPIN/SLC7A11/CADM1/GAP43/ABL2/NPTN/GMFB/GPM6A/DLL1/ANK2/HHEX/HOXC8/IGF1/IL6ST/ITGA5/ITGA9/JARID2/ARF4/KIT/GDF6/LRP2/LRP4/MAP1B/MECP2/ZFHX3/NAB1/NDP/NEUROD1/NPTX1/NRAS/OTX2/GPRC5B/SIX4/BCL11A/ATP7A/POU3F2/DLL4/POU4F2/CHD7/PRNP/RGMA/RTN4/P…	100
hsa-miR-148b-3p	GO:0071840	cellular component organization or biogenesis	198/498	4.43655e-11	BCL2L11/TIMM23/CDKN1B/RTN3/ATP8A1/ARFGEF1/PTGES3/CFL2/STAG2/PPARGC1A/BLCAP/CHD1/ADAMTS5/CIT/KAT7/HPS5/ESCO1/RAB39B/CLCN3/UHMK1/COL2A1/COL4A1/CHMP4B/COL6A3/COL10A1/PPARGC1B/JMY/VPS37A/DYNLL2/RC3H1/ADRA2A/CNTN4/AP1G1/GADD45A/DDX3X/DDX6/PRICKLE2/DMPK/DNMT1/ABCA1/S1PR1/EFNB2/EPAS1/EPS15/ESR1/ALCAM/FANCA/ACSL4/BPTF/FBN1/ITGA11/MRAS/ATG14/BTBD3/FOXF1/STK38L/USP33/KDM6B/ARL6IP1/SULF1/PDS5A/ATP11A/JADE2/…	198
hsa-miR-148b-3p	GO:0051179	localization	192/498	4.78855e-11	BCL2L11/TIMM23/CDKN1B/RTN3/ATP8A1/IPO8/ARFGEF1/TXNIP/ADCY2/PPARGC1A/RALBP1/OSBPL11/MARCH3/RAB39B/CLCN3/CLCN6/UHMK1/CHMP4B/JMY/STXBP5/VPS37A/DYNLL2/CSF1/ADRA2A/SIK1/AP1G1/DMPK/SLC26A3/ABCA1/S1PR1/EFNB2/EGR3/RAB12/EPS15/ERBB3/ACSL4/ABCB7/FBN1/LMTK2/EPN2/TRAK1/FOXF1/USP33/ARL6IP1/FLT1/SULF1/ATP11A/FMR1/ZDHHC17/AP4E1/ABCB10/RBFOX2/SNAPIN/SLC7A11/CADM1/RICTOR/FAM21C/ZDHHC23/GABRA1/GAPVD1/ABL2/ARFIP1/P…	192
hsa-miR-148b-3p	GO:0007166	cell surface receptor signaling pathway	126/498	5.26539e-11	BCL2L11/CDK8/CDKN1B/TXNIP/ADCY2/PPARGC1A/RXFP2/COL2A1/KLF6/AMER1/RC3H1/ADRA2A/DDX3X/E2F3/ABCA1/S1PR1/AGO4/EFNB2/EMR1/EPS15/ERBB3/ESR1/FBN1/GPR116/ITGA11/EPN2/FOXF1/USP33/TNRC6B/FLT1/SULF1/ARHGEF12/RICTOR/GABRA1/GAP43/LSM14A/AGO1/NPTN/TNRC6A/DLL1/PDIA3/MDFIC/HHEX/HLA-A/HLA-DQB2/EIF4E3/IGF1/IL6ST/INHBB/ITGA5/ITGA9/ITGB8/ARF4/KIT/KPNA4/GDF6/LCP2/LRP4/LTBP1/KITLG/MITF/NRARP/NDP/NRAS/OTX2/SERPINE1/PRK…	126
hsa-miR-148b-3p	GO:0048523	negative regulation of cellular process	144/498	6.30488e-11	CDKN1B/ZBTB18/SYNCRIP/ARFGEF1/TXNIP/STAG2/PPARGC1A/CIT/PIK3IP1/RXFP2/UHMK1/COL2A1/PPARGC1B/JMY/AMER1/E2F7/RC3H1/ADRA2A/SIK1/CNTN4/GADD45A/DDX3X/DNMT1/ABCA1/S1PR1/AGO4/EFNB2/EGR3/UBR1/EPS15/ERBB3/ESR1/BPTF/FBN1/FOXF1/SULF1/PDS5A/FMR1/ARHGEF12/DICER1/ZFPM2/FOSB/RBFOX2/AGO1/TNRC6A/GMFB/DLL1/CNOT7/MDFIC/HHEX/HOXC8/IGF1/IL6ST/IL15/INHBB/ITGA5/JARID2/ARF4/KIT/LRP4/LTBP1/MAF/MDM4/MECP2/KITLG/MITF/KMT2A/…	144
hsa-miR-148b-3p	GO:0045944	positive regulation of transcription from RNA polymerase II promoter	54/498	6.74153e-11	CDK8/NFAT5/PPARGC1A/PPARGC1B/E2F7/DDX3X/S1PR1/EPAS1/ESR1/SCAP/FOXF1/KDM6B/DICER1/ZFPM2/DLL1/GTF2H1/CNOT7/HHEX/HOXD13/IGF1/ARF4/MAF/MITF/KMT2A/MTF1/PPP1R12A/NEUROD1/NFYA/OTX2/SERPINE1/SIX4/BCL11A/POU4F2/INO80/TET2/CAND1/MOSPD1/RORA/ATXN1/BMP3/TCF4/TFDP2/WNT1/WNT10B/TBL1XR1/MLLT10/NCOA1/ACVR1/LDB2/NOG/RPS6KA5/KLF4/CLOCK/MAFB	54
hsa-miR-148b-3p	GO:0001944	vasculature development	45/498	6.88875e-11	PNPLA6/COL4A1/E2F7/S1PR1/EFNB2/EGR3/EPAS1/FOXF1/FLT1/SULF1/DICER1/ZFPM2/DDAH1/HHEX/IGF1/ITGA5/ITGB8/LAMA4/MEOX2/NRARP/NDP/SERPINE1/PIK3CA/ATP7A/ERRFI1/DLL4/CHD7/C1GALT1/RTN4/PTEN/BAI3/PTPN14/PTPRM/ROBO1/ROCK1/SRPK2/KLF5/TEK/TGFA/TGFB2/NAA15/NRP1/ACVR1/KLF4/QKI	45
hsa-miR-148b-3p	GO:0010033	response to organic substance	111/498	8.01794e-11	BCL2L11/CDK8/CDKN1B/SYNCRIP/TXNIP/ADCY2/PPARGC1A/DNAJB4/COL2A1/COL4A1/KLF6/PPARGC1B/ADRA2A/DNMT1/SLC26A3/ABCA1/AGO4/EGR3/UBR1/ERBB3/ESR1/ACSL4/FBN1/HSPA4L/SCAP/FOXF1/TNRC6B/FLT1/SULF1/ARHGEF12/DICER1/FOSB/SLC7A11/RICTOR/LSM14A/AGO1/ABL2/NPTN/TNRC6A/ANK2/HHEX/HLA-A/HLA-DQB2/EIF4E3/IL6ST/IL15/INHBB/ITGA5/KIT/KPNA4/LIN28B/LTBP1/MAX/KITLG/MMP15/ASPH/NEUROD1/ATP1A2/NPTX1/NRAS/ATP4B/OTX2/SERPINE1/PRKAG…	111
hsa-miR-148b-3p	GO:0070887	cellular response to chemical stimulus	105/498	1.06173e-10	BCL2L11/CDK8/CDKN1B/SYNCRIP/ADCY2/PPARGC1A/COL2A1/COL4A1/KLF6/PPARGC1B/ADRA2A/DDX3X/DNMT1/SLC26A3/ABCA1/AGO4/EGR3/UBR1/EPAS1/ERBB3/ESR1/FBN1/FOXF1/TNRC6B/FLT1/SULF1/ARHGEF12/DICER1/FOSB/RICTOR/LSM14A/AGO1/ABL2/NPTN/TNRC6A/HHEX/HLA-A/HLA-DQB2/EIF4E3/IL6ST/IL15/INHBB/ITGA5/ITGA9/KIT/KPNA4/LIN28B/LTBP1/MAX/MDM4/KITLG/KMT2A/ASPH/NEUROD1/NPTX1/NRAS/OTX2/SERPINE1/PRKAG2/PDE4D/RAB14/PDK4/NLK/PIK3C2A/PIK…	105
hsa-miR-148b-3p	GO:0048666	neuron development	53/498	1.07031e-10	ZBTB18/CIT/UHMK1/COL2A1/COL4A1/COL6A3/DYNLL2/CNTN4/PRICKLE2/EFNB2/ALCAM/ACSL4/BTBD3/USP33/ARHGEF12/DICER1/RBFOX2/SNAPIN/GAP43/ABL2/GPM6A/ANK2/ITGA5/ITGA9/LRP4/MAP1B/MECP2/NPTX1/NRAS/OTX2/ATP7A/POU4F2/PRNP/RGMA/RTN4/PTEN/PTPRA/PTPRM/ROBO1/ROBO2/ROCK1/SOS1/SOS2/STX3/TGFB2/YWHAB/PICALM/NRP1/CDK5R1/WASL/NOG/RPS6KA5/FEZ2	53
hsa-miR-148b-3p	GO:0006355	regulation of transcription, DNA-templated	137/498	1.0984e-10	CDK8/CDKN1B/ZBTB18/CEBPG/TXNIP/NFAT5/ZNF274/PPARGC1A/CHD1/KAT7/ZNF618/KLF6/PPARGC1B/JMY/E2F7/SIK1/DDX3X/DNMT1/SLC26A3/E2F3/S1PR1/ELAVL2/EPAS1/ESR1/ESRRG/BPTF/FBN1/TRAK1/SCAP/FOXF1/KDM6B/SULF1/DICER1/ZFPM2/FOSB/RBFOX2/CNOT6L/AGO1/DLL1/FRYL/GTF2H1/CNOT7/MDFIC/BAZ2B/HAS3/HHEX/HOXC8/HOXD13/IGF1/FOXK2/JARID2/ARF4/KIT/LIN28B/GDF6/MAF/MDM4/MECP2/MITF/MAP3K9/KMT2A/MLLT6/NRARP/ASPH/MTF1/ZFHX3/PPP1R12A/NAB…	137
hsa-miR-148b-3p	GO:0032774	RNA biosynthetic process	151/498	1.21065e-10	CDK8/CDKN1B/ZBTB18/CEBPG/TXNIP/NFAT5/ZNF274/PPARGC1A/CHD1/KAT7/ZNF618/HSF5/KLF6/PPARGC1B/JMY/E2F7/SIK1/DDX3X/DNMT1/SLC26A3/E2F3/S1PR1/EGR3/ELAVL2/ELF5/EPAS1/ESR1/ESRRG/BPTF/TRAK1/SCAP/FOXF1/KDM6B/DICER1/ZFPM2/PHF3/FOSB/RBFOX2/CNOT6L/AGO1/DLL1/FRYL/GTF2H1/CNOT7/MDFIC/BAZ2B/HAS3/HHEX/HLF/HOXC8/HOXD13/IGF1/FOXK2/JARID2/ARF4/KIT/LIN28B/GDF6/MXD1/MAF/MAFG/MAX/MDM4/MECP2/MITF/MAP3K9/KMT2A/MLLT6/MNT/NRA…	151
hsa-miR-148b-3p	GO:0048513	organ development	120/498	1.6598e-10	BCL2L11/CDKN1B/ZBTB18/CEBPG/TXNIP/PNPLA6/RXFP2/COL2A1/COL6A3/COL10A1/KLF6/PPARGC1B/AMER1/CSF1/E2F7/SIK1/RNF38/CNTN4/ADAMTS18/S1PR1/EFNB2/EGR3/ELF5/EPAS1/C3orf58/ERBB3/ESR1/FANCA/BPTF/FBN1/ITGA11/MRAS/BTBD3/EPN2/FOXF1/SULF1/DICER1/ZFPM2/RBFOX2/SLC7A11/CADM1/GPM6A/DLL1/ANK2/HHEX/HLF/HOXC8/HOXD13/IGF1/IL15/INHBB/ITGB8/JARID2/ARF4/KIT/LIPA/LRP2/LRP4/MAF/MAX/MECP2/MAP3K4/MEOX2/KITLG/MITF/KMT2A/ZFHX3/N…	120
hsa-miR-148b-3p	GO:0051252	regulation of RNA metabolic process	140/498	2.3368e-10	CDK8/CDKN1B/ZBTB18/CEBPG/TXNIP/NFAT5/ZNF274/PPARGC1A/CHD1/KAT7/ZNF618/KLF6/PPARGC1B/JMY/E2F7/SIK1/DDX3X/DNMT1/SLC26A3/E2F3/S1PR1/ELAVL2/EPAS1/ESR1/ESRRG/BPTF/FBN1/TRAK1/SCAP/FOXF1/TNRC6B/KDM6B/SULF1/DICER1/ZFPM2/FOSB/RBFOX2/CNOT6L/AGO1/DLL1/FRYL/GTF2H1/CNOT7/MDFIC/BAZ2B/HAS3/HHEX/HOXC8/HOXD13/IGF1/FOXK2/JARID2/ARF4/KIT/LIN28B/GDF6/MAF/MDM4/MECP2/MITF/MAP3K9/KMT2A/MLLT6/NRARP/ASPH/MTF1/ZFHX3/PPP1R…	140
hsa-miR-148b-3p	GO:2001141	regulation of RNA biosynthetic process	137/498	2.6046e-10	CDK8/CDKN1B/ZBTB18/CEBPG/TXNIP/NFAT5/ZNF274/PPARGC1A/CHD1/KAT7/ZNF618/KLF6/PPARGC1B/JMY/E2F7/SIK1/DDX3X/DNMT1/SLC26A3/E2F3/S1PR1/ELAVL2/EPAS1/ESR1/ESRRG/BPTF/FBN1/TRAK1/SCAP/FOXF1/KDM6B/SULF1/DICER1/ZFPM2/FOSB/RBFOX2/CNOT6L/AGO1/DLL1/FRYL/GTF2H1/CNOT7/MDFIC/BAZ2B/HAS3/HHEX/HOXC8/HOXD13/IGF1/FOXK2/JARID2/ARF4/KIT/LIN28B/GDF6/MAF/MDM4/MECP2/MITF/MAP3K9/KMT2A/MLLT6/NRARP/ASPH/MTF1/ZFHX3/PPP1R12A/NAB…	137
hsa-miR-148b-3p	GO:0048667	cell morphogenesis involved in neuron differentiation	41/498	3.15017e-10	COL2A1/COL4A1/COL6A3/CNTN4/EFNB2/ALCAM/BTBD3/USP33/ARHGEF12/RBFOX2/GAP43/ABL2/ANK2/ITGA5/ITGA9/LRP4/MAP1B/NPTX1/NRAS/OTX2/ATP7A/POU4F2/PRNP/RGMA/PTEN/PTPRA/PTPRM/ROBO1/ROBO2/ROCK1/SOS1/SOS2/TGFB2/YWHAB/PICALM/NRP1/CDK5R1/WASL/NOG/RPS6KA5/FEZ2	41
hsa-miR-148b-3p	GO:0034654	nucleobase-containing compound biosynthetic process	158/498	8.10694e-10	CDK8/CDKN1B/ZBTB18/CEBPG/TXNIP/NFAT5/ZNF274/ADCY2/PPARGC1A/CHD1/KAT7/ZNF618/RXFP2/HSF5/KLF6/PPARGC1B/JMY/E2F7/ADRA2A/SIK1/DDX3X/DNMT1/SLC26A3/E2F3/ABCA1/S1PR1/EGR3/ELAVL2/ELF5/EPAS1/ESR1/ESRRG/BPTF/TRAK1/SCAP/FOXF1/KDM6B/DICER1/ZFPM2/PHF3/FOSB/RBFOX2/CNOT6L/AGO1/DLL1/FRYL/GTF2H1/CNOT7/MDFIC/BAZ2B/HAS3/HHEX/HLF/HOXC8/HOXD13/IGF1/FOXK2/JARID2/ARF4/KIT/LIN28B/GDF6/MXD1/MAF/MAFG/MAX/MDM4/MECP2/MITF/M…	158
hsa-miR-148b-3p	GO:0019438	aromatic compound biosynthetic process	160/498	9.46135e-10	CDK8/CDKN1B/ZBTB18/CEBPG/TXNIP/NFAT5/ZNF274/ADCY2/PPARGC1A/CHD1/KAT7/ZNF618/RXFP2/HSF5/KLF6/PPARGC1B/JMY/E2F7/ADRA2A/SIK1/DDX3X/DNMT1/SLC26A3/E2F3/ABCA1/S1PR1/EGR3/ELAVL2/ELF5/EPAS1/ESR1/ESRRG/BPTF/TRAK1/SCAP/FOXF1/KDM6B/DICER1/ZFPM2/PHF3/FOSB/RBFOX2/CNOT6L/AGO1/DLL1/FRYL/GTF2H1/CNOT7/MDFIC/BAZ2B/HAS3/HHEX/HLF/HOXC8/HOXD13/IGF1/FOXK2/JARID2/ARF4/KIT/LIN28B/GDF6/MXD1/MAF/MAFG/MAX/MDM4/MECP2/MITF/M…	160
hsa-miR-148b-3p	GO:0001525	angiogenesis	34/498	1.44291e-09	PNPLA6/COL4A1/E2F7/S1PR1/EFNB2/EGR3/EPAS1/FLT1/SULF1/DICER1/DDAH1/HHEX/ITGA5/MEOX2/NRARP/SERPINE1/PIK3CA/DLL4/C1GALT1/RTN4/PTEN/BAI3/PTPRM/ROBO1/ROCK1/SRPK2/KLF5/TEK/TGFA/TGFB2/NAA15/NRP1/ACVR1/KLF4	34
hsa-miR-148b-3p	GO:0030030	cell projection organization	64/498	1.56745e-09	CIT/UHMK1/COL2A1/COL4A1/COL6A3/CNTN4/PRICKLE2/S1PR1/EFNB2/ALCAM/ACSL4/BTBD3/USP33/ARHGEF12/DICER1/RBFOX2/SNAPIN/GAP43/ABL2/NPTN/GPM6A/ANK2/ITGA5/ITGA9/KIT/LRP4/MAP1B/MECP2/NPTX1/NRAS/OTX2/GPRC5B/BCL11A/ATP7A/POU3F2/POU4F2/BRK1/PRNP/RGMA/RTN4/PTEN/PREX1/PTPRA/PTPRD/PTPRM/ROBO1/ROBO2/ROCK1/SOS1/SOS2/STX3/KLF5/TGFB2/WNT1/YWHAB/PICALM/NRP1/CDK5R1/WASL/C5orf30/MTSS1L/NOG/RPS6KA5/FEZ2	64
hsa-miR-148b-3p	GO:0032268	regulation of cellular protein metabolic process	79/498	1.57274e-09	CDKN1B/SYNCRIP/ARFGEF1/ADCY2/PPARGC1A/UHMK1/CSF1/ADRA2A/GADD45A/DDX3X/DNMT1/AGO4/ERBB3/TNRC6B/FLT1/FMR1/CNOT6L/RICTOR/LSM14A/AGO1/NPTN/TNRC6A/GMFB/GTF2H1/CNOT7/MDFIC/HHEX/EIF4E3/IGF1/IL6ST/IL15/ITGA5/JARID2/KIT/GDF6/LRP4/MECP2/MAP3K4/KITLG/MAP3K9/KMT2A/ASPH/NRAS/ATP2B4/UBXN1/PRKAG2/PDE4D/GPRC5B/PIK3CA/ERRFI1/PTCD3/STRADB/PRKAA1/PRNP/PTEN/CNOT6/ARRDC3/TNRC6C/SKP1/SSR1/TEK/TGFA/TGFB2/TNFRSF1B/TRPS1…	79
hsa-miR-148b-3p	GO:0044271	cellular nitrogen compound biosynthetic process	161/498	1.67209e-09	CDK8/CDKN1B/ZBTB18/CEBPG/TXNIP/NFAT5/ZNF274/ADCY2/PPARGC1A/CHD1/KAT7/ZNF618/RXFP2/HSF5/KLF6/PPARGC1B/JMY/E2F7/ADRA2A/SIK1/DDX3X/DNMT1/SLC26A3/E2F3/ABCA1/S1PR1/EGR3/ELAVL2/ELF5/EPAS1/ESR1/ESRRG/BPTF/TRAK1/SCAP/FOXF1/KDM6B/DICER1/ZFPM2/PHF3/FOSB/RBFOX2/DDAH1/CNOT6L/SGMS1/AGO1/DLL1/FRYL/GTF2H1/CNOT7/MDFIC/BAZ2B/HAS3/HHEX/HLF/HOXC8/HOXD13/IGF1/FOXK2/JARID2/ARF4/KIT/LIN28B/GDF6/MXD1/MAF/MAFG/MAX/MDM4/…	161
hsa-miR-148b-3p	GO:0007409	axonogenesis	41/498	2.13995e-09	COL2A1/COL4A1/COL6A3/CNTN4/EFNB2/ALCAM/USP33/ARHGEF12/GAP43/ABL2/ANK2/ITGA5/ITGA9/LRP4/MAP1B/NPTX1/NRAS/OTX2/BCL11A/POU3F2/POU4F2/PRNP/RGMA/RTN4/PTEN/PTPRA/PTPRM/ROBO1/ROBO2/ROCK1/SOS1/SOS2/TGFB2/YWHAB/PICALM/NRP1/CDK5R1/WASL/NOG/RPS6KA5/FEZ2	41
hsa-miR-148b-3p	GO:0009653	anatomical structure morphogenesis	106/498	2.3155e-09	BCL2L11/PNPLA6/CIT/COL2A1/COL4A1/COL6A3/COL10A1/PPARGC1B/CSF1/E2F7/CNTN4/S1PR1/EFNB2/EGR3/EPAS1/ESR1/ALCAM/BTBD3/FOXF1/USP33/FLT1/SULF1/ARHGEF12/DICER1/ZFPM2/RBFOX2/DDAH1/CADM1/GAP43/ABL2/GPM6A/DLL1/ANK2/HHEX/HOXC8/HOXD13/IGF1/ITGA5/ITGA9/KIT/LIPA/LRP4/MAP1B/MEOX2/NRARP/ASPH/NAB1/NDP/NEUROD1/NPTX1/NRAS/OTX2/SERPINE1/SIX4/PIK3CA/BCL11A/ATP7A/ERRFI1/POU3F2/DLL4/POU4F2/STRADB/CHD7/RCC2/PRNP/C1GALT1/…	106
hsa-miR-148b-3p	GO:0051246	regulation of protein metabolic process	86/498	2.36621e-09	ATP6AP2/CDKN1B/SYNCRIP/CEBPG/ARFGEF1/ADCY2/PPARGC1A/UHMK1/CSF1/ADRA2A/GADD45A/DDX3X/DNMT1/AGO4/ERBB3/TNRC6B/FLT1/FMR1/CNOT6L/RICTOR/LSM14A/AGO1/NPTN/TNRC6A/GMFB/GTF2H1/CNOT7/MDFIC/HHEX/EIF4E3/IGF1/IL6ST/IL15/INHBB/ITGA5/JARID2/KIT/GDF6/LRP4/MDM4/MECP2/MAP3K4/KITLG/MAP3K9/KMT2A/ASPH/NRAS/ATP2B4/SERPINE1/UBXN1/PRKAG2/PDE4D/GPRC5B/PIK3CA/ERRFI1/PTCD3/STRADB/PRKAA1/PRNP/PTEN/CNOT6/ARRDC3/TNRC6C/SKP1/…	86
hsa-miR-148b-3p	GO:0006139	nucleobase-containing compound metabolic process	212/498	2.89358e-09	CDK8/CDKN1B/ZBTB18/SYNCRIP/CEBPG/ARFGEF1/TXNIP/NFAT5/PTGES3/STAG2/ZNF274/ADCY2/PPARGC1A/RALBP1/CHD1/KAT7/ESCO1/ZNF618/RXFP2/HSF5/KLF6/PPARGC1B/JMY/E2F7/RC3H1/ADRA2A/SIK1/GADD45A/DDX3X/DDX6/DHX15/PAPD4/DCP2/DNMT1/SLC26A3/E2F3/ABCA1/S1PR1/AGO4/EGR3/ELAVL2/ELF5/EPAS1/ESR1/ESRRG/FANCA/BPTF/TRAK1/SCAP/FOXF1/TNRC6B/KDM6B/PDS5A/DICER1/ZFPM2/PHF3/ZFYVE26/FOSB/RBFOX2/CNOT6L/RICTOR/GAPVD1/AGO1/DLL1/FRYL/GT…	212
hsa-miR-148b-3p	GO:0018130	heterocycle biosynthetic process	158/498	3.13025e-09	CDK8/CDKN1B/ZBTB18/CEBPG/TXNIP/NFAT5/ZNF274/ADCY2/PPARGC1A/CHD1/KAT7/ZNF618/RXFP2/HSF5/KLF6/PPARGC1B/JMY/E2F7/ADRA2A/SIK1/DDX3X/DNMT1/SLC26A3/E2F3/ABCA1/S1PR1/EGR3/ELAVL2/ELF5/EPAS1/ESR1/ESRRG/BPTF/TRAK1/SCAP/FOXF1/KDM6B/DICER1/ZFPM2/PHF3/FOSB/RBFOX2/CNOT6L/AGO1/DLL1/FRYL/GTF2H1/CNOT7/MDFIC/BAZ2B/HAS3/HHEX/HLF/HOXC8/HOXD13/IGF1/FOXK2/JARID2/ARF4/KIT/LIN28B/GDF6/MXD1/MAF/MAFG/MAX/MDM4/MECP2/MITF/M…	158
hsa-miR-148b-3p	GO:0007411	axon guidance	33/498	3.36038e-09	COL2A1/COL4A1/COL6A3/CNTN4/EFNB2/ALCAM/USP33/ARHGEF12/GAP43/ABL2/ANK2/ITGA5/ITGA9/NRAS/OTX2/POU4F2/PRNP/RGMA/PTPRA/PTPRM/ROBO1/ROBO2/ROCK1/SOS1/SOS2/TGFB2/YWHAB/NRP1/CDK5R1/WASL/NOG/RPS6KA5/FEZ2	33
hsa-miR-148b-3p	GO:0097485	neuron projection guidance	33/498	3.36038e-09	COL2A1/COL4A1/COL6A3/CNTN4/EFNB2/ALCAM/USP33/ARHGEF12/GAP43/ABL2/ANK2/ITGA5/ITGA9/NRAS/OTX2/POU4F2/PRNP/RGMA/PTPRA/PTPRM/ROBO1/ROBO2/ROCK1/SOS1/SOS2/TGFB2/YWHAB/NRP1/CDK5R1/WASL/NOG/RPS6KA5/FEZ2	33
hsa-miR-148b-3p	GO:0042221	response to chemical	137/498	3.57509e-09	BCL2L11/CDK8/CDKN1B/SYNCRIP/TXNIP/ADCY2/PPARGC1A/RALBP1/DNAJB4/COL2A1/COL4A1/COL6A3/KLF6/PPARGC1B/ADRA2A/CNTN4/DDX3X/DNMT1/SLC26A3/ABCA1/S1PR1/AGO4/EFNB2/EGR3/UBR1/EPAS1/ERBB3/ESR1/ALCAM/ACSL4/FBN1/HSPA4L/SCAP/FOXF1/USP33/TNRC6B/FLT1/SULF1/ARHGEF12/DICER1/FOSB/SLC7A11/RICTOR/GAP43/LSM14A/AGO1/ABL2/NPTN/TNRC6A/ANK2/HHEX/HLA-A/HLA-DQB2/EIF4E3/IL6ST/IL15/INHBB/ITGA5/ITGA9/KIT/KPNA4/LIN28B/LTBP1/MAX/…	137
hsa-miR-148b-3p	GO:0006810	transport	156/498	3.70444e-09	BCL2L11/TIMM23/CDKN1B/RTN3/ATP8A1/IPO8/ARFGEF1/TXNIP/ADCY2/PPARGC1A/RALBP1/OSBPL11/MARCH3/RAB39B/CLCN3/CLCN6/UHMK1/CHMP4B/STXBP5/VPS37A/DYNLL2/ADRA2A/SIK1/AP1G1/DMPK/SLC26A3/ABCA1/RAB12/EPS15/ERBB3/ACSL4/ABCB7/LMTK2/EPN2/TRAK1/FOXF1/USP33/ARL6IP1/ATP11A/FMR1/ZDHHC17/AP4E1/ABCB10/SNAPIN/SLC7A11/CADM1/FAM21C/GABRA1/GAPVD1/ABL2/ARFIP1/PCLO/ANK2/PDIA3/MDFIC/HHEX/AGFG1/IGF1/INHBB/ARF4/KIT/KPNA4/FAM21A…	156
hsa-miR-148b-3p	GO:0048514	blood vessel morphogenesis	32/498	4.25084e-09	PNPLA6/COL4A1/E2F7/S1PR1/EFNB2/EGR3/EPAS1/FOXF1/FLT1/DICER1/ZFPM2/HHEX/ITGA5/MEOX2/NRARP/SERPINE1/PIK3CA/DLL4/CHD7/C1GALT1/RTN4/PTEN/ROBO1/SRPK2/KLF5/TEK/TGFA/TGFB2/NAA15/NRP1/ACVR1/QKI	32
hsa-miR-148b-3p	GO:0016070	RNA metabolic process	166/498	4.28131e-09	CDK8/CDKN1B/ZBTB18/SYNCRIP/CEBPG/TXNIP/NFAT5/ZNF274/PPARGC1A/CHD1/KAT7/ZNF618/HSF5/KLF6/PPARGC1B/JMY/E2F7/RC3H1/SIK1/DDX3X/DDX6/DHX15/PAPD4/DCP2/DNMT1/SLC26A3/E2F3/S1PR1/AGO4/EGR3/ELAVL2/ELF5/EPAS1/ESR1/ESRRG/BPTF/TRAK1/SCAP/FOXF1/TNRC6B/KDM6B/DICER1/ZFPM2/PHF3/FOSB/RBFOX2/CNOT6L/AGO1/DLL1/FRYL/GTF2H1/CNOT7/MDFIC/BAZ2B/HAS3/HHEX/HLF/HOXC8/HOXD13/IGF1/FOXK2/JARID2/ARF4/KIT/LIN28B/GDF6/MXD1/MAF/MAF…	166
hsa-miR-148b-3p	GO:1901362	organic cyclic compound biosynthetic process	161/498	4.7359e-09	CDK8/CDKN1B/ZBTB18/CEBPG/TXNIP/NFAT5/ZNF274/ADCY2/PPARGC1A/CHD1/KAT7/ZNF618/RXFP2/HSF5/KLF6/PPARGC1B/JMY/E2F7/ADRA2A/SIK1/DDX3X/DNMT1/SLC26A3/E2F3/ABCA1/S1PR1/EGR3/ELAVL2/ELF5/EPAS1/ESR1/ESRRG/BPTF/TRAK1/SCAP/FOXF1/KDM6B/DICER1/ZFPM2/PHF3/FOSB/RBFOX2/CNOT6L/AGO1/DLL1/FRYL/GTF2H1/CNOT7/MDFIC/BAZ2B/HAS3/HHEX/HLF/HOXC8/HOXD13/IGF1/FOXK2/JARID2/ARF4/KIT/LIN28B/GDF6/LBR/MXD1/MAF/MAFG/MAX/MDM4/MECP2/MI…	161
hsa-miR-148b-3p	GO:0009892	negative regulation of metabolic process	86/498	5.01442e-09	CDKN1B/ZBTB18/SYNCRIP/TXNIP/STAG2/PPARGC1A/PIK3IP1/PPARGC1B/E2F7/ADRA2A/SIK1/GADD45A/DDX3X/DNMT1/AGO4/ESR1/BPTF/SCAP/FOXF1/TNRC6B/PDS5A/FMR1/DICER1/ZFPM2/FOSB/RBFOX2/CNOT6L/AGO1/TNRC6A/GMFB/CNOT7/MDFIC/HHEX/HOXC8/IGF1/INHBB/JARID2/LIN28B/MAF/MAX/MDM4/MECP2/NRARP/ZFHX3/NAB1/ATP2B4/SERPINE1/UBXN1/RLIM/PRKAG2/PDE4D/BCL11A/ERRFI1/DLL4/POU4F2/PRKAA1/MOSPD1/PRNP/PTEN/CNOT6/ARRDC3/TNRC6C/MIER1/TGIF2/ATX…	86
hsa-miR-148b-3p	GO:0001568	blood vessel development	35/498	6.79721e-09	PNPLA6/COL4A1/E2F7/S1PR1/EFNB2/EGR3/EPAS1/FOXF1/FLT1/DICER1/ZFPM2/HHEX/ITGA5/ITGB8/LAMA4/MEOX2/NRARP/SERPINE1/PIK3CA/ATP7A/DLL4/CHD7/C1GALT1/RTN4/PTEN/ROBO1/SRPK2/KLF5/TEK/TGFA/TGFB2/NAA15/NRP1/ACVR1/QKI	35
hsa-miR-148b-3p	GO:0051234	establishment of localization	157/498	7.47264e-09	BCL2L11/TIMM23/CDKN1B/RTN3/ATP8A1/IPO8/ARFGEF1/TXNIP/ADCY2/PPARGC1A/RALBP1/OSBPL11/MARCH3/RAB39B/CLCN3/CLCN6/UHMK1/CHMP4B/STXBP5/VPS37A/DYNLL2/ADRA2A/SIK1/AP1G1/DMPK/SLC26A3/ABCA1/RAB12/EPS15/ERBB3/ACSL4/ABCB7/LMTK2/EPN2/TRAK1/FOXF1/USP33/ARL6IP1/ATP11A/FMR1/ZDHHC17/AP4E1/ABCB10/SNAPIN/SLC7A11/CADM1/FAM21C/GABRA1/GAPVD1/ABL2/ARFIP1/PCLO/ANK2/PDIA3/MDFIC/HHEX/AGFG1/IGF1/INHBB/ARF4/KIT/KPNA4/FAM21A…	157
hsa-miR-148b-3p	GO:0061564	axon development	38/498	7.91429e-09	COL2A1/COL4A1/COL6A3/CNTN4/EFNB2/ALCAM/USP33/ARHGEF12/GAP43/ABL2/ANK2/ITGA5/ITGA9/MAP1B/NPTX1/NRAS/OTX2/POU4F2/PRNP/RGMA/RTN4/PTEN/PTPRA/PTPRM/ROBO1/ROBO2/ROCK1/SOS1/SOS2/TGFB2/YWHAB/PICALM/NRP1/CDK5R1/WASL/NOG/RPS6KA5/FEZ2	38
hsa-miR-148b-3p	GO:0090304	nucleic acid metabolic process	182/498	7.96228e-09	CDK8/CDKN1B/ZBTB18/SYNCRIP/CEBPG/TXNIP/NFAT5/PTGES3/STAG2/ZNF274/PPARGC1A/CHD1/KAT7/ESCO1/ZNF618/HSF5/KLF6/PPARGC1B/JMY/E2F7/RC3H1/ADRA2A/SIK1/GADD45A/DDX3X/DDX6/DHX15/PAPD4/DCP2/DNMT1/SLC26A3/E2F3/S1PR1/AGO4/EGR3/ELAVL2/ELF5/EPAS1/ESR1/ESRRG/FANCA/BPTF/TRAK1/SCAP/FOXF1/TNRC6B/KDM6B/PDS5A/DICER1/ZFPM2/PHF3/ZFYVE26/FOSB/RBFOX2/CNOT6L/AGO1/DLL1/FRYL/GTF2H1/CNOT7/MDFIC/BAZ2B/HAS3/HHEX/HLF/HOXC8/HOXD…	182
hsa-miR-148b-3p	GO:0048858	cell projection morphogenesis	49/498	9.47125e-09	CIT/COL2A1/COL4A1/COL6A3/CNTN4/EFNB2/ALCAM/BTBD3/USP33/ARHGEF12/DICER1/RBFOX2/GAP43/ABL2/GPM6A/ANK2/ITGA5/ITGA9/LRP4/MAP1B/NPTX1/NRAS/OTX2/BCL11A/ATP7A/POU3F2/POU4F2/PRNP/RGMA/RTN4/PTEN/PTPRA/PTPRD/PTPRM/ROBO1/ROBO2/ROCK1/SOS1/SOS2/TGFB2/YWHAB/PICALM/NRP1/CDK5R1/WASL/C5orf30/NOG/RPS6KA5/FEZ2	49
hsa-miR-148b-3p	GO:0048583	regulation of response to stimulus	126/498	9.5413e-09	BCL2L11/ATP6AP2/CDKN1B/CEBPG/ARFGEF1/NFAT5/PPARGC1A/RALBP1/PIK3IP1/COL2A1/PPARGC1B/AMER1/DYNLL2/CSF1/RC3H1/ADRA2A/AP1G1/GADD45A/DDX3X/ABCA1/S1PR1/AGO4/EFNB2/UBR1/C3orf58/EPS15/ERBB3/ESR1/FBN1/FOXF1/USP33/TNRC6B/FLT1/SULF1/ARHGEF12/ZDHHC17/CADM1/RICTOR/LSM14A/GAPVD1/AGO1/NPTN/TNRC6A/DLL1/PDIA3/MDFIC/HHEX/HLA-A/HLA-DQB2/AGFG1/IGF1/IL6ST/IL15/INHBB/ITGA5/KIT/GDF6/LCP2/LRP4/LTBP1/MAP3K4/KITLG/MAP3K9/…	126
hsa-miR-148b-3p	GO:0044344	cellular response to fibroblast growth factor stimulus	23/498	9.75063e-09	CDKN1B/ADCY2/AGO4/EGR3/ERBB3/TNRC6B/SULF1/RICTOR/AGO1/NPTN/TNRC6A/KIT/KITLG/NRAS/OTX2/RAB14/PIK3CA/DLL4/PTEN/TNRC6C/SOS1/YWHAB/NOG	23
hsa-miR-148b-3p	GO:0071774	response to fibroblast growth factor	23/498	1.28904e-08	CDKN1B/ADCY2/AGO4/EGR3/ERBB3/TNRC6B/SULF1/RICTOR/AGO1/NPTN/TNRC6A/KIT/KITLG/NRAS/OTX2/RAB14/PIK3CA/DLL4/PTEN/TNRC6C/SOS1/YWHAB/NOG	23
hsa-miR-148b-3p	GO:0072358	cardiovascular system development	48/498	1.48184e-08	PNPLA6/COL2A1/COL4A1/E2F7/SIK1/S1PR1/EFNB2/EGR3/EPAS1/C3orf58/ERBB3/FBN1/FOXF1/FLT1/DICER1/ZFPM2/DLL1/ANK2/HHEX/IGF1/ITGA5/ITGB8/LAMA4/MEOX2/NRARP/NDP/SERPINE1/PIK3CA/ATP7A/ERRFI1/DLL4/CHD7/C1GALT1/RTN4/PTEN/PTPN14/ROBO1/SGCB/SRPK2/KLF5/TEK/TFDP2/TGFA/TGFB2/NAA15/NRP1/ACVR1/QKI	48
hsa-miR-148b-3p	GO:0072359	circulatory system development	48/498	1.48184e-08	PNPLA6/COL2A1/COL4A1/E2F7/SIK1/S1PR1/EFNB2/EGR3/EPAS1/C3orf58/ERBB3/FBN1/FOXF1/FLT1/DICER1/ZFPM2/DLL1/ANK2/HHEX/IGF1/ITGA5/ITGB8/LAMA4/MEOX2/NRARP/NDP/SERPINE1/PIK3CA/ATP7A/ERRFI1/DLL4/CHD7/C1GALT1/RTN4/PTEN/PTPN14/ROBO1/SGCB/SRPK2/KLF5/TEK/TFDP2/TGFA/TGFB2/NAA15/NRP1/ACVR1/QKI	48
hsa-miR-148b-3p	GO:0009966	regulation of signal transduction	102/498	1.52697e-08	BCL2L11/ATP6AP2/ARFGEF1/NFAT5/PPARGC1A/RALBP1/PIK3IP1/COL2A1/PPARGC1B/AMER1/DYNLL2/CSF1/RC3H1/ADRA2A/GADD45A/DDX3X/ABCA1/S1PR1/UBR1/C3orf58/EPS15/ERBB3/ESR1/FBN1/USP33/FLT1/SULF1/ARHGEF12/ZDHHC17/RICTOR/LSM14A/GAPVD1/NPTN/DLL1/PDIA3/MDFIC/HHEX/AGFG1/IGF1/IL6ST/IL15/INHBB/ITGA5/KIT/GDF6/LRP4/LTBP1/MAP3K4/KITLG/MAP3K9/MNT/NRARP/ASPH/NEUROD1/NRAS/OTX2/SERPINE1/ITSN2/GOLT1B/PDE4D/NLK/GPRC5B/CDK14/ERR…	102
hsa-miR-148b-3p	GO:0006725	cellular aromatic compound metabolic process	214/498	1.79387e-08	CDK8/CDKN1B/ZBTB18/SYNCRIP/CEBPG/ARFGEF1/TXNIP/NFAT5/PTGES3/STAG2/ZNF274/ADCY2/PPARGC1A/RALBP1/CHD1/KAT7/ESCO1/ZNF618/RXFP2/HSF5/KLF6/PPARGC1B/JMY/E2F7/RC3H1/ADRA2A/SIK1/GADD45A/DDX3X/DDX6/DHX15/PAPD4/DCP2/DNMT1/SLC26A3/E2F3/ABCA1/S1PR1/AGO4/EGR3/ELAVL2/ELF5/EPAS1/ESR1/ESRRG/FANCA/BPTF/TRAK1/SCAP/FOXF1/TNRC6B/KDM6B/PDS5A/DICER1/ZFPM2/PHF3/ZFYVE26/FOSB/RBFOX2/CNOT6L/RICTOR/GAPVD1/AGO1/DLL1/FRYL/GT…	214
hsa-miR-148b-3p	GO:0032990	cell part morphogenesis	49/498	1.79789e-08	CIT/COL2A1/COL4A1/COL6A3/CNTN4/EFNB2/ALCAM/BTBD3/USP33/ARHGEF12/DICER1/RBFOX2/GAP43/ABL2/GPM6A/ANK2/ITGA5/ITGA9/LRP4/MAP1B/NPTX1/NRAS/OTX2/BCL11A/ATP7A/POU3F2/POU4F2/PRNP/RGMA/RTN4/PTEN/PTPRA/PTPRD/PTPRM/ROBO1/ROBO2/ROCK1/SOS1/SOS2/TGFB2/YWHAB/PICALM/NRP1/CDK5R1/WASL/C5orf30/NOG/RPS6KA5/FEZ2	49
hsa-miR-148b-3p	GO:0038127	ERBB signaling pathway	24/498	1.96438e-08	CDKN1B/ADCY2/ADRA2A/AGO4/EPS15/ERBB3/TNRC6B/RICTOR/AGO1/TNRC6A/ARF4/KIT/KITLG/NRAS/PIK3C2A/PIK3CA/ERRFI1/PTEN/TNRC6C/SOS1/TGFA/YWHAB/SH3TC2/RPS6KA5	24
hsa-miR-148b-3p	GO:0065008	regulation of biological quality	125/498	2.08568e-08	BCL2L11/ATP6AP2/ATP8A1/ZBTB18/SYNCRIP/CEBPG/ARFGEF1/PTGES3/CFL2/PPARGC1A/CIT/HPS5/OSBPL11/CLCN3/CLCN6/COL2A1/PPARGC1B/JMY/DYNLL2/CSF1/RC3H1/ADRA2A/CNTN4/DMPK/SLC26A3/DSC2/ABCA1/S1PR1/EPAS1/ESR1/ABCB7/FBN1/GPR116/RBM24/ATP11A/DNAJC16/ZFPM2/RBFOX2/SNAPIN/DDAH1/SLC7A11/CNOT6L/RICTOR/NPTN/PCLO/ANK2/PDIA3/IGF1/INHBB/ITGA5/ITPK1/KIT/LCP2/LDLR/LIPA/LMAN1/LTBP1/MAFG/MAP1B/MDM4/MECP2/KITLG/ASPH/NAB1/NEURO…	125
hsa-miR-148b-3p	GO:0010605	negative regulation of macromolecule metabolic process	79/498	2.41095e-08	CDKN1B/ZBTB18/SYNCRIP/TXNIP/STAG2/PPARGC1A/PPARGC1B/E2F7/SIK1/GADD45A/DDX3X/DNMT1/AGO4/ESR1/BPTF/FOXF1/TNRC6B/PDS5A/FMR1/DICER1/ZFPM2/FOSB/RBFOX2/CNOT6L/AGO1/TNRC6A/GMFB/CNOT7/MDFIC/HHEX/HOXC8/INHBB/JARID2/LIN28B/MAF/MAX/MDM4/MECP2/NRARP/ZFHX3/NAB1/ATP2B4/SERPINE1/UBXN1/RLIM/PRKAG2/PDE4D/BCL11A/ERRFI1/DLL4/POU4F2/MOSPD1/PRNP/PTEN/CNOT6/TNRC6C/MIER1/TGIF2/ATXN1/TERF2/TRPS1/UBE2D1/UBE2D3/WNT1/WNT10…	79
hsa-miR-148b-3p	GO:0042127	regulation of cell proliferation	70/498	2.46336e-08	CDKN1B/TXNIP/PPARGC1A/TBC1D8/RXFP2/CSF1/E2F7/RC3H1/ADRA2A/DNMT1/E2F3/S1PR1/EFNB2/EGR3/ERBB3/ESR1/FANCA/FOXF1/FLT1/SULF1/DICER1/RBFOX2/CNOT6L/RICTOR/CNOT7/HHEX/HOXD13/IGF1/IL6ST/IL15/JARID2/KIT/MAFG/MDM4/MECP2/KITLG/MITF/KMT2A/MNT/NRARP/ASPH/NAP1L1/NRAS/SERPINE1/POU3F2/DLL4/PRKAA1/BRK1/PRNP/PTEN/CNOT6/PTPN14/PTPRM/ROBO1/SRPK2/SSR1/KLF5/TEK/TGFA/TGFB2/WNT1/WNT10B/CUL5/CAV2/PDE5A/NRP1/CCKBR/NOG/KLF4…	70
hsa-miR-148b-3p	GO:0046483	heterocycle metabolic process	213/498	2.56277e-08	CDK8/CDKN1B/ZBTB18/SYNCRIP/CEBPG/ARFGEF1/TXNIP/NFAT5/PTGES3/STAG2/ZNF274/ADCY2/PPARGC1A/RALBP1/CHD1/KAT7/ESCO1/ZNF618/RXFP2/HSF5/KLF6/PPARGC1B/JMY/E2F7/RC3H1/ADRA2A/SIK1/GADD45A/DDX3X/DDX6/DHX15/PAPD4/DCP2/DNMT1/SLC26A3/E2F3/ABCA1/S1PR1/AGO4/EGR3/ELAVL2/ELF5/EPAS1/ESR1/ESRRG/FANCA/BPTF/TRAK1/SCAP/FOXF1/TNRC6B/KDM6B/PDS5A/DICER1/ZFPM2/PHF3/ZFYVE26/FOSB/RBFOX2/CNOT6L/RICTOR/GAPVD1/AGO1/DLL1/FRYL/GT…	213
hsa-miR-148b-3p	GO:0008543	fibroblast growth factor receptor signaling pathway	21/498	3.81389e-08	CDKN1B/ADCY2/AGO4/ERBB3/TNRC6B/SULF1/RICTOR/AGO1/NPTN/TNRC6A/KIT/KITLG/NRAS/OTX2/RAB14/PIK3CA/PTEN/TNRC6C/SOS1/YWHAB/NOG	21
hsa-miR-148b-3p	GO:0048015	phosphatidylinositol-mediated signaling	22/498	3.84591e-08	CDKN1B/PIK3IP1/AGO4/C3orf58/ERBB3/TNRC6B/FLT1/RICTOR/AGO1/TNRC6A/IGF1/KIT/KITLG/PIK3C2A/PIK3CA/PI4KA/PTEN/TNRC6C/TEK/TGFB2/PRR5L/KLF4	22
hsa-miR-148b-3p	GO:0048017	inositol lipid-mediated signaling	22/498	3.84591e-08	CDKN1B/PIK3IP1/AGO4/C3orf58/ERBB3/TNRC6B/FLT1/RICTOR/AGO1/TNRC6A/IGF1/KIT/KITLG/PIK3C2A/PIK3CA/PI4KA/PTEN/TNRC6C/TEK/TGFB2/PRR5L/KLF4	22
hsa-miR-148b-3p	GO:0035556	intracellular signal transduction	98/498	3.96744e-08	BCL2L11/ATP6AP2/CDKN1B/ARFGEF1/NFAT5/ADCY2/RALBP1/CIT/PIK3IP1/RAB39B/JMY/DYNLL2/CSF1/E2F7/ADRA2A/SIK1/GADD45A/DDX3X/DMPK/ABCA1/AGO4/UBR1/RAB12/C3orf58/ERBB3/ESR1/MRAS/STK38L/TNRC6B/FLT1/ARHGEF12/ZDHHC17/DDAH1/RICTOR/LSM14A/GAPVD1/AGO1/TNRC6A/PCLO/ANK2/MDFIC/IGF1/IL6ST/IL15/ARF4/KIT/MDM4/MAP3K4/KITLG/MAP3K9/ASPH/NEUROD1/NRAS/GOLT1B/PRKAG2/PDE4D/RAB14/NLK/GPRC5B/PIK3C2A/PIK3CA/PI4KA/POU4F2/ARL8B/ST…	98
hsa-miR-148b-3p	GO:0000904	cell morphogenesis involved in differentiation	48/498	4.06712e-08	CIT/COL2A1/COL4A1/COL6A3/CNTN4/EFNB2/ALCAM/BTBD3/USP33/ARHGEF12/RBFOX2/GAP43/ABL2/ANK2/ITGA5/ITGA9/LRP4/MAP1B/NPTX1/NRAS/OTX2/BCL11A/ATP7A/POU3F2/POU4F2/RCC2/PRNP/RGMA/RTN4/PTEN/PTPRA/PTPRD/PTPRM/ROBO1/ROBO2/ROCK1/SOS1/SOS2/TEK/TGFB2/YWHAB/PICALM/NRP1/CDK5R1/WASL/NOG/RPS6KA5/FEZ2	48
hsa-miR-148b-3p	GO:0010629	negative regulation of gene expression	58/498	4.50888e-08	CDKN1B/ZBTB18/TXNIP/PPARGC1B/E2F7/SIK1/DNMT1/AGO4/ESR1/BPTF/FOXF1/TNRC6B/DICER1/ZFPM2/FOSB/RBFOX2/CNOT6L/AGO1/TNRC6A/CNOT7/MDFIC/HHEX/HOXC8/JARID2/LIN28B/MAF/MAX/MDM4/MECP2/NRARP/ZFHX3/NAB1/RLIM/BCL11A/DLL4/POU4F2/MOSPD1/CNOT6/TNRC6C/MIER1/TGIF2/ATXN1/TRPS1/UBE2D1/UBE2D3/WNT10B/YWHAB/ZNF217/BHLHE41/TBL1XR1/MAF1/LCOR/CDK5R1/BTAF1/DEDD/NOG/RPS6KA5/KLF4	58
hsa-miR-148b-3p	GO:0051239	regulation of multicellular organismal process	94/498	4.52922e-08	BCL2L11/ATP6AP2/CDKN1B/CEBPG/PPARGC1A/CIT/PPARGC1B/CSF1/RC3H1/ADRA2A/CNTN4/DDX3X/DMPK/DSC2/S1PR1/EFNB2/EPAS1/ESR1/FLT1/SULF1/DICER1/ZFPM2/RBFOX2/DDAH1/CADM1/LSM14A/ABL2/NPTN/DLL1/ANK2/HHEX/HLA-A/HOXD13/IGF1/IL6ST/IL15/INHBB/KIT/LAMA4/GDF6/LRP4/MAF/MAFG/MAP1B/MECP2/KITLG/MITF/NRARP/ASPH/ZFHX3/NAB1/NEUROD1/ATP1A2/ATP2A2/OTX2/SERPINE1/PDE4D/PDK4/GPRC5B/SIX4/PIK3CA/BCL11A/ERRFI1/POU3F2/DLL4/PRKAA1/CH…	94
hsa-miR-148b-3p	GO:0034641	cellular nitrogen compound metabolic process	218/498	5.48861e-08	CDK8/CDKN1B/ZBTB18/SYNCRIP/CEBPG/ARFGEF1/TXNIP/NFAT5/PTGES3/STAG2/ZNF274/ADCY2/PPARGC1A/PNPLA6/RALBP1/CHD1/KAT7/ESCO1/ZNF618/RXFP2/HSF5/KLF6/PPARGC1B/JMY/E2F7/RC3H1/ADRA2A/SIK1/GADD45A/DDX3X/DDX6/DHX15/PAPD4/DCP2/DNMT1/SLC26A3/E2F3/ABCA1/S1PR1/AGO4/EGR3/ELAVL2/ELF5/EPAS1/ESR1/ESRRG/FANCA/BPTF/TRAK1/SCAP/FOXF1/TNRC6B/KDM6B/PDS5A/DICER1/ZFPM2/PHF3/ZFYVE26/FOSB/RBFOX2/DDAH1/CNOT6L/RICTOR/SGMS1/GAPVD…	218
hsa-miR-148b-3p	GO:0007173	epidermal growth factor receptor signaling pathway	23/498	6.17642e-08	CDKN1B/ADCY2/ADRA2A/AGO4/EPS15/ERBB3/TNRC6B/RICTOR/AGO1/TNRC6A/ARF4/KIT/KITLG/NRAS/PIK3C2A/PIK3CA/ERRFI1/PTEN/TNRC6C/SOS1/TGFA/YWHAB/RPS6KA5	23
hsa-miR-148b-3p	GO:0018193	peptidyl-amino acid modification	48/498	7.4396e-08	PPARGC1A/KAT7/MGAT4A/UHMK1/ADRA2A/ERBB3/LMTK2/FLT1/JADE2/RICTOR/ABL2/PDIA3/IGF1/IL6ST/IL15/ITGA5/KIT/LMAN1/MECP2/KITLG/KMT2A/ASPH/ATP2B4/ST8SIA3/PHF20/PRKAG2/PDE4D/NLK/GPRC5B/PIK3CA/ATP7A/ERRFI1/TET2/ZDHHC7/RAB6A/TEK/TGFA/BRPF1/FBXO11/CANX/DYRK2/NCOA1/NRP1/CDK5R1/ACVR1/RPS6KA5/B4GALT6/B4GALT5	48
hsa-miR-148b-3p	GO:1901360	organic cyclic compound metabolic process	217/498	8.58735e-08	CDK8/CDKN1B/ZBTB18/SYNCRIP/CEBPG/ARFGEF1/TXNIP/NFAT5/PTGES3/STAG2/ZNF274/ADCY2/PPARGC1A/RALBP1/CHD1/KAT7/ESCO1/ZNF618/RXFP2/HSF5/KLF6/PPARGC1B/JMY/E2F7/RC3H1/ADRA2A/SIK1/GADD45A/DDX3X/DDX6/DHX15/PAPD4/DCP2/DNMT1/SLC26A3/E2F3/ABCA1/S1PR1/AGO4/EGR3/ELAVL2/ELF5/EPAS1/ESR1/ESRRG/FANCA/BPTF/TRAK1/SCAP/FOXF1/TNRC6B/KDM6B/PDS5A/DICER1/ZFPM2/PHF3/ZFYVE26/FOSB/RBFOX2/CNOT6L/RICTOR/GAPVD1/AGO1/DLL1/FRYL/GT…	217
hsa-miR-148b-3p	GO:0050793	regulation of developmental process	82/498	8.71421e-08	BCL2L11/CDKN1B/STAG2/PPARGC1A/CIT/PPARGC1B/CSF1/RC3H1/SIK1/CNTN4/DMPK/ABCA1/S1PR1/EFNB2/ESR1/RBM24/FOXF1/FLT1/SULF1/DICER1/ZFPM2/RBFOX2/DDAH1/ABL2/NPTN/DLL1/HHEX/HOXD13/IGF1/IL6ST/IL15/KIT/LAMA4/GDF6/LRP4/MAF/MAFG/MAP1B/MECP2/KITLG/MITF/NRARP/ZFHX3/NAB1/NEUROD1/OTX2/SERPINE1/MEX3C/GPRC5B/SIX4/BCL11A/ERRFI1/POU3F2/DLL4/POU4F2/RCC2/RTN4/PTEN/PREX1/BAI3/PTPRD/PTPRM/ROBO1/ROBO2/ROCK1/RORA/TCF4/TEK/TG…	82
hsa-miR-148b-3p	GO:2000026	regulation of multicellular organismal development	67/498	8.91071e-08	CDKN1B/CIT/PPARGC1B/CSF1/RC3H1/CNTN4/S1PR1/EFNB2/ESR1/FLT1/SULF1/DICER1/ZFPM2/RBFOX2/DDAH1/ABL2/NPTN/DLL1/HHEX/HOXD13/IGF1/IL6ST/IL15/KIT/LAMA4/GDF6/LRP4/MAF/MAFG/MAP1B/MECP2/KITLG/MITF/NRARP/ZFHX3/NAB1/NEUROD1/OTX2/SERPINE1/GPRC5B/SIX4/BCL11A/ERRFI1/POU3F2/DLL4/RTN4/PTEN/PREX1/BAI3/PTPRD/PTPRM/ROBO1/ROBO2/ROCK1/TCF4/TEK/TGFB2/TRPS1/WNT1/WNT10B/NCOA1/NRP1/CDK5R1/ACVR1/NOG/KLF4/MAFB	67
hsa-miR-148b-3p	GO:0023051	regulation of signaling	108/498	8.96481e-08	BCL2L11/ATP6AP2/ARFGEF1/NFAT5/PPARGC1A/RALBP1/PIK3IP1/COL2A1/PPARGC1B/AMER1/DYNLL2/CSF1/RC3H1/ADRA2A/CNTN4/GADD45A/DDX3X/ABCA1/S1PR1/UBR1/C3orf58/EPS15/ERBB3/ESR1/FBN1/LMTK2/USP33/FLT1/SULF1/ARHGEF12/ZDHHC17/RICTOR/LSM14A/GAPVD1/NPTN/DLL1/PDIA3/MDFIC/HHEX/AGFG1/IGF1/IL6ST/IL15/INHBB/ITGA5/KIT/GDF6/LRP4/LTBP1/MECP2/MAP3K4/KITLG/MAP3K9/MNT/NRARP/ASPH/NEUROD1/NRAS/OTX2/SERPINE1/ITSN2/GOLT1B/PDE4D/NL…	108
hsa-miR-148b-3p	GO:0006807	nitrogen compound metabolic process	227/498	1.4333e-07	CDK8/CDKN1B/ZBTB18/SYNCRIP/CEBPG/ARFGEF1/TXNIP/NFAT5/PTGES3/STAG2/ZNF274/ADCY2/PPARGC1A/PNPLA6/RALBP1/CHD1/KAT7/ESCO1/ZNF618/RXFP2/HSF5/KLF6/PPARGC1B/JMY/E2F7/RC3H1/ADRA2A/SIK1/GADD45A/DDX3X/DDX6/DHX15/PAPD4/DCP2/DNMT1/SLC26A3/E2F3/ABCA1/S1PR1/AGO4/EGR3/ELAVL2/ELF5/EPAS1/ESR1/ESRRG/FANCA/BPTF/TRAK1/SCAP/FOXF1/TNRC6B/KDM6B/PDS5A/DICER1/ZFPM2/PHF3/ZFYVE26/FOSB/RBFOX2/DDAH1/CNOT6L/RICTOR/CERS6/SGMS1…	227
hsa-miR-148b-3p	GO:0032879	regulation of localization	79/498	1.59661e-07	BCL2L11/CDKN1B/PPARGC1A/OSBPL11/CLCN3/CLCN6/UHMK1/STXBP5/DYNLL2/CSF1/ADRA2A/SIK1/DMPK/DSC2/ABCA1/S1PR1/ERBB3/ACSL4/FOXF1/FLT1/SULF1/CADM1/RICTOR/GAPVD1/ABL2/ARFIP1/PCLO/ANK2/MDFIC/IGF1/INHBB/ITGA5/KIT/LAMA4/MAP1B/KMT2A/MMP10/ASPH/PPP1R12A/NEUROD1/ATP1A2/ATP2B4/SERPINE1/PRKAG2/PDE4D/RAB14/SLC26A4/SIX4/DLL4/PRKAA1/CHD7/RCC2/RTN4/RALGAPB/PTEN/JPH3/PTPN14/PTPRM/ROCK1/XPO4/SLC2A1/SYT4/TEK/TGFB2/YWHAB/…	79
hsa-miR-148b-3p	GO:0010646	regulation of cell communication	107/498	1.94619e-07	BCL2L11/ATP6AP2/ARFGEF1/NFAT5/PPARGC1A/RALBP1/PIK3IP1/COL2A1/PPARGC1B/AMER1/DYNLL2/CSF1/RC3H1/ADRA2A/CNTN4/GADD45A/DDX3X/ABCA1/S1PR1/UBR1/C3orf58/EPS15/ERBB3/ESR1/FBN1/USP33/FLT1/SULF1/ARHGEF12/ZDHHC17/RICTOR/LSM14A/GAPVD1/NPTN/DLL1/PDIA3/MDFIC/HHEX/AGFG1/IGF1/IL6ST/IL15/INHBB/ITGA5/KIT/GDF6/LRP4/LTBP1/MECP2/MAP3K4/KITLG/MAP3K9/MNT/NRARP/ASPH/NEUROD1/NRAS/OTX2/SERPINE1/ITSN2/GOLT1B/PDE4D/NLK/GPRC…	107
hsa-miR-148b-3p	GO:0008219	cell death	88/498	2.10756e-07	BCL2L11/CDKN1B/UBE4B/RTN3/TXNIP/PPARGC1A/BLCAP/PNPLA6/RXFP2/COL2A1/JMY/VPS37A/DYNLL2/SIK1/GADD45A/DDX3X/DMPK/EGR3/ERBB3/ESR1/SULF1/DDHD2/ARHGEF12/ZFPM2/ZFYVE26/CADM1/SGMS1/PDIA3/IGF1/IL6ST/INHBB/ITGA5/ARF4/KIT/GDF6/MAX/MDM4/MECP2/MEOX2/KITLG/MAP3K9/KMT2A/MNT/NEUROD1/NPTX1/NRAS/SERPINE1/PDK4/SIX4/PIK3CA/ATP7A/STRADB/PRKAA1/PRNP/C10orf2/RTN4/PTEN/DPF2/ROBO1/ROBO2/ROCK1/ATXN1/SOS1/SOS2/SRPK2/TEK/TGF…	88
hsa-miR-148b-3p	GO:0016265	death	88/498	2.20928e-07	BCL2L11/CDKN1B/UBE4B/RTN3/TXNIP/PPARGC1A/BLCAP/PNPLA6/RXFP2/COL2A1/JMY/VPS37A/DYNLL2/SIK1/GADD45A/DDX3X/DMPK/EGR3/ERBB3/ESR1/SULF1/DDHD2/ARHGEF12/ZFPM2/ZFYVE26/CADM1/SGMS1/PDIA3/IGF1/IL6ST/INHBB/ITGA5/ARF4/KIT/GDF6/MAX/MDM4/MECP2/MEOX2/KITLG/MAP3K9/KMT2A/MNT/NEUROD1/NPTX1/NRAS/SERPINE1/PDK4/SIX4/PIK3CA/ATP7A/STRADB/PRKAA1/PRNP/C10orf2/RTN4/PTEN/DPF2/ROBO1/ROBO2/ROCK1/ATXN1/SOS1/SOS2/SRPK2/TEK/TGF…	88
hsa-miR-148b-3p	GO:0007219	Notch signaling pathway	18/498	2.30223e-07	CDK8/E2F3/AGO4/EPN2/TNRC6B/AGO1/TNRC6A/DLL1/IL6ST/KIT/NRARP/DLL4/TNRC6C/SKP1/TFDP2/WNT1/TBL1XR1/DNER	18
hsa-miR-148b-3p	GO:0040011	locomotion	70/498	2.60988e-07	RALBP1/COL2A1/COL4A1/COL6A3/JMY/CSF1/ADRA2A/CNTN4/S1PR1/EFNB2/EGR3/ALCAM/FOXF1/USP33/FLT1/SULF1/ARHGEF12/RBFOX2/SLC7A11/RICTOR/GAP43/ABL2/GPM6A/ANK2/IGF1/ITGA5/ITGA9/ARF4/KIT/LAMA4/KITLG/MMP10/ATP1A2/NRAS/OTX2/SERPINE1/PDE4D/SIX4/PIK3CA/POU3F2/DLL4/POU4F2/BRK1/RCC2/PRNP/RGMA/RTN4/PTEN/JPH3/ARRDC3/PTPRA/PTPRM/ROBO1/ROBO2/ROCK1/SOS1/SOS2/TEK/TGFB2/YWHAB/PRR5L/NRP1/CDK5R1/WASL/ACVR1/NOG/RPS6KA5/DNER…	70
hsa-miR-148b-3p	GO:2000113	negative regulation of cellular macromolecule biosynthetic process	56/498	2.84976e-07	CDKN1B/ZBTB18/SYNCRIP/TXNIP/STAG2/PPARGC1B/E2F7/SIK1/DDX3X/DNMT1/AGO4/BPTF/FOXF1/PDS5A/FMR1/DICER1/ZFPM2/FOSB/RBFOX2/AGO1/TNRC6A/MDFIC/HHEX/HOXC8/JARID2/MAF/MDM4/MECP2/NRARP/ZFHX3/NAB1/RLIM/DLL4/POU4F2/MOSPD1/TNRC6C/MIER1/TGIF2/ATXN1/TRPS1/UBE2D1/UBE2D3/WNT10B/YWHAB/ZNF217/BHLHE41/TBL1XR1/FXR1/MAF1/LCOR/CDK5R1/BTAF1/DEDD/NOG/RPS6KA5/KLF4	56
hsa-miR-148b-3p	GO:0051130	positive regulation of cellular component organization	41/498	3.02689e-07	BCL2L11/CDKN1B/CFL2/PPARGC1A/JMY/DYNLL2/DNMT1/CNOT6L/RICTOR/ABL2/NPTN/GPM6A/HAS3/IGF1/JARID2/KIT/LMAN1/LRP4/MAP1B/MECP2/SERPINE1/GPRC5B/BCL11A/CAND1/BRK1/RCC2/PTEN/CNOT6/PTPRD/ROBO1/ROBO2/ROCK1/TEK/TGFA/TGFB2/WNT1/WNT10B/YWHAB/NRP1/WASL/RPS6KA5	41
hsa-miR-148b-3p	GO:0009888	tissue development	71/498	3.488e-07	ZBTB18/TXNIP/PPARGC1A/COL2A1/COL4A1/COL10A1/AMER1/CSF1/E2F7/SIK1/S1PR1/EFNB2/ELF5/C3orf58/ERBB3/ESR1/BPTF/FOXF1/FLT1/SULF1/DICER1/ZFPM2/SLC7A11/GAP43/DLL1/HHEX/HLF/HOXD13/IGF1/FOXK2/ITGA5/KIT/LRP4/MAF/MAFG/MEOX2/KITLG/MITF/NRARP/ZFHX3/NAB1/NEUROD1/ATP2A2/OTX2/MEX3C/PDE4D/SIX4/ATP7A/ERRFI1/POU3F2/DLL4/RTN4/PTEN/ARRDC3/ROBO1/ROCK1/BMP3/KLF5/TGFB2/TRPS1/WNT1/WNT10B/CAV2/NRP1/ACVR1/LDB2/DEDD/NOG/DNER…	71
hsa-miR-148b-3p	GO:0045595	regulation of cell differentiation	63/498	3.60237e-07	STAG2/CIT/PPARGC1B/CSF1/RC3H1/SIK1/CNTN4/DMPK/ABCA1/EFNB2/RBM24/FOXF1/DICER1/ZFPM2/RBFOX2/ABL2/NPTN/DLL1/IGF1/IL6ST/IL15/KIT/GDF6/LRP4/MAF/MAFG/MAP1B/KITLG/MITF/NRARP/ZFHX3/NEUROD1/MEX3C/GPRC5B/BCL11A/ERRFI1/POU3F2/DLL4/POU4F2/RCC2/RTN4/PTEN/PREX1/PTPRD/ROBO1/ROBO2/ROCK1/RORA/TCF4/TGFB2/TRPS1/WNT1/WNT10B/BHLHE41/NCOA1/PDE5A/NRP1/CDK5R1/ACVR1/LDB2/NOG/KLF4/MAFB	63
hsa-miR-148b-3p	GO:0009890	negative regulation of biosynthetic process	60/498	3.7584e-07	CDKN1B/ZBTB18/SYNCRIP/TXNIP/STAG2/PPARGC1B/E2F7/ADRA2A/SIK1/DDX3X/DNMT1/AGO4/BPTF/SCAP/FOXF1/PDS5A/FMR1/DICER1/ZFPM2/FOSB/RBFOX2/AGO1/TNRC6A/MDFIC/HHEX/HOXC8/INHBB/JARID2/MAF/MDM4/MECP2/NRARP/ZFHX3/NAB1/RLIM/DLL4/POU4F2/PRKAA1/MOSPD1/TNRC6C/MIER1/TGIF2/ATXN1/TRPS1/UBE2D1/UBE2D3/WNT10B/YWHAB/ZNF217/BHLHE41/TBL1XR1/FXR1/MAF1/LCOR/CDK5R1/BTAF1/DEDD/NOG/RPS6KA5/KLF4	60
hsa-miR-148b-3p	GO:0048646	anatomical structure formation involved in morphogenesis	51/498	4.62487e-07	BCL2L11/PNPLA6/COL2A1/COL4A1/PPARGC1B/E2F7/S1PR1/EFNB2/EGR3/EPAS1/FOXF1/FLT1/SULF1/DICER1/DDAH1/DLL1/ANK2/HHEX/ITGA5/MEOX2/NRARP/OTX2/SERPINE1/SIX4/PIK3CA/ATP7A/DLL4/C1GALT1/RTN4/PTEN/BAI3/PTPRM/ROBO1/ROCK1/RORA/MPP5/SRPK2/KLF5/TEK/TGFA/TGFB2/WNT1/WNT10B/NAA15/TANC1/NRP1/CDK5R1/ACVR1/DYRK1B/NOG/KLF4	51
hsa-miR-148b-3p	GO:0016192	vesicle-mediated transport	57/498	4.74212e-07	RTN3/ARFGEF1/MARCH3/RAB39B/STXBP5/ADRA2A/AP1G1/ABCA1/EPS15/LMTK2/EPN2/FOXF1/USP33/AP4E1/SNAPIN/FAM21C/GAPVD1/ABL2/PCLO/IGF1/ARF4/KIT/FAM21A/LDLR/LMAN1/LRP2/LRP4/SERPINE1/ITSN2/GOLT1B/RAB14/PIK3C2A/PIK3CA/PRKAA1/FAM21B/BRK1/SPIRE1/PTEN/RAB6A/STX3/SYT4/TGFB2/TRAPPC10/TMSB4X/SNX27/CANX/PICALM/RAB34/CAV2/NRP1/SYNJ1/WASL/USP6/CYTH3/DNER/KIAA0226/SNAP91	57
hsa-miR-148b-3p	GO:0031327	negative regulation of cellular biosynthetic process	59/498	4.97771e-07	CDKN1B/ZBTB18/SYNCRIP/TXNIP/STAG2/PPARGC1B/E2F7/ADRA2A/SIK1/DDX3X/DNMT1/AGO4/BPTF/FOXF1/PDS5A/FMR1/DICER1/ZFPM2/FOSB/RBFOX2/AGO1/TNRC6A/MDFIC/HHEX/HOXC8/INHBB/JARID2/MAF/MDM4/MECP2/NRARP/ZFHX3/NAB1/RLIM/DLL4/POU4F2/PRKAA1/MOSPD1/TNRC6C/MIER1/TGIF2/ATXN1/TRPS1/UBE2D1/UBE2D3/WNT10B/YWHAB/ZNF217/BHLHE41/TBL1XR1/FXR1/MAF1/LCOR/CDK5R1/BTAF1/DEDD/NOG/RPS6KA5/KLF4	59
hsa-miR-148b-3p	GO:0010558	negative regulation of macromolecule biosynthetic process	57/498	5.7048e-07	CDKN1B/ZBTB18/SYNCRIP/TXNIP/STAG2/PPARGC1B/E2F7/SIK1/DDX3X/DNMT1/AGO4/BPTF/FOXF1/PDS5A/FMR1/DICER1/ZFPM2/FOSB/RBFOX2/AGO1/TNRC6A/MDFIC/HHEX/HOXC8/INHBB/JARID2/MAF/MDM4/MECP2/NRARP/ZFHX3/NAB1/RLIM/DLL4/POU4F2/MOSPD1/TNRC6C/MIER1/TGIF2/ATXN1/TRPS1/UBE2D1/UBE2D3/WNT10B/YWHAB/ZNF217/BHLHE41/TBL1XR1/FXR1/MAF1/LCOR/CDK5R1/BTAF1/DEDD/NOG/RPS6KA5/KLF4	57
hsa-miR-148b-3p	GO:0006935	chemotaxis	40/498	6.25323e-07	RALBP1/COL2A1/COL4A1/COL6A3/CNTN4/S1PR1/EFNB2/EGR3/ALCAM/USP33/FLT1/ARHGEF12/GAP43/ABL2/ANK2/ITGA5/ITGA9/KIT/NRAS/OTX2/SERPINE1/PDE4D/POU4F2/PRNP/RGMA/PTPRA/PTPRM/ROBO1/ROBO2/ROCK1/SOS1/SOS2/TGFB2/YWHAB/NRP1/CDK5R1/WASL/NOG/RPS6KA5/FEZ2	40
hsa-miR-148b-3p	GO:0042330	taxis	40/498	6.25323e-07	RALBP1/COL2A1/COL4A1/COL6A3/CNTN4/S1PR1/EFNB2/EGR3/ALCAM/USP33/FLT1/ARHGEF12/GAP43/ABL2/ANK2/ITGA5/ITGA9/KIT/NRAS/OTX2/SERPINE1/PDE4D/POU4F2/PRNP/RGMA/PTPRA/PTPRM/ROBO1/ROBO2/ROCK1/SOS1/SOS2/TGFB2/YWHAB/NRP1/CDK5R1/WASL/NOG/RPS6KA5/FEZ2	40
hsa-miR-148b-3p	GO:0061061	muscle structure development	33/498	6.63095e-07	ZBTB18/COL6A3/SIK1/S1PR1/EFNB2/EGR3/EPAS1/ITGA11/MRAS/FOXF1/DICER1/ZFPM2/ANK2/HLF/IGF1/MEOX2/ZFHX3/NRAS/SIX4/DLL4/SGCB/KLF5/WNT1/WNT10B/FXR1/TANC1/CAV2/ACVR1/DYRK1B/NOG/DNER/QKI/HOMER1	33
hsa-miR-148b-3p	GO:0040029	regulation of gene expression, epigenetic	17/498	7.03223e-07	DNMT1/AGO4/DICER1/AGO1/TNRC6A/CNOT7/LIN28B/MECP2/KMT2A/RLIM/PIK3CA/TET2/CNOT6/TNRC6C/MIER1/USP7/H2AFY	17
hsa-miR-148b-3p	GO:0008283	cell proliferation	80/498	7.18173e-07	CDKN1B/TXNIP/PPARGC1A/TBC1D8/RXFP2/CSF1/E2F7/RC3H1/ADRA2A/DNMT1/E2F3/S1PR1/EFNB2/EGR3/ELF5/C3orf58/EPS15/ERBB3/ESR1/FANCA/FOXF1/FLT1/SULF1/DICER1/RBFOX2/CNOT6L/RICTOR/CNOT7/HHEX/HOXD13/IGF1/IL6ST/IL15/JARID2/KIT/LIPA/LRP2/MXD1/MAFG/MDM4/MECP2/KITLG/MITF/KMT2A/MNT/NRARP/ASPH/NAP1L1/NDP/NRAS/SERPINE1/POU3F2/DLL4/PRKAA1/BRK1/PRNP/PTEN/CNOT6/PTPN14/PTPRM/ROBO1/SRPK2/SSR1/KLF5/TEK/TGFA/TGFB2/WNT1/WNT1…	80
hsa-miR-148b-3p	GO:0014902	myotube differentiation	13/498	9.87675e-07	SIK1/DMPK/RBM24/IGF1/ZFHX3/WNT1/WNT10B/BHLHE41/TANC1/CAV2/DYRK1B/DNER/HOMER1	13
hsa-miR-148b-3p	GO:0012501	programmed cell death	79/498	1.0321e-06	BCL2L11/CDKN1B/UBE4B/RTN3/TXNIP/PPARGC1A/BLCAP/RXFP2/COL2A1/JMY/DYNLL2/SIK1/GADD45A/DDX3X/DMPK/EGR3/ERBB3/ESR1/SULF1/ARHGEF12/CADM1/SGMS1/PDIA3/IGF1/IL6ST/INHBB/ITGA5/ARF4/KIT/GDF6/MAX/MDM4/MECP2/KITLG/MAP3K9/KMT2A/MNT/NEUROD1/NPTX1/NRAS/SERPINE1/PDK4/SIX4/PIK3CA/ATP7A/STRADB/PRKAA1/PRNP/RTN4/PTEN/DPF2/ROBO1/ROBO2/ROCK1/SOS1/SOS2/SRPK2/TEK/TGFA/TGFB2/TNFRSF1B/TRPS1/UBE2D3/WNT10B/YWHAB/NAA15/CPEB4…	79
hsa-miR-148b-3p	GO:0006796	phosphate-containing compound metabolic process	119/498	1.06483e-06	ATP6AP2/CDKN1B/ARFGEF1/ADCY2/PPARGC1A/PNPLA6/RALBP1/PIK3IP1/RXFP2/UHMK1/PPARGC1B/CSF1/ADRA2A/SIK1/GADD45A/DDX3X/DMPK/ABCA1/S1PR1/ERBB3/BPTF/LMTK2/PPP6R1/STK38L/FLT1/RICTOR/SGMS1/GAPVD1/ABL2/NPTN/GMFB/GTF2H1/MDFIC/HHEX/AGFG1/IGF1/IL6ST/IL15/ITGA5/ITPK1/KIT/GDF6/LDLR/LRP4/MECP2/MAP3K4/KITLG/MAP3K9/PPP1R12A/ATP1A2/NRAS/CYB5R4/NT5C3A/PRKAG2/PDE4D/PDE7A/RAB14/PDK4/NLK/GPRC5B/PIGA/PIK3C2A/PIK3CA/PI4KA/…	119
hsa-miR-148b-3p	GO:0031324	negative regulation of cellular metabolic process	74/498	1.06671e-06	CDKN1B/ZBTB18/SYNCRIP/TXNIP/STAG2/PPARGC1A/PPARGC1B/E2F7/ADRA2A/SIK1/GADD45A/DDX3X/DNMT1/AGO4/BPTF/FOXF1/PDS5A/FMR1/DICER1/ZFPM2/FOSB/RBFOX2/AGO1/TNRC6A/GMFB/MDFIC/HHEX/HOXC8/IGF1/INHBB/JARID2/MAF/MDM4/MECP2/NRARP/ZFHX3/NAB1/ATP2B4/UBXN1/RLIM/PRKAG2/PDE4D/ERRFI1/DLL4/POU4F2/PRKAA1/MOSPD1/PRNP/PTEN/TNRC6C/MIER1/TGIF2/ATXN1/TERF2/TRPS1/UBE2D1/UBE2D3/WNT1/WNT10B/YWHAB/ZNF217/BHLHE41/TBL1XR1/PRR5L/FX…	74
hsa-miR-148b-3p	GO:0051174	regulation of phosphorus metabolic process	75/498	1.11615e-06	ATP6AP2/CDKN1B/ARFGEF1/ADCY2/PPARGC1A/RALBP1/PIK3IP1/RXFP2/PPARGC1B/CSF1/ADRA2A/GADD45A/ABCA1/S1PR1/ERBB3/PPP6R1/FLT1/RICTOR/GAPVD1/NPTN/GMFB/GTF2H1/MDFIC/HHEX/AGFG1/IGF1/IL6ST/IL15/ITGA5/KIT/GDF6/LDLR/LRP4/MAP3K4/KITLG/MAP3K9/PPP1R12A/NRAS/PRKAG2/PDE4D/PDK4/GPRC5B/PIK3CA/ATP7A/ERRFI1/CEP192/STRADB/PRKAA1/DENND4C/RCC2/PRNP/RALGAPB/PTEN/PREX1/ATXN1/SOS1/SSR1/TEK/TGFA/TGFB2/WNT1/YWHAB/PRR5L/SBF2/PD…	75
hsa-miR-148b-3p	GO:0014066	regulation of phosphatidylinositol 3-kinase signaling	11/498	1.15225e-06	PIK3IP1/C3orf58/ERBB3/FLT1/IGF1/KIT/PTEN/TEK/TGFB2/PRR5L/KLF4	11
hsa-miR-148b-3p	GO:0006915	apoptotic process	78/498	1.28704e-06	BCL2L11/CDKN1B/UBE4B/RTN3/TXNIP/PPARGC1A/BLCAP/RXFP2/COL2A1/JMY/DYNLL2/SIK1/GADD45A/DDX3X/DMPK/EGR3/ERBB3/ESR1/SULF1/ARHGEF12/CADM1/SGMS1/PDIA3/IGF1/IL6ST/INHBB/ITGA5/ARF4/GDF6/MAX/MDM4/MECP2/KITLG/MAP3K9/KMT2A/MNT/NEUROD1/NPTX1/NRAS/SERPINE1/PDK4/SIX4/PIK3CA/ATP7A/STRADB/PRKAA1/PRNP/RTN4/PTEN/DPF2/ROBO1/ROBO2/ROCK1/SOS1/SOS2/SRPK2/TEK/TGFA/TGFB2/TNFRSF1B/TRPS1/UBE2D3/WNT10B/YWHAB/NAA15/CPEB4/CUL…	78
hsa-miR-148b-3p	GO:0065009	regulation of molecular function	94/498	1.378e-06	BCL2L11/CDKN1B/CEBPG/ARFGEF1/ADCY2/PPARGC1A/RALBP1/PIK3IP1/PPARGC1B/JMY/CSF1/ADRA2A/SIK1/GADD45A/DDX3X/DMPK/S1PR1/ERBB3/ESR1/LMTK2/PPP6R1/FOXF1/FLT1/RICTOR/GAPVD1/ABL2/GMFB/ANK2/GTF2H1/MDFIC/HHEX/AGFG1/IGF1/ARF4/KIT/MAP3K4/KITLG/MAP3K9/KMT2A/MMP15/ASPH/PPP1R12A/NDP/NEUROD1/NRAS/SERPINE1/RLIM/PRKAG2/PDE4D/GPRC5B/ATP7A/ERRFI1/CTSA/CEP192/STRADB/PRKAA1/DENND4C/CAND1/RCC2/PRNP/RALGAPB/PTEN/JPH3/CNOT6…	94
hsa-miR-148b-3p	GO:0006793	phosphorus metabolic process	120/498	1.39183e-06	ATP6AP2/CDKN1B/ARFGEF1/ADCY2/PPARGC1A/PNPLA6/RALBP1/PIK3IP1/RXFP2/UHMK1/PPARGC1B/CSF1/ADRA2A/SIK1/GADD45A/DDX3X/DMPK/ABCA1/S1PR1/ERBB3/ACSL4/BPTF/LMTK2/PPP6R1/STK38L/FLT1/RICTOR/SGMS1/GAPVD1/ABL2/NPTN/GMFB/GTF2H1/MDFIC/HHEX/AGFG1/IGF1/IL6ST/IL15/ITGA5/ITPK1/KIT/GDF6/LDLR/LRP4/MECP2/MAP3K4/KITLG/MAP3K9/PPP1R12A/ATP1A2/NRAS/CYB5R4/NT5C3A/PRKAG2/PDE4D/PDE7A/RAB14/PDK4/NLK/GPRC5B/PIGA/PIK3C2A/PIK3CA/…	120
hsa-miR-148b-3p	GO:0009056	catabolic process	102/498	1.55785e-06	CDKN1B/UBE4B/ARFGEF1/ERLIN1/PPARGC1A/PNPLA6/RALBP1/LYSMD3/COL2A1/COL4A1/COL6A3/COL10A1/VPS37A/RC3H1/LIPI/ADRA2A/RNF217/DDX3X/DDX6/PAPD4/DCP2/S1PR1/AGO4/UBR1/RAB12/BPTF/USP12/ATG14/USP33/TNRC6B/MTCL1/DDHD2/DDAH1/CNOT6L/RICTOR/LYSMD2/GAPVD1/AGO1/ABL2/GTF2H1/CNOT7/AGFG1/IGF1/LYSMD1/LIN28B/LDLR/LIPA/MDM4/MMP10/MMP15/CNOT4/NRAS/UBXN1/RLIM/NT5C3A/PRKAG2/PDE4D/PDE7A/RAB14/ERRFI1/INO80/FBXL19/TET2/PPP1CB…	102
hsa-miR-148b-3p	GO:0046907	intracellular transport	68/498	1.60461e-06	BCL2L11/TIMM23/IPO8/TXNIP/UHMK1/CHMP4B/VPS37A/DYNLL2/AP1G1/ABCA1/RAB12/EPS15/LMTK2/TRAK1/FOXF1/ARL6IP1/AP4E1/SNAPIN/FAM21C/ARFIP1/ANK2/PDIA3/MDFIC/HHEX/AGFG1/IGF1/KIT/KPNA4/FAM21A/LMAN1/MAP1B/ASPH/PPP1R12A/NEUROD1/ATP2A2/NPTX1/PRKAG2/PDE4D/RAB14/PHAX/CTSA/PPP1R10/STRADB/FAM21B/SPIRE1/JPH3/ARHGAP21/PTPN14/RAB6A/ATXN1/XPO4/TRAK2/SSR1/STX3/TGFB2/TRPS1/UCP3/YWHAB/SH3TC2/SNX27/PICALM/RAB34/DYRK2/CDK5R…	68
hsa-miR-148b-3p	GO:0019220	regulation of phosphate metabolic process	74/498	1.60702e-06	ATP6AP2/CDKN1B/ARFGEF1/ADCY2/PPARGC1A/RALBP1/PIK3IP1/RXFP2/PPARGC1B/CSF1/ADRA2A/GADD45A/ABCA1/S1PR1/ERBB3/PPP6R1/FLT1/RICTOR/GAPVD1/NPTN/GMFB/GTF2H1/MDFIC/HHEX/AGFG1/IGF1/IL6ST/IL15/ITGA5/KIT/GDF6/LDLR/LRP4/MAP3K4/KITLG/MAP3K9/PPP1R12A/NRAS/PRKAG2/PDE4D/GPRC5B/PIK3CA/ATP7A/ERRFI1/CEP192/STRADB/PRKAA1/DENND4C/RCC2/PRNP/RALGAPB/PTEN/PREX1/ATXN1/SOS1/SSR1/TEK/TGFA/TGFB2/WNT1/YWHAB/PRR5L/SBF2/PDE5A/N…	74
hsa-miR-148b-3p	GO:0008038	neuron recognition	8/498	1.74701e-06	DYNLL2/CNTN4/GAP43/RTN4/ROBO1/ROBO2/NRP1/CDK5R1	8
hsa-miR-148b-3p	GO:0035195	gene silencing by miRNA	8/498	1.74701e-06	AGO4/DICER1/AGO1/TNRC6A/CNOT7/LIN28B/CNOT6/TNRC6C	8
hsa-miR-148b-3p	GO:0044093	positive regulation of molecular function	61/498	1.8286e-06	BCL2L11/CDKN1B/CEBPG/ADCY2/PPARGC1A/RALBP1/PPARGC1B/JMY/CSF1/ADRA2A/GADD45A/DDX3X/S1PR1/ERBB3/ESR1/FLT1/ABL2/GMFB/ANK2/MDFIC/IGF1/ARF4/KIT/MAP3K4/KITLG/MAP3K9/KMT2A/MMP15/ASPH/NDP/NEUROD1/NRAS/PRKAG2/GPRC5B/ATP7A/ERRFI1/CTSA/STRADB/PRKAA1/RALGAPB/PTEN/CNOT6/ARRDC3/PREX1/ROBO1/SKP1/SOS1/SSR1/TEK/TGFA/TGFB2/UBE2D1/WNT1/WNT10B/YWHAB/PDE5A/NRP1/RPS6KA5/PLAA/AKAP7/CDC25B	61
hsa-miR-148b-3p	GO:0000902	cell morphogenesis	55/498	1.86924e-06	CIT/COL2A1/COL4A1/COL6A3/CNTN4/EFNB2/ALCAM/BTBD3/USP33/ARHGEF12/DICER1/RBFOX2/CADM1/GAP43/ABL2/GPM6A/ANK2/ITGA5/ITGA9/KIT/LIPA/LRP4/MAP1B/NPTX1/NRAS/OTX2/BCL11A/ATP7A/POU3F2/POU4F2/STRADB/RCC2/PRNP/RGMA/RTN4/PTEN/PTPRA/PTPRD/PTPRM/ROBO1/ROBO2/ROCK1/SOS1/SOS2/TEK/TGFB2/YWHAB/PICALM/NRP1/CDK5R1/WASL/C5orf30/NOG/RPS6KA5/FEZ2	55
hsa-miR-148b-3p	GO:0031399	regulation of protein modification process	59/498	2.04393e-06	CDKN1B/ARFGEF1/ADCY2/PPARGC1A/CSF1/ADRA2A/GADD45A/DNMT1/ERBB3/FLT1/RICTOR/NPTN/GMFB/GTF2H1/MDFIC/HHEX/IGF1/IL6ST/IL15/ITGA5/JARID2/KIT/GDF6/LRP4/MECP2/MAP3K4/KITLG/MAP3K9/KMT2A/NRAS/ATP2B4/UBXN1/PRKAG2/PDE4D/GPRC5B/PIK3CA/ERRFI1/STRADB/PRKAA1/PRNP/PTEN/ARRDC3/SKP1/SSR1/TEK/TGFA/TGFB2/TRPS1/UBE2D1/WNT1/YWHAB/PRR5L/PDE5A/NRP1/CDK5R1/ACVR1/NOG/RPS6KA5/CDC25B	59
hsa-miR-148b-3p	GO:0044248	cellular catabolic process	89/498	2.23879e-06	UBE4B/ARFGEF1/ERLIN1/PPARGC1A/RALBP1/LYSMD3/VPS37A/RC3H1/ADRA2A/RNF217/DDX3X/DDX6/PAPD4/DCP2/S1PR1/AGO4/UBR1/RAB12/BPTF/USP12/ATG14/USP33/TNRC6B/MTCL1/DDAH1/CNOT6L/RICTOR/LYSMD2/GAPVD1/AGO1/ABL2/GTF2H1/CNOT7/AGFG1/IGF1/LYSMD1/LIN28B/LDLR/CNOT4/NRAS/UBXN1/RLIM/NT5C3A/PRKAG2/PDE4D/PDE7A/RAB14/ERRFI1/INO80/FBXL19/TET2/PPP1CB/ARL8B/UBA6/UBE2W/PRKAA1/PNRC2/DENND4C/RCC2/RALGAPB/PTEN/CNOT6/HECW2/PREX1/T…	89
hsa-miR-148b-3p	GO:0006468	protein phosphorylation	61/498	2.33002e-06	CDKN1B/ADCY2/UHMK1/CSF1/ADRA2A/SIK1/GADD45A/DMPK/ERBB3/LMTK2/STK38L/FLT1/RICTOR/ABL2/NPTN/GMFB/GTF2H1/MDFIC/HHEX/IGF1/IL6ST/IL15/ITGA5/KIT/GDF6/LRP4/MAP3K4/KITLG/MAP3K9/NRAS/PRKAG2/PDE4D/PDK4/NLK/GPRC5B/PIK3CA/ERRFI1/SNRK/STRADB/PRKAA1/PRNP/PTEN/PTPRA/ROCK1/SRPK2/SSR1/TEK/TGFA/TGFB2/WNT1/YWHAB/PRR5L/DYRK2/PDE5A/NRP1/CDK5R1/ACVR1/DYRK1B/NOG/RPS6KA5/CDC25B	61
hsa-miR-148b-3p	GO:0048584	positive regulation of response to stimulus	69/498	2.51626e-06	BCL2L11/CEBPG/ARFGEF1/AMER1/CSF1/RC3H1/ADRA2A/GADD45A/S1PR1/ERBB3/ESR1/FLT1/SULF1/ZDHHC17/CADM1/RICTOR/LSM14A/NPTN/DLL1/PDIA3/MDFIC/HHEX/HLA-A/HLA-DQB2/IGF1/IL6ST/IL15/INHBB/ITGA5/KIT/GDF6/LCP2/MAP3K4/KITLG/MAP3K9/KMT2A/NRARP/NRAS/SERPINE1/ITSN2/GOLT1B/PDE4D/GPRC5B/PIK3CA/PRKAA1/BRK1/PRNP/TMEM9B/PTEN/ARRDC3/MIER1/SOS1/SOS2/TEK/TGFA/TGFB2/TRPS1/UBE2D1/UBE2D3/WNT1/WNT10B/PRR5L/CAV2/PDE5A/NRP1/WASL/…	69
hsa-miR-148b-3p	GO:0010243	response to organonitrogen compound	41/498	2.56017e-06	CDKN1B/ADCY2/PPARGC1A/COL4A1/PPARGC1B/DNMT1/SLC26A3/EGR3/UBR1/SCAP/FOSB/SLC7A11/HHEX/INHBB/MAX/ASPH/ATP1A2/NRAS/ATP4B/PRKAG2/PDE4D/PDK4/PIK3C2A/PIK3CA/STRADB/PRKAA1/DENND4C/PTEN/PTPRA/SOS1/KLF5/TEK/UCP3/WNT1/WNT10B/YWHAB/CPEB4/PIK3R3/KLF4/HOMER1/AKAP7	41
hsa-miR-148b-3p	GO:0033962	cytoplasmic mRNA processing body assembly	6/498	2.5769e-06	RC3H1/DDX6/CNOT6L/LSM14A/CNOT7/CNOT6	6
hsa-miR-148b-3p	GO:0044087	regulation of cellular component biogenesis	30/498	2.64631e-06	BCL2L11/CDKN1B/ARFGEF1/JMY/DDX3X/S1PR1/CNOT6L/RICTOR/GAP43/GPM6A/HAS3/KIT/MECP2/SIX4/BCL11A/PRKAA1/CAND1/BRK1/RCC2/PTEN/CNOT6/PREX1/ROBO2/ROCK1/TEK/TMSB4X/WNT1/WNT10B/WASL/LDB2	30
hsa-miR-148b-3p	GO:0010608	posttranscriptional regulation of gene expression	29/498	2.81665e-06	SYNCRIP/PPARGC1A/UHMK1/RC3H1/DDX3X/AGO4/RBM24/TNRC6B/FMR1/DICER1/CNOT6L/LSM14A/AGO1/TNRC6A/ANK2/CNOT7/EIF4E3/LIN28B/MDM4/ASPH/PTCD3/PTEN/CNOT6/TNRC6C/TNFRSF1B/WNT10B/NAA15/FXR1/QKI	29
hsa-miR-148b-3p	GO:0006928	cellular component movement	72/498	3.00872e-06	CDKN1B/COL2A1/COL4A1/COL6A3/JMY/CSF1/ADRA2A/CNTN4/S1PR1/EFNB2/EGR3/ALCAM/FOXF1/USP33/FLT1/SULF1/ARHGEF12/RBFOX2/SNAPIN/SLC7A11/RICTOR/GAP43/ABL2/GPM6A/ANK2/IGF1/ITGA5/ITGA9/ARF4/KIT/LAMA4/MAP1B/KITLG/MMP10/ATP1A2/NRAS/OTX2/SERPINE1/PDE4D/SIX4/PIK3CA/POU3F2/DLL4/POU4F2/BRK1/RCC2/PRNP/RGMA/RTN4/PTEN/ARHGAP21/PTPRA/PTPRM/RAB6A/ROBO1/ROBO2/ROCK1/SOS1/SOS2/TEK/TGFB2/YWHAB/PRR5L/NRP1/CDK5R1/WASL/ACVR1/…	72
hsa-miR-148b-3p	GO:0043067	regulation of programmed cell death	62/498	3.3345e-06	BCL2L11/CDKN1B/TXNIP/PPARGC1A/RXFP2/COL2A1/JMY/DYNLL2/SIK1/GADD45A/DDX3X/EGR3/ERBB3/ESR1/ARHGEF12/PDIA3/IGF1/IL6ST/INHBB/ITGA5/ARF4/KIT/MDM4/MECP2/KITLG/MITF/MAP3K9/MNT/NEUROD1/NRAS/SERPINE1/PDK4/SIX4/PIK3CA/ATP7A/STRADB/PRKAA1/PRNP/RTN4/PTEN/ROBO1/ROCK1/SOS1/SOS2/SRPK2/TEK/TGFA/TGFB2/TRPS1/WNT1/WNT10B/YWHAB/NAA15/CPEB4/NCOA1/NRP1/CDK5R1/ACVR1/DEDD/NOG/KLF4/ARHGEF17	62
hsa-miR-148b-3p	GO:1901698	response to nitrogen compound	43/498	3.52768e-06	CDKN1B/ADCY2/PPARGC1A/COL4A1/PPARGC1B/DNMT1/SLC26A3/EGR3/UBR1/SCAP/DICER1/FOSB/SLC7A11/HHEX/INHBB/LIN28B/MAX/ASPH/ATP1A2/NRAS/ATP4B/PRKAG2/PDE4D/PDK4/PIK3C2A/PIK3CA/STRADB/PRKAA1/DENND4C/PTEN/PTPRA/SOS1/KLF5/TEK/UCP3/WNT1/WNT10B/YWHAB/CPEB4/PIK3R3/KLF4/HOMER1/AKAP7	43
hsa-miR-148b-3p	GO:0016441	posttranscriptional gene silencing	8/498	3.63694e-06	AGO4/DICER1/AGO1/TNRC6A/CNOT7/LIN28B/CNOT6/TNRC6C	8
hsa-miR-148b-3p	GO:0035194	posttranscriptional gene silencing by RNA	8/498	3.63694e-06	AGO4/DICER1/AGO1/TNRC6A/CNOT7/LIN28B/CNOT6/TNRC6C	8
hsa-miR-148b-3p	GO:0033036	macromolecule localization	88/498	3.84466e-06	BCL2L11/TIMM23/ATP8A1/IPO8/ARFGEF1/TXNIP/OSBPL11/RAB39B/UHMK1/CHMP4B/STXBP5/VPS37A/DYNLL2/AP1G1/ABCA1/RAB12/EPS15/ACSL4/FBN1/LMTK2/TRAK1/ARL6IP1/ATP11A/FMR1/ZDHHC17/AP4E1/SNAPIN/CADM1/ZDHHC23/GAPVD1/ARFIP1/ANK2/PDIA3/MDFIC/HHEX/AGFG1/IGF1/ARF4/KPNA4/LCP2/LDLR/LRP4/LTBP1/MECP2/ASPH/TMED7/GOLT1B/PRKAG2/RAB14/SLC26A4/SIX4/PHAX/CTSA/PPP1R10/STRADB/DENND4C/RCC2/SPIRE1/RALGAPB/PTPN14/RAB6A/XPO4/MPP5/TR…	88
hsa-miR-148b-3p	GO:0016458	gene silencing	13/498	4.17127e-06	DNMT1/AGO4/TNRC6B/DICER1/CNOT6L/AGO1/TNRC6A/CNOT7/LIN28B/MECP2/CNOT6/TNRC6C/MIER1	13
hsa-miR-148b-3p	GO:0008284	positive regulation of cell proliferation	42/498	4.81565e-06	CDKN1B/PPARGC1A/TBC1D8/CSF1/ADRA2A/E2F3/S1PR1/EGR3/ESR1/FOXF1/FLT1/CNOT6L/RICTOR/CNOT7/IGF1/IL6ST/IL15/KIT/MDM4/MECP2/KITLG/NRARP/NAP1L1/NRAS/POU3F2/PRKAA1/BRK1/PTEN/CNOT6/SRPK2/SSR1/KLF5/TEK/TGFA/TGFB2/WNT1/WNT10B/CAV2/NRP1/CCKBR/NOG/CDC25B	42
hsa-miR-148b-3p	GO:0042981	regulation of apoptotic process	61/498	4.83899e-06	BCL2L11/CDKN1B/TXNIP/PPARGC1A/RXFP2/COL2A1/JMY/DYNLL2/SIK1/GADD45A/DDX3X/EGR3/ERBB3/ESR1/ARHGEF12/PDIA3/IGF1/IL6ST/INHBB/ITGA5/ARF4/MDM4/MECP2/KITLG/MITF/MAP3K9/MNT/NEUROD1/NRAS/SERPINE1/PDK4/SIX4/PIK3CA/ATP7A/STRADB/PRKAA1/PRNP/RTN4/PTEN/ROBO1/ROCK1/SOS1/SOS2/SRPK2/TEK/TGFA/TGFB2/TRPS1/WNT1/WNT10B/YWHAB/NAA15/CPEB4/NCOA1/NRP1/CDK5R1/ACVR1/DEDD/NOG/KLF4/ARHGEF17	61
hsa-miR-148b-3p	GO:0010941	regulation of cell death	63/498	5.17484e-06	BCL2L11/CDKN1B/TXNIP/PPARGC1A/RXFP2/COL2A1/JMY/DYNLL2/SIK1/GADD45A/DDX3X/EGR3/ERBB3/ESR1/ARHGEF12/ZFPM2/PDIA3/IGF1/IL6ST/INHBB/ITGA5/ARF4/KIT/MDM4/MECP2/KITLG/MITF/MAP3K9/MNT/NEUROD1/NRAS/SERPINE1/PDK4/SIX4/PIK3CA/ATP7A/STRADB/PRKAA1/PRNP/RTN4/PTEN/ROBO1/ROCK1/SOS1/SOS2/SRPK2/TEK/TGFA/TGFB2/TRPS1/WNT1/WNT10B/YWHAB/NAA15/CPEB4/NCOA1/NRP1/CDK5R1/ACVR1/DEDD/NOG/KLF4/ARHGEF17	63
hsa-miR-148b-3p	GO:0032989	cellular component morphogenesis	56/498	5.3179e-06	CIT/COL2A1/COL4A1/COL6A3/CNTN4/EFNB2/ALCAM/BTBD3/USP33/ARHGEF12/DICER1/RBFOX2/CADM1/GAP43/ABL2/GPM6A/ANK2/ITGA5/ITGA9/KIT/LIPA/LRP4/MAP1B/NPTX1/NRAS/OTX2/BCL11A/ATP7A/POU3F2/POU4F2/STRADB/RCC2/PRNP/RGMA/RTN4/PTEN/PTPRA/PTPRD/PTPRM/ROBO1/ROBO2/ROCK1/MPP5/SOS1/SOS2/TEK/TGFB2/YWHAB/PICALM/NRP1/CDK5R1/WASL/C5orf30/NOG/RPS6KA5/FEZ2	56
hsa-miR-148b-3p	GO:0031047	gene silencing by RNA	10/498	5.52431e-06	AGO4/TNRC6B/DICER1/CNOT6L/AGO1/TNRC6A/CNOT7/LIN28B/CNOT6/TNRC6C	10
hsa-miR-148b-3p	GO:0016358	dendrite development	15/498	8.22875e-06	CIT/ACSL4/BTBD3/RBFOX2/LRP4/MAP1B/MECP2/BCL11A/ATP7A/PTEN/PREX1/PTPRD/PICALM/NRP1/CDK5R1	15
hsa-miR-148b-3p	GO:0048011	neurotrophin TRK receptor signaling pathway	22/498	8.8308e-06	BCL2L11/CDKN1B/ADCY2/AGO4/ERBB3/TNRC6B/ARHGEF12/RICTOR/AGO1/TNRC6A/KIT/KITLG/NRAS/PIK3CA/RTN4/PTEN/TNRC6C/SOS1/SOS2/YWHAB/RPS6KA5/ARHGEF17	22
hsa-miR-148b-3p	GO:0032270	positive regulation of cellular protein metabolic process	48/498	9.31626e-06	ARFGEF1/ADCY2/PPARGC1A/UHMK1/CSF1/ADRA2A/GADD45A/DDX3X/DNMT1/ERBB3/FLT1/RICTOR/NPTN/MDFIC/IGF1/IL6ST/IL15/ITGA5/JARID2/KIT/GDF6/MAP3K4/KITLG/MAP3K9/ASPH/NRAS/PRKAG2/GPRC5B/PIK3CA/STRADB/PRKAA1/PTEN/ARRDC3/SKP1/SSR1/TEK/TGFA/TGFB2/TNFRSF1B/UBE2D1/WNT1/YWHAB/PRR5L/PDE5A/NRP1/ACVR1/RPS6KA5/CDC25B	48
hsa-miR-148b-3p	GO:0044265	cellular macromolecule catabolic process	43/498	9.72964e-06	UBE4B/ERLIN1/VPS37A/RC3H1/RNF217/DDX6/PAPD4/DCP2/AGO4/UBR1/RAB12/USP12/USP33/TNRC6B/CNOT6L/AGO1/GTF2H1/CNOT7/LIN28B/CNOT4/UBXN1/RLIM/FBXL19/UBA6/UBE2W/PNRC2/PTEN/CNOT6/HECW2/TNRC6C/SKP1/UBE2D1/UBE2D3/WNT1/WNT10B/USP7/TBL1XR1/FBXO11/CUL5/USP48/USP32/ZNRF1/USP6	43
hsa-miR-148b-3p	GO:0051247	positive regulation of protein metabolic process	51/498	1.04585e-05	CDKN1B/CEBPG/ARFGEF1/ADCY2/PPARGC1A/UHMK1/CSF1/ADRA2A/GADD45A/DDX3X/DNMT1/ERBB3/FLT1/RICTOR/NPTN/MDFIC/IGF1/IL6ST/IL15/ITGA5/JARID2/KIT/GDF6/MAP3K4/KITLG/MAP3K9/ASPH/NRAS/PRKAG2/GPRC5B/PIK3CA/STRADB/PRKAA1/PTEN/ARRDC3/SKP1/SSR1/TEK/TGFA/TGFB2/TNFRSF1B/UBE2D1/WNT1/YWHAB/PRR5L/PDE5A/NRP1/ACVR1/RPS6KA5/KLF4/CDC25B	51
hsa-miR-148b-3p	GO:0038179	neurotrophin signaling pathway	22/498	1.0464e-05	BCL2L11/CDKN1B/ADCY2/AGO4/ERBB3/TNRC6B/ARHGEF12/RICTOR/AGO1/TNRC6A/KIT/KITLG/NRAS/PIK3CA/RTN4/PTEN/TNRC6C/SOS1/SOS2/YWHAB/RPS6KA5/ARHGEF17	22
hsa-miR-148b-3p	GO:1901699	cellular response to nitrogen compound	30/498	1.10041e-05	ADCY2/PPARGC1A/COL4A1/DNMT1/SLC26A3/EGR3/UBR1/DICER1/INHBB/LIN28B/MAX/NRAS/PRKAG2/PDE4D/PDK4/PIK3C2A/PIK3CA/STRADB/PRKAA1/DENND4C/PTPRA/SOS1/KLF5/WNT1/WNT10B/YWHAB/CPEB4/PIK3R3/KLF4/AKAP7	30
hsa-miR-148b-3p	GO:0042325	regulation of phosphorylation	54/498	1.12945e-05	ATP6AP2/CDKN1B/ADCY2/PIK3IP1/PPARGC1B/CSF1/ADRA2A/GADD45A/ERBB3/FLT1/RICTOR/NPTN/GMFB/GTF2H1/MDFIC/HHEX/IGF1/IL6ST/IL15/ITGA5/KIT/GDF6/LRP4/MAP3K4/KITLG/MAP3K9/NRAS/PRKAG2/PDE4D/GPRC5B/PIK3CA/ATP7A/ERRFI1/STRADB/PRKAA1/PRNP/PTEN/ATXN1/SSR1/TEK/TGFA/TGFB2/WNT1/YWHAB/PRR5L/PDE5A/NRP1/CDK5R1/CCKBR/ACVR1/NOG/RPS6KA5/KLF4/CDC25B	54
hsa-miR-148b-3p	GO:0031401	positive regulation of protein modification process	44/498	1.14123e-05	ARFGEF1/ADCY2/PPARGC1A/CSF1/ADRA2A/GADD45A/DNMT1/ERBB3/FLT1/RICTOR/NPTN/MDFIC/IGF1/IL6ST/IL15/ITGA5/JARID2/KIT/GDF6/MAP3K4/KITLG/MAP3K9/NRAS/PRKAG2/GPRC5B/PIK3CA/STRADB/PRKAA1/PTEN/ARRDC3/SKP1/SSR1/TEK/TGFA/TGFB2/UBE2D1/WNT1/YWHAB/PRR5L/PDE5A/NRP1/ACVR1/RPS6KA5/CDC25B	44
hsa-miR-148b-3p	GO:1902582	single-organism intracellular transport	56/498	1.16787e-05	BCL2L11/TIMM23/TXNIP/UHMK1/CHMP4B/VPS37A/AP1G1/ABCA1/RAB12/EPS15/LMTK2/TRAK1/FOXF1/ARL6IP1/SNAPIN/FAM21C/ANK2/PDIA3/MDFIC/HHEX/IGF1/KIT/KPNA4/FAM21A/LMAN1/MAP1B/ASPH/ATP2A2/NPTX1/PRKAG2/PDE4D/RAB14/PHAX/PPP1R10/STRADB/FAM21B/SPIRE1/JPH3/ARHGAP21/PTPN14/RAB6A/XPO4/TRAK2/SSR1/TGFB2/TRPS1/UCP3/YWHAB/SNX27/PICALM/RAB34/DYRK2/CDK5R1/MCM3AP/CYTH3/TOMM70A	56
hsa-miR-148b-3p	GO:0008104	protein localization	78/498	1.25803e-05	BCL2L11/TIMM23/IPO8/ARFGEF1/TXNIP/RAB39B/UHMK1/CHMP4B/STXBP5/VPS37A/DYNLL2/AP1G1/ABCA1/RAB12/EPS15/FBN1/LMTK2/TRAK1/ARL6IP1/ZDHHC17/AP4E1/SNAPIN/CADM1/ZDHHC23/GAPVD1/ARFIP1/ANK2/PDIA3/MDFIC/HHEX/IGF1/ARF4/KPNA4/LCP2/LRP4/LTBP1/MECP2/ASPH/TMED7/GOLT1B/RAB14/SLC26A4/SIX4/PHAX/CTSA/PPP1R10/STRADB/DENND4C/RCC2/SPIRE1/RALGAPB/PTPN14/RAB6A/XPO4/MPP5/TRAK2/SSR1/STX3/TERF2/TGFB2/TMSB4X/TRPS1/YWHAB/SH3TC2…	78
hsa-miR-148b-3p	GO:0016310	phosphorylation	70/498	1.39147e-05	ATP6AP2/CDKN1B/ADCY2/PIK3IP1/UHMK1/PPARGC1B/CSF1/ADRA2A/SIK1/GADD45A/DMPK/ERBB3/LMTK2/STK38L/FLT1/RICTOR/ABL2/NPTN/GMFB/GTF2H1/MDFIC/HHEX/IGF1/IL6ST/IL15/ITGA5/KIT/GDF6/LRP4/MECP2/MAP3K4/KITLG/MAP3K9/NRAS/PRKAG2/PDE4D/PDK4/NLK/GPRC5B/PIK3CA/ATP7A/ERRFI1/POU4F2/SNRK/STRADB/PRKAA1/PRNP/PTEN/PTPRA/ROCK1/ATXN1/SRPK2/SSR1/TEK/TGFA/TGFB2/WNT1/YWHAB/PRR5L/DYRK2/PDE5A/NRP1/CDK5R1/CCKBR/ACVR1/DYRK1B/NOG/R…	70
hsa-miR-148b-3p	GO:0001932	regulation of protein phosphorylation	47/498	1.63002e-05	CDKN1B/ADCY2/CSF1/ADRA2A/GADD45A/ERBB3/FLT1/RICTOR/NPTN/GMFB/GTF2H1/MDFIC/HHEX/IGF1/IL6ST/IL15/ITGA5/KIT/GDF6/LRP4/MAP3K4/KITLG/MAP3K9/NRAS/PRKAG2/PDE4D/GPRC5B/PIK3CA/ERRFI1/STRADB/PRKAA1/PRNP/PTEN/SSR1/TEK/TGFA/TGFB2/WNT1/YWHAB/PRR5L/PDE5A/NRP1/CDK5R1/ACVR1/NOG/RPS6KA5/CDC25B	47
hsa-miR-148b-3p	GO:0051649	establishment of localization in cell	87/498	1.63318e-05	BCL2L11/TIMM23/IPO8/ARFGEF1/TXNIP/UHMK1/CHMP4B/STXBP5/VPS37A/DYNLL2/ADRA2A/AP1G1/ABCA1/RAB12/EPS15/LMTK2/TRAK1/FOXF1/ARL6IP1/AP4E1/SNAPIN/CADM1/FAM21C/ARFIP1/PCLO/ANK2/PDIA3/MDFIC/HHEX/AGFG1/IGF1/INHBB/KIT/KPNA4/FAM21A/LCP2/LMAN1/MAP1B/MECP2/ASPH/PPP1R12A/NEUROD1/ATP2A2/NPTX1/SERPINE1/CYB5R4/PRKAG2/PDE4D/RAB14/PHAX/PIK3C2A/SLC38A2/CTSA/PPP1R10/STRADB/CHD7/FAM21B/SPIRE1/JPH3/ARHGAP21/PTPN14/RAB6A/…	87
hsa-miR-148b-3p	GO:0014065	phosphatidylinositol 3-kinase signaling	11/498	1.75938e-05	PIK3IP1/C3orf58/ERBB3/FLT1/IGF1/KIT/PTEN/TEK/TGFB2/PRR5L/KLF4	11
hsa-miR-148b-3p	GO:0002040	sprouting angiogenesis	8/498	1.84908e-05	E2F7/EFNB2/EGR3/FLT1/NRARP/ROBO1/TEK/NRP1	8
hsa-miR-148b-3p	GO:0009967	positive regulation of signal transduction	50/498	2.00092e-05	BCL2L11/AMER1/CSF1/ADRA2A/GADD45A/ERBB3/ESR1/FLT1/SULF1/ZDHHC17/RICTOR/LSM14A/NPTN/DLL1/PDIA3/MDFIC/HHEX/IGF1/IL6ST/IL15/INHBB/ITGA5/KIT/GDF6/MAP3K4/KITLG/MAP3K9/NRARP/NRAS/ITSN2/GOLT1B/GPRC5B/PRKAA1/TMEM9B/PTEN/ARRDC3/MIER1/SOS1/SOS2/TEK/TGFA/TGFB2/TRPS1/WNT1/WNT10B/PRR5L/CAV2/PDE5A/ACVR1/HOMER1	50
hsa-miR-148b-3p	GO:0051093	negative regulation of developmental process	36/498	2.0567e-05	STAG2/CIT/RC3H1/CNTN4/ABCA1/SULF1/DICER1/ZFPM2/DLL1/HHEX/IGF1/KIT/LRP4/NRARP/ZFHX3/SERPINE1/BCL11A/DLL4/RCC2/RTN4/PTEN/BAI3/PTPRM/ROBO2/ROCK1/RORA/TEK/WNT1/WNT10B/BHLHE41/NRP1/CDK5R1/LDB2/NOG/KLF4/MAFB	36
hsa-miR-148b-3p	GO:0051641	cellular localization	95/498	2.18255e-05	BCL2L11/TIMM23/IPO8/ARFGEF1/TXNIP/UHMK1/CHMP4B/STXBP5/VPS37A/DYNLL2/ADRA2A/AP1G1/ABCA1/RAB12/EPS15/LMTK2/TRAK1/FOXF1/ARL6IP1/AP4E1/SNAPIN/CADM1/FAM21C/ZDHHC23/ARFIP1/PCLO/ANK2/PDIA3/MDFIC/HHEX/AGFG1/IGF1/INHBB/KIT/KPNA4/FAM21A/LCP2/LMAN1/LRP4/MAP1B/MECP2/ASPH/PPP1R12A/NEUROD1/ATP2A2/NPTX1/SERPINE1/CYB5R4/PRKAG2/PDE4D/RAB14/PHAX/PIK3C2A/SLC38A2/CTSA/PPP1R10/STRADB/CHD7/DENND4C/FAM21B/RCC2/SPIRE1/R…	95
hsa-miR-148b-3p	GO:0022607	cellular component assembly	77/498	2.21724e-05	BCL2L11/CDKN1B/ARFGEF1/PPARGC1A/JMY/RC3H1/DDX3X/DDX6/ABCA1/S1PR1/EPS15/FANCA/ATG14/DICER1/CADM1/CNOT6L/RICTOR/GAP43/LSM14A/ABL2/GPM6A/ANK2/CNOT7/HAS3/ITGA5/KIT/LRP4/MAX/MDM4/MECP2/MITF/KMT2A/NAP1L1/OTX2/SIX4/PHAX/PIK3C2A/BCL11A/ATP7A/INO80/CEP192/PRKAA1/CAND1/BRK1/RCC2/PRNP/C10orf2/SPIRE1/PTEN/CNOT6/KCTD16/PREX1/PTPRD/ROBO2/ROCK1/MPP5/SLC2A1/SRPK2/KLF5/TCF4/TEK/TMSB4X/WNT1/WNT10B/YWHAB/VMP1/SBF2/…	77
hsa-miR-148b-3p	GO:0044765	single-organism transport	120/498	2.32378e-05	BCL2L11/TIMM23/CDKN1B/ATP8A1/ARFGEF1/TXNIP/ADCY2/PPARGC1A/OSBPL11/CLCN3/CLCN6/UHMK1/CHMP4B/STXBP5/VPS37A/ADRA2A/SIK1/AP1G1/DMPK/SLC26A3/ABCA1/RAB12/EPS15/ERBB3/ACSL4/ABCB7/LMTK2/TRAK1/FOXF1/ARL6IP1/ATP11A/ZDHHC17/ABCB10/SNAPIN/SLC7A11/CADM1/FAM21C/GABRA1/ARFIP1/PCLO/ANK2/PDIA3/MDFIC/HHEX/IGF1/INHBB/KIT/KPNA4/FAM21A/LCP2/LDLR/LMAN1/MAP1B/MECP2/ASPH/NEUROD1/ATP1A2/ATP2A2/NPTX1/ATP2B4/ATP4B/SERPINE1…	120
hsa-miR-148b-3p	GO:0045892	negative regulation of transcription, DNA-templated	46/498	2.52859e-05	CDKN1B/ZBTB18/TXNIP/PPARGC1B/E2F7/SIK1/DNMT1/BPTF/FOXF1/DICER1/ZFPM2/FOSB/RBFOX2/MDFIC/HHEX/HOXC8/JARID2/MAF/MDM4/MECP2/NRARP/ZFHX3/NAB1/RLIM/DLL4/POU4F2/MOSPD1/MIER1/TGIF2/ATXN1/TRPS1/UBE2D1/UBE2D3/WNT10B/YWHAB/ZNF217/BHLHE41/TBL1XR1/MAF1/LCOR/CDK5R1/BTAF1/DEDD/NOG/RPS6KA5/KLF4	46
hsa-miR-148b-3p	GO:0006996	organelle organization	103/498	2.62722e-05	BCL2L11/TIMM23/CDKN1B/RTN3/ARFGEF1/PTGES3/CFL2/STAG2/PPARGC1A/CHD1/CIT/KAT7/HPS5/ESCO1/CLCN3/PPARGC1B/JMY/DYNLL2/RC3H1/ADRA2A/GADD45A/DDX3X/DDX6/DMPK/DNMT1/ABCA1/S1PR1/EPAS1/EPS15/ESR1/FANCA/BPTF/MRAS/ATG14/USP33/KDM6B/PDS5A/JADE2/DICER1/SNAPIN/CNOT6L/RICTOR/LSM14A/ABL2/PCLO/CNOT7/IGF1/JARID2/KIT/LMAN1/MAP1B/MECP2/KMT2A/PPP1R12A/NAP1L1/NDP/NPTX1/NRAS/PHF20/PIK3C2A/ATP7A/INO80/TET2/PTCD3/CEP192/CH…	103
hsa-miR-148b-3p	GO:0001934	positive regulation of protein phosphorylation	36/498	2.69502e-05	ADCY2/CSF1/ADRA2A/GADD45A/ERBB3/FLT1/RICTOR/NPTN/MDFIC/IGF1/IL6ST/IL15/ITGA5/KIT/GDF6/MAP3K4/KITLG/MAP3K9/NRAS/PRKAG2/GPRC5B/PIK3CA/STRADB/PRKAA1/SSR1/TEK/TGFA/TGFB2/WNT1/YWHAB/PRR5L/PDE5A/NRP1/ACVR1/RPS6KA5/CDC25B	36
hsa-miR-148b-3p	GO:0006367	transcription initiation from RNA polymerase II promoter	17/498	3.2884e-05	CDK8/PPARGC1A/E2F3/ESR1/ESRRG/GTF2H1/SERPINE1/CAND1/TGIF2/RORA/TAF4/TAF4B/TCF4/TFDP2/UBE2D1/UBE2D3/WNT10B	17
hsa-miR-148b-3p	GO:1901701	cellular response to oxygen-containing compound	39/498	3.3033e-05	ADCY2/PPARGC1A/COL4A1/PPARGC1B/DNMT1/SLC26A3/ABCA1/EGR3/UBR1/ESR1/ABL2/IL15/INHBB/MAX/NEUROD1/NPTX1/NRAS/SERPINE1/PRKAG2/PDE4D/PDK4/PIK3C2A/PIK3CA/ATP7A/STRADB/PRKAA1/DENND4C/PTPRA/RORA/SOS1/KLF5/TNFRSF1B/WNT1/WNT10B/YWHAB/CPEB4/PIK3R3/KLF4/AKAP7	39
hsa-miR-148b-3p	GO:0023056	positive regulation of signaling	51/498	3.41904e-05	BCL2L11/AMER1/CSF1/ADRA2A/GADD45A/ERBB3/ESR1/FLT1/SULF1/ZDHHC17/RICTOR/LSM14A/NPTN/DLL1/PDIA3/MDFIC/HHEX/IGF1/IL6ST/IL15/INHBB/ITGA5/KIT/GDF6/MECP2/MAP3K4/KITLG/MAP3K9/NRARP/NRAS/ITSN2/GOLT1B/GPRC5B/PRKAA1/TMEM9B/PTEN/ARRDC3/MIER1/SOS1/SOS2/TEK/TGFA/TGFB2/TRPS1/WNT1/WNT10B/PRR5L/CAV2/PDE5A/ACVR1/HOMER1	51
hsa-miR-148b-3p	GO:1902531	regulation of intracellular signal transduction	60/498	3.59965e-05	BCL2L11/ATP6AP2/ARFGEF1/NFAT5/RALBP1/PIK3IP1/CSF1/ADRA2A/GADD45A/DDX3X/ABCA1/S1PR1/UBR1/C3orf58/ERBB3/ESR1/FLT1/ARHGEF12/ZDHHC17/RICTOR/GAPVD1/MDFIC/AGFG1/IGF1/IL6ST/IL15/KIT/MAP3K4/KITLG/MAP3K9/ASPH/NEUROD1/NRAS/GOLT1B/NLK/GPRC5B/ERRFI1/PRKAA1/DENND4C/PRNP/TMEM9B/RALGAPB/PTEN/ARHGAP20/PREX1/MIER1/SOS1/SOS2/TEK/TGFA/TGFB2/YWHAB/PRR5L/SBF2/PDE5A/CDK5R1/STARD13/CYTH3/KLF4/ARHGEF17	60
hsa-miR-148b-3p	GO:0010647	positive regulation of cell communication	51/498	3.77937e-05	BCL2L11/AMER1/CSF1/ADRA2A/GADD45A/ERBB3/ESR1/FLT1/SULF1/ZDHHC17/RICTOR/LSM14A/NPTN/DLL1/PDIA3/MDFIC/HHEX/IGF1/IL6ST/IL15/INHBB/ITGA5/KIT/GDF6/MECP2/MAP3K4/KITLG/MAP3K9/NRARP/NRAS/ITSN2/GOLT1B/GPRC5B/PRKAA1/TMEM9B/PTEN/ARRDC3/MIER1/SOS1/SOS2/TEK/TGFA/TGFB2/TRPS1/WNT1/WNT10B/PRR5L/CAV2/PDE5A/ACVR1/HOMER1	51
hsa-miR-148b-3p	GO:0042692	muscle cell differentiation	21/498	3.86734e-05	SIK1/DMPK/EFNB2/EPAS1/RBM24/FOXF1/DICER1/ANK2/IGF1/ZFHX3/NRAS/WNT1/WNT10B/BHLHE41/TANC1/CAV2/ACVR1/DYRK1B/DNER/QKI/HOMER1	21
hsa-miR-148b-3p	GO:0048534	hematopoietic or lymphoid organ development	29/498	3.94208e-05	BCL2L11/CEBPG/KLF6/CSF1/EPAS1/DICER1/DLL1/HHEX/IL15/JARID2/KIT/KITLG/MITF/KMT2A/GLRX5/SIX4/BCL11A/ATP7A/TET2/SNRK/CHD7/RORA/TEK/TGFB2/WNT1/WNT10B/PICALM/KLF4/MAFB	29
hsa-miR-148b-3p	GO:0009057	macromolecule catabolic process	49/498	3.96556e-05	CDKN1B/UBE4B/ERLIN1/VPS37A/RC3H1/ADRA2A/RNF217/DDX6/PAPD4/DCP2/AGO4/UBR1/RAB12/USP12/USP33/TNRC6B/CNOT6L/AGO1/GTF2H1/CNOT7/LIN28B/LDLR/MDM4/CNOT4/UBXN1/RLIM/FBXL19/UBA6/UBE2W/PNRC2/PTEN/CNOT6/HECW2/TNRC6C/SKP1/TNFRSF1B/UBE2D1/UBE2D3/WNT1/WNT10B/USP7/TBL1XR1/FBXO11/CUL5/USP48/USP32/ZNRF1/USP6/DEDD	49
hsa-miR-148b-3p	GO:1902679	negative regulation of RNA biosynthetic process	46/498	4.12859e-05	CDKN1B/ZBTB18/TXNIP/PPARGC1B/E2F7/SIK1/DNMT1/BPTF/FOXF1/DICER1/ZFPM2/FOSB/RBFOX2/MDFIC/HHEX/HOXC8/JARID2/MAF/MDM4/MECP2/NRARP/ZFHX3/NAB1/RLIM/DLL4/POU4F2/MOSPD1/MIER1/TGIF2/ATXN1/TRPS1/UBE2D1/UBE2D3/WNT10B/YWHAB/ZNF217/BHLHE41/TBL1XR1/MAF1/LCOR/CDK5R1/BTAF1/DEDD/NOG/RPS6KA5/KLF4	46
hsa-miR-148b-3p	GO:0051960	regulation of nervous system development	31/498	4.15537e-05	CIT/CNTN4/DICER1/ABL2/NPTN/DLL1/IGF1/IL6ST/KIT/GDF6/LRP4/MAP1B/MECP2/ZFHX3/NEUROD1/GPRC5B/SIX4/BCL11A/POU3F2/DLL4/RTN4/PTEN/PREX1/PTPRD/ROBO1/ROBO2/TCF4/NCOA1/NRP1/CDK5R1/NOG	31
hsa-miR-148b-3p	GO:0030163	protein catabolic process	34/498	4.36333e-05	CDKN1B/UBE4B/ERLIN1/VPS37A/ADRA2A/RNF217/UBR1/RAB12/USP12/USP33/LDLR/MDM4/UBXN1/RLIM/FBXL19/UBA6/UBE2W/PTEN/HECW2/SKP1/TNFRSF1B/UBE2D1/UBE2D3/WNT1/WNT10B/USP7/TBL1XR1/FBXO11/CUL5/USP48/USP32/ZNRF1/USP6/DEDD	34
hsa-miR-148b-3p	GO:0016525	negative regulation of angiogenesis	9/498	4.45808e-05	SULF1/HHEX/SERPINE1/DLL4/BAI3/PTPRM/ROCK1/TEK/KLF4	9
hsa-miR-148b-3p	GO:0071417	cellular response to organonitrogen compound	27/498	4.5638e-05	ADCY2/COL4A1/DNMT1/SLC26A3/EGR3/UBR1/INHBB/MAX/NRAS/PRKAG2/PDE4D/PDK4/PIK3C2A/PIK3CA/STRADB/PRKAA1/DENND4C/PTPRA/SOS1/KLF5/WNT1/WNT10B/YWHAB/CPEB4/PIK3R3/KLF4/AKAP7	27
hsa-miR-148b-3p	GO:0051248	negative regulation of protein metabolic process	32/498	4.67566e-05	CDKN1B/SYNCRIP/GADD45A/DDX3X/DNMT1/AGO4/FMR1/AGO1/TNRC6A/GMFB/HHEX/INHBB/JARID2/MDM4/MECP2/ATP2B4/SERPINE1/UBXN1/PRKAG2/PDE4D/ERRFI1/PRNP/PTEN/TNRC6C/UBE2D1/WNT1/YWHAB/PRR5L/FXR1/DEDD/NOG/KLF4	32
hsa-miR-148b-3p	GO:0032870	cellular response to hormone stimulus	27/498	4.75151e-05	ADCY2/PPARGC1A/ADRA2A/EGR3/ESR1/FOSB/INHBB/KIT/MAX/NRAS/PRKAG2/PDK4/PIK3C2A/PIK3CA/STRADB/PRKAA1/DENND4C/PTPRA/ROBO2/SOS1/UCP3/WNT1/WNT10B/YWHAB/PIK3R3/NCOA1/ACVR1	27
hsa-miR-148b-3p	GO:0038095	Fc-epsilon receptor signaling pathway	16/498	4.78117e-05	CDKN1B/AGO4/ERBB3/TNRC6B/RICTOR/AGO1/TNRC6A/KIT/LCP2/KITLG/NRAS/PIK3CA/PTEN/TNRC6C/SOS1/YWHAB	16
hsa-miR-148b-3p	GO:0051146	striated muscle cell differentiation	17/498	4.80174e-05	SIK1/DMPK/EFNB2/RBM24/DICER1/IGF1/ZFHX3/NRAS/WNT1/WNT10B/BHLHE41/TANC1/CAV2/ACVR1/DYRK1B/DNER/HOMER1	17
hsa-miR-148b-3p	GO:0007517	muscle organ development	23/498	4.87374e-05	ZBTB18/COL6A3/S1PR1/EFNB2/EGR3/ITGA11/MRAS/ZFPM2/HLF/IGF1/MEOX2/ZFHX3/SIX4/DLL4/SGCB/KLF5/WNT10B/FXR1/CAV2/ACVR1/NOG/DNER/HOMER1	23
hsa-miR-148b-3p	GO:0051172	negative regulation of nitrogen compound metabolic process	51/498	5.08023e-05	CDKN1B/ZBTB18/TXNIP/STAG2/PPARGC1B/E2F7/ADRA2A/SIK1/DNMT1/BPTF/FOXF1/PDS5A/DICER1/ZFPM2/FOSB/RBFOX2/MDFIC/HHEX/HOXC8/JARID2/MAF/MDM4/MECP2/NRARP/ZFHX3/NAB1/RLIM/DLL4/POU4F2/PRKAA1/MOSPD1/MIER1/TGIF2/ATXN1/TERF2/TRPS1/UBE2D1/UBE2D3/WNT10B/YWHAB/ZNF217/BHLHE41/TBL1XR1/MAF1/LCOR/CDK5R1/BTAF1/DEDD/NOG/RPS6KA5/KLF4	51
hsa-miR-148b-3p	GO:0006511	ubiquitin-dependent protein catabolic process	27/498	5.35717e-05	UBE4B/ERLIN1/VPS37A/RNF217/UBR1/USP12/USP33/UBXN1/RLIM/FBXL19/UBA6/UBE2W/PTEN/HECW2/SKP1/UBE2D1/UBE2D3/WNT1/WNT10B/USP7/TBL1XR1/FBXO11/CUL5/USP48/USP32/ZNRF1/USP6	27
hsa-miR-148b-3p	GO:0001763	morphogenesis of a branching structure	17/498	6.12559e-05	CSF1/ESR1/FOXF1/FLT1/SULF1/DICER1/HHEX/HOXD13/IGF1/NRARP/SIX4/DLL4/RTN4/WNT1/NRP1/ACVR1/NOG	17
hsa-miR-148b-3p	GO:0006352	DNA-templated transcription, initiation	18/498	6.24699e-05	CDK8/PPARGC1A/E2F3/ESR1/ESRRG/GTF2H1/SERPINE1/CAND1/NAT14/TGIF2/RORA/TAF4/TAF4B/TCF4/TFDP2/UBE2D1/UBE2D3/WNT10B	18
hsa-miR-148b-3p	GO:0060537	muscle tissue development	22/498	6.29634e-05	ZBTB18/PPARGC1A/SIK1/S1PR1/EFNB2/C3orf58/DICER1/ZFPM2/HLF/MEOX2/ZFHX3/SIX4/DLL4/PTEN/KLF5/TGFB2/WNT10B/CAV2/ACVR1/NOG/DNER/HOMER1	22
hsa-miR-148b-3p	GO:0045934	negative regulation of nucleobase-containing compound metabolic process	50/498	6.75343e-05	CDKN1B/ZBTB18/TXNIP/STAG2/PPARGC1B/E2F7/ADRA2A/SIK1/DNMT1/BPTF/FOXF1/PDS5A/DICER1/ZFPM2/FOSB/RBFOX2/MDFIC/HHEX/HOXC8/JARID2/MAF/MDM4/MECP2/NRARP/ZFHX3/NAB1/RLIM/DLL4/POU4F2/MOSPD1/MIER1/TGIF2/ATXN1/TERF2/TRPS1/UBE2D1/UBE2D3/WNT10B/YWHAB/ZNF217/BHLHE41/TBL1XR1/MAF1/LCOR/CDK5R1/BTAF1/DEDD/NOG/RPS6KA5/KLF4	50
hsa-miR-148b-3p	GO:0019941	modification-dependent protein catabolic process	27/498	6.78137e-05	UBE4B/ERLIN1/VPS37A/RNF217/UBR1/USP12/USP33/UBXN1/RLIM/FBXL19/UBA6/UBE2W/PTEN/HECW2/SKP1/UBE2D1/UBE2D3/WNT1/WNT10B/USP7/TBL1XR1/FBXO11/CUL5/USP48/USP32/ZNRF1/USP6	27
hsa-miR-148b-3p	GO:0000122	negative regulation of transcription from RNA polymerase II promoter	32/498	7.29673e-05	ZBTB18/TXNIP/E2F7/SIK1/DNMT1/BPTF/FOXF1/DICER1/ZFPM2/FOSB/HHEX/HOXC8/JARID2/MAF/MDM4/MECP2/NRARP/ZFHX3/RLIM/DLL4/POU4F2/MOSPD1/TGIF2/TRPS1/UBE2D1/UBE2D3/WNT10B/BHLHE41/TBL1XR1/LCOR/NOG/KLF4	32
hsa-miR-148b-3p	GO:0043632	modification-dependent macromolecule catabolic process	27/498	7.91131e-05	UBE4B/ERLIN1/VPS37A/RNF217/UBR1/USP12/USP33/UBXN1/RLIM/FBXL19/UBA6/UBE2W/PTEN/HECW2/SKP1/UBE2D1/UBE2D3/WNT1/WNT10B/USP7/TBL1XR1/FBXO11/CUL5/USP48/USP32/ZNRF1/USP6	27
hsa-miR-148b-3p	GO:0043543	protein acylation	15/498	7.91991e-05	PPARGC1A/KAT7/ESCO1/JADE2/ZDHHC17/ZDHHC23/MECP2/KMT2A/PHF20/ZDHHC7/ZDHHC6/BRPF1/NAA15/NCOA1/RPS6KA5	15
hsa-miR-148b-3p	GO:0033043	regulation of organelle organization	36/498	7.95225e-05	BCL2L11/CDKN1B/ARFGEF1/CFL2/PPARGC1A/CIT/JMY/DYNLL2/DNMT1/S1PR1/CNOT6L/RICTOR/ABL2/IGF1/JARID2/LMAN1/MECP2/KMT2A/BRK1/RCC2/PTEN/CNOT6/PREX1/ROCK1/SYT4/TEK/TERF2/TGFA/TMSB4X/TRPS1/UBE2D1/YWHAB/CAV2/CDK5R1/WASL/RPS6KA5	36
hsa-miR-148b-3p	GO:0050767	regulation of neurogenesis	28/498	8.14128e-05	CIT/CNTN4/DICER1/ABL2/NPTN/DLL1/IL6ST/KIT/GDF6/LRP4/MAP1B/ZFHX3/NEUROD1/GPRC5B/BCL11A/POU3F2/DLL4/RTN4/PTEN/PREX1/PTPRD/ROBO1/ROBO2/TCF4/NCOA1/NRP1/CDK5R1/NOG	28
hsa-miR-148b-3p	GO:1901575	organic substance catabolic process	87/498	8.45223e-05	CDKN1B/UBE4B/ARFGEF1/ERLIN1/PPARGC1A/PNPLA6/RALBP1/VPS37A/RC3H1/LIPI/ADRA2A/RNF217/DDX3X/DDX6/PAPD4/DCP2/S1PR1/AGO4/UBR1/RAB12/BPTF/USP12/USP33/TNRC6B/DDHD2/DDAH1/CNOT6L/RICTOR/GAPVD1/AGO1/GTF2H1/CNOT7/AGFG1/IGF1/LIN28B/LDLR/LIPA/MDM4/CNOT4/NRAS/UBXN1/RLIM/NT5C3A/PRKAG2/PDE4D/PDE7A/RAB14/ERRFI1/INO80/FBXL19/TET2/PPP1CB/ARL8B/UBA6/UBE2W/PRKAA1/PNRC2/DENND4C/RCC2/RALGAPB/PTEN/CNOT6/HECW2/PREX1/TNRC…	87
hsa-miR-148b-3p	GO:0009894	regulation of catabolic process	37/498	8.93577e-05	CDKN1B/ARFGEF1/PPARGC1A/RALBP1/ADRA2A/S1PR1/ATG14/TNRC6B/MTCL1/RICTOR/GAPVD1/ABL2/CNOT7/AGFG1/IGF1/LDLR/MDM4/UBXN1/PRKAG2/ERRFI1/PRKAA1/DENND4C/RCC2/RALGAPB/PTEN/PREX1/TNRC6C/SOS1/TNFRSF1B/WNT1/WNT10B/VMP1/SBF2/DEDD/CYTH3/KIAA0226/ARHGEF17	37
hsa-miR-148b-3p	GO:0051253	negative regulation of RNA metabolic process	46/498	9.65389e-05	CDKN1B/ZBTB18/TXNIP/PPARGC1B/E2F7/SIK1/DNMT1/BPTF/FOXF1/DICER1/ZFPM2/FOSB/RBFOX2/MDFIC/HHEX/HOXC8/JARID2/MAF/MDM4/MECP2/NRARP/ZFHX3/NAB1/RLIM/DLL4/POU4F2/MOSPD1/MIER1/TGIF2/ATXN1/TRPS1/UBE2D1/UBE2D3/WNT10B/YWHAB/ZNF217/BHLHE41/TBL1XR1/MAF1/LCOR/CDK5R1/BTAF1/DEDD/NOG/RPS6KA5/KLF4	46
hsa-miR-148b-3p	GO:0014706	striated muscle tissue development	21/498	9.80005e-05	ZBTB18/SIK1/S1PR1/EFNB2/C3orf58/DICER1/ZFPM2/HLF/MEOX2/ZFHX3/SIX4/DLL4/PTEN/KLF5/TGFB2/WNT10B/CAV2/ACVR1/NOG/DNER/HOMER1	21
hsa-miR-148b-3p	GO:0044257	cellular protein catabolic process	26/498	9.98664e-05	UBE4B/ERLIN1/VPS37A/RNF217/UBR1/RAB12/USP12/USP33/UBXN1/RLIM/FBXL19/UBA6/UBE2W/HECW2/SKP1/UBE2D1/UBE2D3/WNT1/USP7/TBL1XR1/FBXO11/CUL5/USP48/USP32/ZNRF1/USP6	26
hsa-miR-148b-3p	GO:1901700	response to oxygen-containing compound	53/498	9.98789e-05	CDKN1B/TXNIP/ADCY2/PPARGC1A/COL4A1/PPARGC1B/DNMT1/SLC26A3/ABCA1/EGR3/UBR1/ESR1/SCAP/FOSB/ABL2/HHEX/IL15/INHBB/MAX/MMP15/ASPH/NEUROD1/NPTX1/NRAS/ATP4B/SERPINE1/PRKAG2/PDE4D/PDK4/PIK3C2A/PIK3CA/ATP7A/STRADB/PRKAA1/DENND4C/PTEN/PTPRA/RORA/SOS1/KLF5/TEK/TGFB2/TNFRSF1B/UCP3/WNT1/WNT10B/YWHAB/CPEB4/PIK3R3/NCOA1/KLF4/HOMER1/AKAP7	53
hsa-miR-148b-3p	GO:0031329	regulation of cellular catabolic process	34/498	0.000100835	ARFGEF1/PPARGC1A/RALBP1/ADRA2A/S1PR1/ATG14/TNRC6B/MTCL1/RICTOR/GAPVD1/ABL2/CNOT7/AGFG1/IGF1/LDLR/UBXN1/PRKAG2/ERRFI1/PRKAA1/DENND4C/RCC2/RALGAPB/PTEN/PREX1/TNRC6C/SOS1/TNFRSF1B/WNT1/WNT10B/VMP1/SBF2/CYTH3/KIAA0226/ARHGEF17	34
hsa-miR-148b-3p	GO:0044085	cellular component biogenesis	79/498	0.000103968	BCL2L11/CDKN1B/ARFGEF1/PPARGC1A/JMY/RC3H1/DDX3X/DDX6/ABCA1/S1PR1/EPS15/FANCA/ATG14/DICER1/CADM1/CNOT6L/RICTOR/GAP43/LSM14A/ABL2/GPM6A/ANK2/CNOT7/HAS3/ITGA5/KIT/LRP4/MAX/MDM4/MECP2/MITF/KMT2A/NAP1L1/OTX2/SIX4/PHAX/PIK3C2A/BCL11A/ATP7A/INO80/CEP192/PRKAA1/CHD7/CAND1/BRK1/RCC2/PRNP/C10orf2/SPIRE1/PTEN/CNOT6/KCTD16/PREX1/PTPRD/ROBO2/ROCK1/MPP5/SLC2A1/SRPK2/KLF5/TCF4/TEK/TMSB4X/WNT1/WNT10B/YWHAB/VMP1/…	79
hsa-miR-148b-3p	GO:0031344	regulation of cell projection organization	22/498	0.000108624	CIT/GAP43/ABL2/NPTN/GPM6A/KIT/LRP4/MAP1B/GPRC5B/BCL11A/POU3F2/BRK1/RTN4/PTEN/PREX1/PTPRD/ROBO1/ROBO2/WNT1/NRP1/CDK5R1/WASL	22
hsa-miR-148b-3p	GO:0002520	immune system development	29/498	0.000110017	BCL2L11/CEBPG/KLF6/CSF1/EPAS1/DICER1/DLL1/HHEX/IL15/JARID2/KIT/KITLG/MITF/KMT2A/GLRX5/SIX4/BCL11A/ATP7A/TET2/SNRK/CHD7/RORA/TEK/TGFB2/WNT1/WNT10B/PICALM/KLF4/MAFB	29
hsa-miR-148b-3p	GO:0002042	cell migration involved in sprouting angiogenesis	6/498	0.000112961	EFNB2/EGR3/DLL4/ROBO1/NRP1/KLF4	6
hsa-miR-148b-3p	GO:0003006	developmental process involved in reproduction	27/498	0.000115104	BCL2L11/RXFP2/CSF1/RNF38/SLC26A3/ESR1/FANCA/SULF1/ZFPM2/HOXD13/IGF1/INHBB/KIT/MAP3K4/KITLG/CHD7/PTEN/ROBO2/TAF4/TGFB2/NCOA1/PDE5A/ACVR1/DEDD/NOG/QKI/CDC25B	27
hsa-miR-148b-3p	GO:0038093	Fc receptor signaling pathway	18/498	0.000120083	CDKN1B/AGO4/ERBB3/TNRC6B/RICTOR/AGO1/TNRC6A/KIT/LCP2/KITLG/NRAS/PIK3CA/BRK1/PTEN/TNRC6C/SOS1/YWHAB/WASL	18
hsa-miR-148b-3p	GO:0045664	regulation of neuron differentiation	24/498	0.000120179	CIT/CNTN4/DICER1/ABL2/NPTN/DLL1/GDF6/LRP4/MAP1B/ZFHX3/NEUROD1/GPRC5B/BCL11A/POU3F2/RTN4/PTEN/PREX1/PTPRD/ROBO1/ROBO2/TCF4/NCOA1/NRP1/CDK5R1	24
hsa-miR-148b-3p	GO:0070997	neuron death	17/498	0.000129148	BCL2L11/PPARGC1A/ERBB3/MAX/MECP2/MEOX2/NRAS/SIX4/PIK3CA/ATP7A/ROCK1/SRPK2/TGFB2/CPEB4/NRP1/CDK5R1/MAGI1	17
hsa-miR-148b-3p	GO:0008037	cell recognition	11/498	0.000129377	DYNLL2/CNTN4/CADM1/GAP43/RTN4/ROBO1/ROBO2/NRP1/CDK5R1/CCT6A/UBAP2L	11
[truncated: 3,416 more rows]
